# Supplementary material for: Proteomic and Antibody Profiles Reveal Antigenic Composition and Signatures of Bacterial Ghost Vaccine of Brucella abortus A19
Source: Front Immunol. 2022 Apr 22;13:874871. doi: 10.3389/fimmu.2022.874871 (PMC9074784; doi:10.3389/fimmu.2022.874871)
Supplement: Supplementary Table 1 — Identified results of mass spectrometry. [file Table_1.xlsx]

## Sheet: S1
Protein accession	Protein description	Gene name	Coverage [%]	Peptides	PSMs	Unique Peptides	MW [kDa]	Intensity A19BG_1	Intensity A19BG_2	Intensity A19BG_3	Intensity A19_1	Intensity A19_2	Intensity A19_3	A19BG_1	A19BG_2	A19BG_3	A19_1	A19_2	A19_3	A19BG/A19 Ratio	A19BG/A19 P value
P0A327	Catalase OS=Brucella abortus biovar 1 (strain 9-941) OX=262698 GN=katA PE=1 SV=2	katA	64	25	299	25	56.4	5.25273e+08	5.15576e+08	5.12284e+08	5.33991e+08	5.60214e+08	5.2925e+08	1.095	1.077	1.088	0.928	0.97	0.916	1.1585	0.00121011
Q9ZHS1	Cell cycle response regulator CtrA OS=Brucella abortus biovar 1 (strain 9-941) OX=262698 GN=ctrA PE=1 SV=1	ctrA	72	14	160	14	26.1	1.09402e+08	9.11697e+07	7.94063e+07	5.18648e+08	5.14365e+08	5.42836e+08	0.391	0.326	0.289	1.543	1.525	1.608	0.2151	6.57147e-05
Q57D05	CTP synthase OS=Brucella abortus biovar 1 (strain 9-941) OX=262698 GN=pyrG PE=3 SV=1	pyrG	61	24	217	24	60	4.00113e+08	3.90648e+08	3.67666e+08	5.44535e+08	5.38529e+08	5.25433e+08	0.958	0.937	0.896	1.086	1.071	1.044	0.8719	0.00383961
Q57CC7	Ketol-acid reductoisomerase (NADP(+)) OS=Brucella abortus biovar 1 (strain 9-941) OX=262698 GN=ilvC PE=3 SV=1	ilvC	56	17	192	17	37	1.14742e+08	1.20598e+08	1.15038e+08	3.03196e+08	2.91889e+08	2.88263e+08	0.616	0.649	0.629	1.357	1.301	1.284	0.4805	5.33387e-06
P15453	Superoxide dismutase [Cu-Zn] OS=Brucella abortus biovar 1 (strain 9-941) OX=262698 GN=sodC PE=1 SV=2	sodC	79	12	1339	12	18.1	1.15216e+10	8.90166e+09	1.09478e+10	5.00091e+09	4.75771e+09	4.78019e+09	1.663	1.287	1.608	0.601	0.57	0.572	2.615	0.000313572
Q57C73	UDP-N-acetylmuramoyl-L-alanyl-D-glutamate--2,6-diaminopimelate ligase OS=Brucella abortus biovar 1 (strain 9-941) OX=262698 GN=murE PE=3 SV=1	murE	59	22	200	22	51.4	4.30523e+08	4.71667e+08	4.78215e+08	6.87641e+08	6.6631e+08	5.52006e+08	0.868	0.953	0.981	1.155	1.115	0.923	0.8775	0.181687
Q57BR6	Cell-division control histidine kinase PdhS OS=Brucella abortus biovar 1 (strain 9-941) OX=262698 GN=pdhS PE=1 SV=1	pdhS	29	21	104	21	111.7	1.66231e+08	1.57615e+08	1.68785e+08	1.02397e+08	1.07157e+08	8.97435e+07	1.391	1.321	1.437	0.714	0.744	0.623	1.9938	0.000301228
Q57BY4	Ribose-phosphate pyrophosphokinase OS=Brucella abortus biovar 1 (strain 9-941) OX=262698 GN=prsA PE=3 SV=1	prsA	48	13	106	13	33.3	9.62421e+07	1.07323e+08	1.17718e+08	1.50937e+08	1.61023e+08	1.5254e+08	0.811	0.907	1.01	1.06	1.127	1.067	0.8384	0.0532263
Q57D18	Bifunctional enzyme IspD/IspF OS=Brucella abortus biovar 1 (strain 9-941) OX=262698 GN=ispDF PE=3 SV=1	ispDF	48	13	87	13	41.8	4.97951e+07	5.74545e+07	4.79296e+07	1.06494e+08	5.09964e+07	9.52401e+07	0.809	0.935	0.792	1.441	0.688	1.283	0.7433	0.346404
Q576Q2	Coenzyme A biosynthesis bifunctional protein CoaBC OS=Brucella abortus biovar 1 (strain 9-941) OX=262698 GN=coaBC PE=3 SV=1	coaBC	47	13	101	13	43	8.72017e+07	9.20662e+07	9.22943e+07	5.12418e+07	6.1332e+07	4.8658e+07	1.335	1.412	1.438	0.654	0.779	0.618	2.0405	0.000606278
Q57A93	3-hydroxydecanoyl-[acyl-carrier-protein] dehydratase OS=Brucella abortus biovar 1 (strain 9-941) OX=262698 GN=fabA PE=3 SV=1	fabA	60	10	312	10	19.1	9.29841e+08	8.81458e+08	9.53935e+08	1.05458e+09	1.01871e+09	1.00904e+09	1.053	1.001	1.1	0.996	0.958	0.948	1.0868	0.0564192
Q57EP6	4-hydroxy-3-methylbut-2-enyl diphosphate reductase OS=Brucella abortus biovar 1 (strain 9-941) OX=262698 GN=ispH PE=3 SV=2	ispH	25	8	45	8	37.7	1.67523e+07	1.65663e+07	1.38853e+07	3.33037e+07	3.39894e+07	3.45459e+07	0.745	0.738	0.628	1.233	1.254	1.274	0.5613	0.000497259
Q579A8	Aspartate-semialdehyde dehydrogenase OS=Brucella abortus biovar 1 (strain 9-941) OX=262698 GN=asd PE=3 SV=1	asd	63	18	237	18	37.5	3.58175e+08	4.18372e+08	3.02774e+08	4.84408e+08	4.65192e+08	4.79063e+08	0.946	1.107	0.814	1.066	1.02	1.05	0.9142	0.338661
Q57B76	Acetyl-coenzyme A synthetase OS=Brucella abortus biovar 1 (strain 9-941) OX=262698 GN=acsA PE=3 SV=1	acsA	34	20	128	20	72.7	9.9936e+07	9.03254e+07	9.95966e+07	1.13594e+08	1.12155e+08	1.36924e+08	1.015	0.919	1.029	0.961	0.945	1.153	0.9686	0.71137
Q57D55	Site-specific recombinase, resolvase family OS=Brucella abortus biovar 1 (strain 9-941) OX=262698 GN=BruAb1_0287 PE=4 SV=1	BruAb1_0287	54	11	83	11	22.2	2.10219e+08	2.13544e+08	2.32925e+08	2.19993e+07	2.16788e+07	2.06391e+07	1.932	1.966	2.179	0.168	0.165	0.157	12.402	4.93768e-07
Q57CP1	Elongation factor Tu OS=Brucella abortus biovar 1 (strain 9-941) OX=262698 GN=tuf-2 PE=3 SV=1	tuf-2	86	33	1531	33	42.6	8.1952e+09	7.80871e+09	7.98738e+09	1.42049e+10	1.38294e+10	1.43014e+10	0.819	0.782	0.812	1.182	1.147	1.185	0.6867	2.8644e-05
Q578V3	2-nitropropane dioxygenase family protein OS=Brucella abortus biovar 1 (strain 9-941) OX=262698 GN=BruAb2_0402 PE=4 SV=1	BruAb2_0402	19	4	11	4	34	3.26328e+07	2.91583e+07	3.07586e+07	4.14195e+07	3.57711e+07	3.81557e+07	1.04	0.931	0.998	1.1	0.946	1.009	0.9718	0.637309
Q57CH8	Membrane protein OS=Brucella abortus biovar 1 (strain 9-941) OX=262698 GN=BruAb1_1322 PE=3 SV=1	BruAb1_1322	18	13	57	13	93.4	2.98034e+07	3.19241e+07	3.65689e+07	4.5886e+07	4.79072e+07	5.16791e+07	0.81	0.869	1.012	1.039	1.081	1.165	0.8192	0.051531
Q579Z2	Acetyltransferase, GNAT family OS=Brucella abortus biovar 1 (strain 9-941) OX=262698 GN=BruAb2_0091 PE=4 SV=1	BruAb2_0091	42	8	54	8	26.1	1.22556e+08	1.2028e+08	1.31898e+08	1.24363e+08	1.0854e+08	9.76489e+07	1.151	1.132	1.261	0.973	0.846	0.761	1.3736	0.0150334
Q578D9	Hypothetical 3-carboxy-cis,cis-muconate cycloisomerase OS=Brucella abortus biovar 1 (strain 9-941) OX=262698 GN=BruAb2_0579 PE=4 SV=1	BruAb2_0579	30	7	35	7	38.4	2.04319e+07	1.6854e+07	1.95949e+07	1.12745e+07	1.0386e+07	1.01798e+07	1.526	1.261	1.489	0.701	0.644	0.631	2.164	0.000348073
Q57CM5	Single-stranded-DNA-specific exonuclease RecJ OS=Brucella abortus biovar 1 (strain 9-941) OX=262698 GN=recJ PE=3 SV=1	recJ	20	9	27	9	62.2	1.7275e+07	1.79831e+07	1.90006e+07	4.03145e+07	3.76451e+07	3.90354e+07	0.668	0.697	0.748	1.299	1.209	1.253	0.5618	0.000120809
Q57BM6	RNA polymerase sigma factor RpoH OS=Brucella abortus biovar 1 (strain 9-941) OX=262698 GN=rpoH PE=3 SV=1	rpoH	51	13	133	13	34.7	1.42659e+08	1.47282e+08	1.5115e+08	3.23713e+08	3.18504e+08	2.84215e+08	0.691	0.715	0.745	1.307	1.281	1.142	0.5767	0.00031523
Q57AG9	Flagellar transcriptional regulator FtcR OS=Brucella abortus biovar 1 (strain 9-941) OX=262698 GN=bvrR PE=4 SV=1	bvrR	67	13	356	13	27	6.41425e+08	6.68667e+08	6.29868e+08	6.54156e+08	5.91651e+08	6.3384e+08	1.113	1.162	1.112	0.945	0.852	0.912	1.2503	0.0026508
Q577M3	Transcriptional regulator, TetR family OS=Brucella abortus biovar 1 (strain 9-941) OX=262698 GN=BruAb2_0760 PE=4 SV=1	BruAb2_0760	36	8	34	8	26.1	2.25307e+07	2.80245e+07	2.57556e+07	1.07252e+07	1.1535e+07	1.31747e+07	1.336	1.665	1.554	0.53	0.568	0.648	2.6088	0.000399537
Q57EV3	Acyl-CoA dehydrogenase family protein OS=Brucella abortus biovar 1 (strain 9-941) OX=262698 GN=BruAb1_0435 PE=3 SV=1	BruAb1_0435	39	17	141	17	63.2	1.83538e+08	1.63527e+08	1.84003e+08	1.07115e+08	111713390	1.14923e+08	1.406	1.255	1.435	0.684	0.711	0.73	1.9275	0.000138697
Q57FK0	Ribosomal RNA small subunit methyltransferase I OS=Brucella abortus biovar 1 (strain 9-941) OX=262698 GN=rsmI PE=3 SV=1	rsmI	39	7	51	7	32.1	1.04792e+07	1.05488e+07	9.64836e+06	2.45606e+07	2.6615e+07	2.5161e+07	0.649	0.654	0.608	1.267	1.368	1.292	0.4866	2.49411e-05
Q57DR9	BolA-related protein OS=Brucella abortus biovar 1 (strain 9-941) OX=262698 GN=BruAb1_0849 PE=3 SV=1	BruAb1_0849	82	5	213	5	8.4	4.11434e+08	4.17724e+08	3.82819e+08	3.62538e+08	3.58587e+08	3.54781e+08	1.191	1.212	1.128	0.875	0.862	0.852	1.3638	0.000174303
Q57DS7	DUF3008 family protein(predicted) OS=Brucella abortus biovar 1 (strain 9-941) OX=262698 GN=BruAb1_0840 PE=4 SV=1	BruAb1_0840	60	4	21	4	7.1	2.41002e+07	2.46212e+07	1.92683e+07	3.33322e+06	3.28054e+06	4.77788e+06	2.011	2.059	1.637	0.232	0.227	0.331	7.2241	0.000152385
Q577I7	Shikimate dehydrogenase family protein OS=Brucella abortus biovar 1 (strain 9-941) OX=262698 GN=BruAb2_0804 PE=4 SV=1	BruAb2_0804	10	2	8	2	28.5	2.0746e+06	2.11873e+06	2.68995e+06	2.64647e+06	2.40672e+06	2.52066e+06	0.951	0.973	1.255	1.01	0.916	0.958	1.1023	0.388862
Q577D3	Probable septum site-determining protein MinC OS=Brucella abortus biovar 1 (strain 9-941) OX=262698 GN=minC PE=3 SV=1	minC	38	7	77	7	27.1	6.23128e+07	5.52144e+07	5.45087e+07	1.18265e+08	1.22964e+08	1.29042e+08	0.761	0.676	0.678	1.204	1.247	1.308	0.5626	0.000229876
Q579F9	FAH family protein(predicted) OS=Brucella abortus biovar 1 (strain 9-941) OX=262698 GN=BruAb2_0291 PE=4 SV=1	BruAb2_0291	44	8	58	8	35.2	2.67162e+07	2.02583e+07	1.6763e+07	2.92603e+07	3.07479e+07	3.41597e+07	1.121	0.852	0.716	1.023	1.071	1.189	0.8191	0.194195
Q57E02	zf-CHCC domain-containing protein OS=Brucella abortus biovar 1 (strain 9-941) OX=262698 GN=BruAb1_0764 PE=4 SV=1	BruAb1_0764	95	4	124	4	9.3	2.11351e+07	2.17719e+07	2.56817e+07	3.56302e+08	4.09589e+08	4.17495e+08	0.112	0.115	0.138	1.571	1.799	1.833	0.0702	5.30206e-06
Q579H9	ABC transporter, permease protein OS=Brucella abortus biovar 1 (strain 9-941) OX=262698 GN=BruAb2_0271 PE=3 SV=1	BruAb2_0271	5	1	11	1	23.9	2.44135e+06	3.40487e+06	2.58633e+06	6.21372e+06	4.30199e+06	5.54299e+06
Q579N3	Inositol monophosphatase family protein OS=Brucella abortus biovar 1 (strain 9-941) OX=262698 GN=BruAb2_0208 PE=4 SV=1	BruAb2_0208	42	9	44	9	29.1	2.71249e+07	2.71236e+07	3.00324e+07	3.0804e+07	3.35726e+07	3.08823e+07	1.001	1.003	1.128	0.947	1.029	0.945	1.0722	0.227577
Q579Y7	DUF1007 family protein(predicted) OS=Brucella abortus biovar 1 (strain 9-941) OX=262698 GN=BruAb2_0096 PE=4 SV=1	BruAb2_0096	36	6	19	6	25.7	1.58963e+06	2.21216e+06	2.08434e+06	1.11314e+07	9.06687e+06	1.05788e+07	0.287	0.401	0.383	1.676	1.36	1.586	0.2317	0.000272127
Q57B59	Uncharacterized protein OS=Brucella abortus biovar 1 (strain 9-941) OX=262698 GN=BruAb1_1810 PE=4 SV=1	BruAb1_1810	47	3	10	3	10.5	2.39807e+06	2.92827e+06		6.69493e+06	5.17273e+06	3.7497e+06	0.632	0.773		1.47	1.132	0.82	0.6159	0.138871
Q577I6	Hypothetical 3-oxoacyl-(Acyl-carrier protein) reductase OS=Brucella abortus biovar 1 (strain 9-941) OX=262698 GN=BruAb2_0805 PE=1 SV=1	BruAb2_0805	24	5	12	5	28	6.23034e+06	5.67052e+06	6.41327e+06	8.55976e+06	8.3536e+06	8.32816e+06	0.948	0.864	0.993	1.085	1.055	1.051	0.879	0.0362974
Q57FY3	Hypothetical transglycosylase OS=Brucella abortus biovar 1 (strain 9-941) OX=262698 GN=BruAb1_0031 PE=4 SV=1	BruAb1_0031	32	11	34	11	46.6	370724	546210	899985	2.91746e+07	2.83961e+07	3.49678e+07	0.026	0.038	0.064	1.707	1.655	2.037	0.0237	0.000144829
Q57DU5	NADH-quinone oxidoreductase OS=Brucella abortus biovar 1 (strain 9-941) OX=262698 GN=nuoG PE=3 SV=1	nuoG	60	32	367	32	74.5	2.92327e+08	2.95756e+08	2.68578e+08	8.7275e+08	8.79051e+08	8.4791e+08	0.56	0.568	0.524	1.394	1.399	1.348	0.3989	4.7893e-06
Q578Z9	Dcp, peptidyl-dipeptidase Dcp OS=Brucella abortus biovar 1 (strain 9-941) OX=262698 GN=dcp PE=3 SV=1	dcp	55	33	399	33	76	9.35753e+08	1.00628e+09	9.61738e+08	6.67207e+08	6.64835e+08	6.83934e+08	1.26	1.358	1.318	0.749	0.743	0.764	1.7447	1.82385e-05
Q57DF7	Site-specific recombinase, phage integrase family OS=Brucella abortus biovar 1 (strain 9-941) OX=262698 GN=BruAb1_0972 PE=4 SV=1	BruAb1_0972	12	3	3	3	38.5	1.35335e+06	1.51107e+06	1.64195e+06	2.12759e+06	2.03245e+06	1.85796e+06	0.852	0.953	1.052	1.116	1.062	0.97	0.9076	0.248903
Q57DR4	Phosphoribosylformylglycinamidine synthase subunit PurS OS=Brucella abortus biovar 1 (strain 9-941) OX=262698 GN=purS PE=3 SV=1	purS	48	3	80	3	8.4	1.23818e+08	1.34011e+08	1.29954e+08	1.67628e+08	1.60164e+08	1.54338e+08	0.943	1.023	1.007	1.064	1.013	0.975	0.9741	0.501516
Q57DA2	DUF922 domain-containing protein(predicted) OS=Brucella abortus biovar 1 (strain 9-941) OX=262698 GN=BruAb1_1033 PE=4 SV=1	BruAb1_1033	31	6	41	6	23.8	5.58507e+06	5.39714e+06	5.56101e+06	1.01035e+07	7.85321e+06	1.06467e+07	0.82	0.794	0.831	1.235	0.957	1.296	0.701	0.0217774
Q57G07	MoeB, molybdopterin biosynthesis protein OS=Brucella abortus biovar 1 (strain 9-941) OX=262698 GN=moeB PE=4 SV=1	moeB	38	8	107	8	27.3	1.61702e+08	1.59279e+08	1.72183e+08	2.18851e+08	2.53237e+08	2.27819e+08	0.898	0.886	0.973	1.013	1.168	1.05	0.8533	0.0382524
Q57EB1	Sel1 repeat family protein(predicted) OS=Brucella abortus biovar 1 (strain 9-941) OX=262698 GN=BruAb1_0648 PE=4 SV=1	BruAb1_0648	13	1	4	1	9.7	125870			773623	936256	1.16545e+06
Q57D40	DNA gyrase subunit A OS=Brucella abortus biovar 1 (strain 9-941) OX=262698 GN=gyrA PE=3 SV=1	gyrA	43	39	410	39	101.7	4.61847e+08	4.55275e+08	4.59583e+08	7.5378e+08	7.37357e+08	8.31862e+08	0.827	0.817	0.838	1.125	1.096	1.236	0.718	0.000894591
Q57EC4	Histidine kinase OS=Brucella abortus biovar 1 (strain 9-941) OX=262698 GN=BruAb1_0635 PE=4 SV=1	BruAb1_0635	13	8	20	8	86.5	1.3392e+07	1.71554e+07	1.58303e+07	1.19146e+07	1.21811e+07	1.1386e+07	1.084	1.391	1.304	0.803	0.818	0.765	1.5838	0.00418104
Q57ES9	RNA methyltransferase hypothetical, TrmA family OS=Brucella abortus biovar 1 (strain 9-941) OX=262698 GN=BruAb1_0460 PE=3 SV=1	BruAb1_0460	30	9	38	9	45	7.13548e+06	1.41277e+07	1.20975e+07	1.85405e+07	1.76869e+07	1.58421e+07	0.553	1.098	0.955	1.198	1.139	1.019	0.7765	0.246022
Q578K5	ABC transporter, periplasmic substrate-binding protein OS=Brucella abortus biovar 1 (strain 9-941) OX=262698 GN=BruAb2_0510 PE=4 SV=1	BruAb2_0510	30	9	53	9	37.2	2.80592e+08	2.26058e+08	1.62354e+08	1.79191e+08	208995428	2.24758e+08	1.45	1.171	0.854	0.772	0.897	0.964	1.3198	0.196673
Q57FZ2	Ivd, isovaleryl-CoA dehydrogenase OS=Brucella abortus biovar 1 (strain 9-941) OX=262698 GN=ivd PE=3 SV=1	ivd	50	15	137	15	42.3	2.4803e+08	2.01014e+08	2.85032e+08	1.85016e+08	1.85674e+08	2.51758e+08	1.211	0.984	1.417	0.753	0.753	1.02	1.4299	0.0710448
Q57EZ6	Ferric uptake regulation protein OS=Brucella abortus biovar 1 (strain 9-941) OX=262698 GN=fur PE=3 SV=1	fur	45	5	14	5	17	1.3068e+07	9.90354e+06	1.25641e+07				1.218	0.925	1.192
Q57B53	Carboxyl-terminal protease OS=Brucella abortus biovar 1 (strain 9-941) OX=262698 GN=BruAb1_1816 PE=3 SV=1	BruAb1_1816	65	25	321	25	47	4.03552e+08	4.00578e+08	3.89385e+08	1.0832e+09	1.07338e+09	1.07101e+09	0.605	0.601	0.594	1.352	1.335	1.332	0.4479	3.64331e-08
Q57CL1	CobL, precorrin-6Y C5,15-methyltransferase OS=Brucella abortus biovar 1 (strain 9-941) OX=262698 GN=cobL PE=4 SV=1	cobL	33	10	52	10	42.6	2.76134e+07	2.30248e+07	2.21471e+07	3.67607e+07	3.30473e+07	3.42789e+07	1.034	0.864	0.844	1.147	1.028	1.065	0.8463	0.0769698
Q57EK3	GDP-mannose 4,6-dehydratase OS=Brucella abortus biovar 1 (strain 9-941) OX=262698 GN=gmd PE=3 SV=1	gmd	66	17	230	17	41	5.78174e+08	5.7276e+08	5.53023e+08	9.70211e+08	1.00772e+09	1.09128e+09	0.802	0.797	0.781	1.122	1.161	1.257	0.6723	0.000332531
Q579D8	LldD, L-lactate dehydrogenase OS=Brucella abortus biovar 1 (strain 9-941) OX=262698 GN=lldD PE=3 SV=1	lldD	42	14	147	14	42	2.3444e+08	1.9818e+08	2.28257e+08	2.16023e+08	197634288	2.16984e+08	1.203	1.019	1.192	0.923	0.842	0.923	1.2701	0.0186536
Q57DH3	ATP-dependent RNA helicase, DEAD/DEAH box family OS=Brucella abortus biovar 1 (strain 9-941) OX=262698 GN=BruAb1_0947 PE=3 SV=1	BruAb1_0947	63	24	243	24	53.2	3.17182e+08	3.23324e+08	3.12043e+08	8.46518e+08	8.63663e+08	8.42881e+08	0.599	0.612	0.6	1.333	1.355	1.322	0.4516	1.5019e-07
Q57AT4	EtfA, electron transfer flavoprotein, alpha subunit OS=Brucella abortus biovar 1 (strain 9-941) OX=262698 GN=etfA PE=3 SV=1	etfA	74	12	358	12	31.7	1.10454e+09	1.26143e+09	1.19634e+09	7.86509e+08	7.53941e+08	8.81617e+08	1.223	1.399	1.348	0.725	0.693	0.81	1.7819	0.000703284
Q577G9	MTA/SAH nucleosidase family protein OS=Brucella abortus biovar 1 (strain 9-941) OX=262698 GN=BruAb2_0822 PE=4 SV=1	BruAb2_0822	55	8	88	8	22.1	1.24333e+08	1.52707e+08	1.32099e+08	1.06796e+08	1.0782e+08	1.23193e+08	1.103	1.357	1.193	0.789	0.794	0.907	1.4671	0.0072358
Q578J9	IolD, TPP-requiring enzyme OS=Brucella abortus biovar 1 (strain 9-941) OX=262698 GN=iolD PE=3 SV=1	iolD	17	8	31	8	65.7	1.3981e+07	1.717e+07	1.19313e+07	3.20942e+07	3.13691e+07	3.62411e+07	0.649	0.798	0.563	1.241	1.208	1.395	0.5229	0.00401794
Q57C84	Cell division protein FtsZ OS=Brucella abortus biovar 1 (strain 9-941) OX=262698 GN=ftsZ PE=3 SV=1	ftsZ	60	24	342	24	60.6	2.63717e+08	2.48129e+08	2.34905e+08	9.33538e+08	8.38179e+08	9.04505e+08	0.51	0.481	0.463	1.505	1.347	1.452	0.3378	1.47984e-05
Q57ET9	DUF1344 domain-containing protein(predicted) OS=Brucella abortus biovar 1 (strain 9-941) OX=262698 GN=BruAb1_0449 PE=4 SV=1	BruAb1_0449	57	4	155	4	9.1	4.42751e+08	5.15494e+08	5.06441e+08	3.09628e+08	379375710	3.25509e+08	1.183	1.38	1.378	0.689	0.842	0.722	1.7492	0.00211148
Q57A55	Branched-chain amino acid ABC transporter, ATP-binding protein OS=Brucella abortus biovar 1 (strain 9-941) OX=262698 GN=BruAb2_0027 PE=4 SV=1	BruAb2_0027	13	3	12	3	27.9	1.15225e+06	2.05123e+06	2.62674e+06	3.46813e+06	2.00456e+06	3.38291e+06	0.52	0.927	1.206	1.304	0.751	1.266	0.7989	0.456181
Q57DA1	Dihydropteroate synthase OS=Brucella abortus biovar 1 (strain 9-941) OX=262698 GN=folP PE=3 SV=1	folP	52	12	63	12	30.2	6.16275e+07	6.29989e+07	5.72097e+07	2.91048e+07	3.36483e+07	4.03167e+07	1.433	1.468	1.354	0.564	0.65	0.778	2.136	0.00133558
Q57ET0	TlyA, hemolysin A OS=Brucella abortus biovar 1 (strain 9-941) OX=262698 GN=tlyA PE=4 SV=1	tlyA	14	3	10	3	27.3	610846	515370	574051	5.55403e+06	6.52706e+06	4.86921e+06	0.217	0.183	0.208	1.644	1.925	1.435	0.1215	2.91882e-05
Q579K1	WD-repeat family protein OS=Brucella abortus biovar 1 (strain 9-941) OX=262698 GN=BruAb2_0246 PE=4 SV=1	BruAb2_0246	31	8	47	8	34.6	3.35207e+07	3.39096e+07	3.45899e+07	7.16018e+07	7.33698e+07	6.79231e+07	0.705	0.715	0.741	1.255	1.282	1.186	0.5804	3.89124e-05
Q577T0	Dihydrolipoyl dehydrogenase OS=Brucella abortus biovar 1 (strain 9-941) OX=262698 GN=lpdA-3 PE=3 SV=1	lpdA-3	20	7	29	7	48.8	1.09562e+07	1.0048e+07	1.09326e+07	1.69313e+07	1.57049e+07	1.03471e+07	0.969	0.89	0.984	1.247	1.153	0.759	0.9	0.622154
Q576X3	DUF2249 domain-containing protein(predicted) OS=Brucella abortus biovar 1 (strain 9-941) OX=262698 GN=BruAb2_0925 PE=4 SV=1	BruAb2_0925	36	4	22	4	19.3	8.95792e+07	6.5378e+07	7.73418e+07	1.2002e+08	1.46226e+08	1.49761e+08	0.915	0.669	0.804	1.022	1.241	1.27	0.6759	0.0256701
Q57BW3	DUF1285 domain-containing protein(predicted) OS=Brucella abortus biovar 1 (strain 9-941) OX=262698 GN=BruAb1_1544 PE=4 SV=1	BruAb1_1544	28	5	60	5	23.6	7.05497e+07	7.24262e+07	8.08169e+07	2.1893e+07	1.89905e+07	2.36049e+07	1.621	1.668	1.89	0.419	0.362	0.45	4.2071	5.4902e-05
Q57BS2	Flagellar export protein FliJ(predicted) OS=Brucella abortus biovar 1 (strain 9-941) OX=262698 GN=BruAb1_1587 PE=4 SV=1	BruAb1_1587	42	4	12	4	14.9	758659	1.85117e+06	1.92176e+06	1.3258e+07	1.10735e+07	1.30497e+07	0.12	0.293	0.309	1.746	1.453	1.711	0.147	0.0030709
Q57D19	tRNA-dihydrouridine synthase OS=Brucella abortus biovar 1 (strain 9-941) OX=262698 GN=nifR3 PE=3 SV=1	nifR3	5	2	6	2	36.3	285068	1.15347e+06	1.1147e+06	2.73308e+06	2.44101e+06	3.37523e+06	0.17	0.69	0.677	1.359	1.209	1.671	0.3626	0.0671328
Q579X1	ABC transporter, periplasmic substrate-binding protein OS=Brucella abortus biovar 1 (strain 9-941) OX=262698 GN=BruAb2_0113 PE=4 SV=1	BruAb2_0113	73	22	488	22	39.1	1.41911e+09	1.33311e+09	1.42516e+09	6.09853e+08	5.80675e+08	6.52986e+08	1.562	1.47	1.596	0.559	0.53	0.596	2.7466	1.75404e-05
Q57D09	Septum formation initiator(predicted) OS=Brucella abortus biovar 1 (strain 9-941) OX=262698 GN=BruAb1_1136 PE=4 SV=1	BruAb1_1136	21	2	6	2	12.6	634627	702673		3.27302e+06	5.69683e+06	6.1474e+06	0.213	0.236		0.915	1.587	1.711	0.1599	0.00602786
Q577X8	Transcription-repair-coupling factor OS=Brucella abortus biovar 1 (strain 9-941) OX=262698 GN=mfd PE=3 SV=1	mfd	39	36	146	36	128.2	1.00972e+08	9.50963e+07	9.05729e+07	1.78668e+08	1.80494e+08	1.84915e+08	0.805	0.76	0.735	1.187	1.195	1.224	0.6378	8.93139e-05
Q57BK9	TonB-dependent receptor OS=Brucella abortus biovar 1 (strain 9-941) OX=262698 GN=BruAb1_1655 PE=4 SV=1	BruAb1_1655	25	4	10	4	30.5				7.70009e+06	3.8927e+06	6.03466e+06				1.206	0.607	0.941
Q576V5	Hypothetical exonuclease OS=Brucella abortus biovar 1 (strain 9-941) OX=262698 GN=BruAb2_0946 PE=4 SV=1	BruAb2_0946	39	10	31	10	37.3	1.26196e+06	1.19445e+07		4.757e+07	58582349	4.226e+07	0.043	0.409		1.354	1.661	1.198	0.1609	0.0695331
Q57DC9	Pseudouridine synthase OS=Brucella abortus biovar 1 (strain 9-941) OX=262698 GN=BruAb1_1005 PE=3 SV=1	BruAb1_1005	49	13	68	13	36.5	2.89689e+07	3.49497e+07	2.81416e+07	6.16638e+07	5.81833e+07	6.255e+07	0.699	0.845	0.691	1.24	1.166	1.253	0.6108	0.00197094
Q577L1	PhbA-2, acetyl-CoA acetyltransferase OS=Brucella abortus biovar 1 (strain 9-941) OX=262698 GN=phbA-2 PE=3 SV=1	phbA-2	5	1	1	1	41.2	153257		166422	483789	440212	830058
Q577I5	Branched-chain amino acid ABC transporter, ATP-binding protein OS=Brucella abortus biovar 1 (strain 9-941) OX=262698 GN=BruAb2_0806 PE=3 SV=1	BruAb2_0806	29	6	25	6	25.6	8.68099e+06	7.82364e+06	9.63846e+06	1.10579e+07	1.31227e+07	1.19043e+07	0.924	0.835	1.044	0.981	1.16	1.052	0.8779	0.177572
Q57FK1	Heme chaperone HemW OS=Brucella abortus biovar 1 (strain 9-941) OX=262698 GN=BruAb1_0172 PE=3 SV=1	BruAb1_0172	38	10	25	10	44.9	616194	1.86618e+06	322139	2.23863e+07	1.873e+07	1.70056e+07	0.067	0.203	0.036	2.028	1.691	1.534	0.0583	0.00379438
Q57CY5	Outer membrane protein assembly factor BamA OS=Brucella abortus biovar 1 (strain 9-941) OX=262698 GN=bamA PE=3 SV=1	bamA	69	49	2038	49	85.9	8.10197e+09	8.04658e+09	8.06689e+09	5.62061e+09	5.80713e+09	5.64715e+09	1.3	1.294	1.317	0.751	0.774	0.752	1.7176	1.08534e-06
Q57F03	Nitrogen fixation protein FixI, hypothetical OS=Brucella abortus biovar 1 (strain 9-941) OX=262698 GN=BruAb1_0383 PE=3 SV=1	BruAb1_0383	18	10	28	10	81	3.45045e+06	3.57118e+06	3.56129e+06	1.56095e+07	1.46626e+07	1.57373e+07	0.404	0.419	0.424	1.523	1.425	1.529	0.2785	1.20734e-06
Q57EX7	ATP synthase subunit b OS=Brucella abortus biovar 1 (strain 9-941) OX=262698 GN=atpF PE=3 SV=1	atpF	53	9	265	9	17.5	1.78328e+09	1.8021e+09	1.58374e+09	9.46578e+08	8.97651e+08	1.0004e+09	1.474	1.493	1.333	0.652	0.616	0.686	2.2006	7.68115e-05
Q577B9	Sugar ABC transporter, periplasmic sugar-binding protein OS=Brucella abortus biovar 1 (strain 9-941) OX=262698 GN=BruAb2_0877 PE=3 SV=1	BruAb2_0877	33	11	43	11	45.7	3.88658e+07	3.73878e+07	2.99524e+07	1.06673e+07	9.2712e+06	1.00948e+07	1.89	1.822	1.483	0.432	0.374	0.407	4.2828	7.33475e-05
Q57DB5	Diacylglycerol kinase OS=Brucella abortus biovar 1 (strain 9-941) OX=262698 GN=dgkA PE=3 SV=1	dgkA	9	1	6	1	12.7	4.90215e+06	3.55746e+06	4.01371e+06	5.80592e+06	5547252	4.96294e+06
Q57DT7	Biotin--acetyl-CoA-carboxylase ligase OS=Brucella abortus biovar 1 (strain 9-941) OX=262698 GN=BruAb1_0830 PE=4 SV=1	BruAb1_0830	20	4	38	4	28.3	1.10228e+07	1.20873e+07	1.44715e+07	2.82969e+07	3.04107e+07	2.62535e+07	0.596	0.655	0.796	1.275	1.365	1.178	0.5361	0.0027255
Q57F98	DUF2948 family protein(predicted) OS=Brucella abortus biovar 1 (strain 9-941) OX=262698 GN=BruAb1_0281 PE=4 SV=1	BruAb1_0281	35	4	41	4	16.7	1.97761e+08	9.70728e+07	1.08062e+08	1.30024e+08	7.30487e+07	9.56327e+07	1.867	0.919	1.039	1.023	0.573	0.749	1.6311	0.165193
Q579N8	16S rRNA (Guanine(966)-N(2))-methyltransferase RsmD(predicted) OS=Brucella abortus biovar 1 (strain 9-941) OX=262698 GN=BruAb2_0202 PE=4 SV=1	BruAb2_0202	25	4	20	4	20.4	4.89767e+06	5.37822e+06	5.10364e+06	6.6725e+06	6.31881e+06	6.17112e+06	0.939	1.034	0.996	1.066	1.006	0.982	0.9722	0.486955
Q57EM5	Twin-arginine translocation signal domain protein OS=Brucella abortus biovar 1 (strain 9-941) OX=262698 GN=BruAb1_0518 PE=3 SV=1	BruAb1_0518	68	11	296	11	23.8	4.44664e+08	4.76349e+08	5.06185e+08	9.83956e+08	1.13036e+09	1.27805e+09	0.611	0.656	0.708	1.127	1.29	1.458	0.5097	0.00144104
Q57A42	Histidine kinase OS=Brucella abortus biovar 1 (strain 9-941) OX=262698 GN=BruAb2_0041 PE=4 SV=1	BruAb2_0041	9	3	16	3	38.2	5.26774e+06	6.26008e+06	4.91943e+06	3.5187e+06	4.03927e+06	5.85397e+06	1.169	1.392	1.111	0.65	0.744	1.078	1.4854	0.0669009
Q57CF7	Heme transporter BhuA OS=Brucella abortus biovar 1 (strain 9-941) OX=262698 GN=BruAb1_1345 PE=3 SV=1	BruAb1_1345	54	25	332	25	66.8	1.32437e+09	1.31007e+09	1.28623e+09	7.20595e+08	7.62068e+08	8.03783e+08	1.414	1.401	1.397	0.641	0.675	0.712	2.0769	1.80024e-05
Q579I8	Proton-translocating NAD(P)(+) transhydrogenase OS=Brucella abortus biovar 1 (strain 9-941) OX=262698 GN=pntAB PE=4 SV=1	pntAB	9	1	11	1	14.4	1.64966e+07	1.4411e+07	1.85515e+07	1.76363e+07	12588402	1.5814e+07
Q57A05	Homospermidine synthase OS=Brucella abortus biovar 1 (strain 9-941) OX=262698 GN=BruAb2_0078 PE=4 SV=1	BruAb2_0078	46	19	222	19	54.3	2.79804e+08	2.63759e+08	2.80548e+08	4.6476e+08	4.60759e+08	4.40319e+08	0.846	0.8	0.864	1.171	1.157	1.105	0.7311	0.000414908
Q579P4	Riboflavin biosynthesis protein OS=Brucella abortus biovar 1 (strain 9-941) OX=262698 GN=ribF PE=3 SV=1	ribF	48	11	63	11	34.8	4.93378e+07	5.05216e+07	4.58824e+07	6.94196e+07	70217487	7.50575e+07	0.907	0.931	0.858	1.063	1.072	1.145	0.822	0.00431387
Q57F50	Membrane protein(predicted) OS=Brucella abortus biovar 1 (strain 9-941) OX=262698 GN=BruAb1_0334 PE=4 SV=1	BruAb1_0334	9	1	13	1	9.9	5.97415e+06	1.06841e+07	6.63909e+06	9.23546e+06	9.43421e+06	1.46359e+07
Q57AB2	Acyltransferase, hypothetical OS=Brucella abortus biovar 1 (strain 9-941) OX=262698 GN=BruAb1_2126 PE=4 SV=1	BruAb1_2126	14	3	12	3	29.6	8.33857e+06	7.7211e+06	9.60228e+06	1.26652e+07	1.05765e+07	8.86134e+06	0.956	0.887	1.121	1.21	1.007	0.843	0.9686	0.846502
F8WJQ7	UDP-glucose 4-epimerase OS=Brucella abortus biovar 1 (strain 9-941) OX=262698 GN=galE-1 PE=3 SV=1	galE-1	60	15	83	15	37.2	5.44229e+07	5.06274e+07	6.0229e+07	7.00688e+07	7.42748e+07	6.9403e+07	0.951	0.887	1.072	1.02	1.078	1.006	0.9375	0.319993
Q57DN4	Exodeoxyribonuclease III OS=Brucella abortus biovar 1 (strain 9-941) OX=262698 GN=xth-1 PE=3 SV=1	xth-1	64	14	102	14	29.5	9.38468e+07	8.68506e+07	8.38715e+07	1.04569e+08	1.00055e+08	1.17957e+08	1.059	0.982	0.963	0.983	0.937	1.104	0.9934	0.932768
Q579J1	RNA-binding region RNP-1(predicted) OS=Brucella abortus biovar 1 (strain 9-941) OX=262698 GN=BruAb2_0258 PE=4 SV=1	BruAb2_0258	29	6	37	6	27.9	3.02857e+07	2.69531e+07	3.16641e+07	2.21716e+07	2.21237e+07	2.25319e+07	1.288	1.149	1.371	0.786	0.781	0.795	1.6122	0.000795934
Q57CJ3	Corrinoid adenosyltransferase OS=Brucella abortus biovar 1 (strain 9-941) OX=262698 GN=cobO PE=3 SV=1	cobO	39	7	54	7	23.9	4.22905e+07	3.83611e+07	5.02264e+07	1.11489e+08	1.16791e+08	1.08885e+08	0.599	0.544	0.724	1.315	1.373	1.279	0.4706	0.000922127
Q57ES6	LysM domain protein OS=Brucella abortus biovar 1 (strain 9-941) OX=262698 GN=BruAb1_0463 PE=4 SV=1	BruAb1_0463	38	9	50	9	42	5.34508e+06	5.34139e+06	6.20779e+06	4.1366e+07	4.20207e+07	3.84591e+07	0.255	0.256	0.302	1.646	1.666	1.524	0.1681	8.84385e-06
Q57DN3	Tellurite resistance TerB family protein(predicted) OS=Brucella abortus biovar 1 (strain 9-941) OX=262698 GN=BruAb1_0886 PE=4 SV=1	BruAb1_0886	73	14	437	14	24.8	1.38428e+09	1.40329e+09	1.35929e+09	7.4846e+08	7.2258e+08	8.39493e+08	1.42	1.443	1.42	0.64	0.615	0.715	2.1741	6.77347e-05
Q57AN6	Cobalamin biosynthesis protein, hypothetical OS=Brucella abortus biovar 1 (strain 9-941) OX=262698 GN=BruAb1_1996 PE=4 SV=1	BruAb1_1996	21	12	47	12	70.1	2.16253e+07	2.14375e+07	2.23548e+07	5.41369e+07	5.85882e+07	4.87089e+07	0.632	0.627	0.665	1.317	1.421	1.18	0.4911	0.000240821
Q578Y7	EryC, D-erythrulose-1-phosphate dehydrogenase OS=Brucella abortus biovar 1 (strain 9-941) OX=262698 GN=eryC PE=4 SV=1	eryC	57	17	216	17	35	1.00094e+09	1.06521e+09	1.03781e+09	9.95218e+08	9.78799e+08	9.3427e+08	1.103	1.176	1.164	0.914	0.895	0.854	1.2929	0.000810335
Q57E82	Signal peptidase I OS=Brucella abortus biovar 1 (strain 9-941) OX=262698 GN=BruAb1_0677 PE=3 SV=1	BruAb1_0677	55	13	148	13	29.1	6.10604e+08	6.10609e+08	6.28279e+08	3.42694e+08	3.34947e+08	3.70612e+08	1.396	1.399	1.462	0.653	0.636	0.703	2.137	2.24563e-05
Q57AB4	Protease, hypothetical OS=Brucella abortus biovar 1 (strain 9-941) OX=262698 GN=BruAb1_2124 PE=4 SV=1	BruAb1_2124	35	6	50	6	27.1	5.36219e+07	5.67416e+07	5.64108e+07	4.18917e+07	5.40059e+07	5.8759e+07	1.105	1.172	1.183	0.719	0.924	1.005	1.3066	0.0545277
Q577B4	NarG, respiratory nitrate reductase, alpha subunit OS=Brucella abortus biovar 1 (strain 9-941) OX=262698 GN=narG PE=3 SV=1	narG	64	60	471	60	139.2	3.71766e+08	3.61945e+08	3.33611e+08	9.4681e+08	9.60049e+08	9.45704e+08	0.628	0.613	0.574	1.333	1.347	1.326	0.4531	8.33454e-06
Q577X6	Hypothetical FrnE OS=Brucella abortus biovar 1 (strain 9-941) OX=262698 GN=BruAb2_0647 PE=4 SV=1	BruAb2_0647	54	12	90	12	24.8	6.39621e+07	6.66242e+07	7.17266e+07	5.53265e+07	5.15556e+07	4.9596e+07	1.181	1.233	1.348	0.851	0.79	0.76	1.5668	0.000932607
Q578J7	SIS domain protein OS=Brucella abortus biovar 1 (strain 9-941) OX=262698 GN=BruAb2_0518 PE=4 SV=1	BruAb2_0518	34	8	40	8	29.4	3.28724e+07	3.17469e+07	3.04908e+07	2.79138e+07	2.79477e+07	2.52564e+07	1.236	1.196	1.167	0.874	0.872	0.788	1.4203	0.000756763
Q57ED4	Outer membrane lipoprotein-related protein OS=Brucella abortus biovar 1 (strain 9-941) OX=262698 GN=BruAb1_0625 PE=4 SV=1	BruAb1_0625	43	5	60	5	16.8	9.34516e+07	1.1007e+08	9.47142e+07	5.53875e+07	4.62387e+07	5.99039e+07	1.347	1.589	1.389	0.665	0.553	0.716	2.2363	0.00092909
Q578D2	Transcriptional regulator PcaR, hypothetical OS=Brucella abortus biovar 1 (strain 9-941) OX=262698 GN=BruAb2_0587 PE=4 SV=1	BruAb2_0587	53	12	77	12	28.5	8.63518e+07	7.84817e+07	8.60237e+07	2.22167e+07	2.40618e+07	2.75497e+07	1.762	1.605	1.787	0.378	0.408	0.466	4.1166	3.4737e-05
Q57A71	Lipoprotein, Bmp family OS=Brucella abortus biovar 1 (strain 9-941) OX=262698 GN=BruAb2_0010 PE=3 SV=1	BruAb2_0010	52	17	145	17	39.1	2.31616e+08	2.32823e+08	2.07768e+08	1.68284e+08	1.45453e+08	1.4106e+08	1.362	1.371	1.243	0.824	0.71	0.688	1.7894	0.000799755
Q57EF8	Histidine kinase OS=Brucella abortus biovar 1 (strain 9-941) OX=262698 GN=BruAb1_0598 PE=4 SV=1	BruAb1_0598	4	2	5	2	64.8	847863	814887	784864	4.93606e+06	4.41206e+06	3.72464e+06	0.362	0.349	0.341	1.756	1.564	1.319	0.2268	6.40641e-05
Q579T3	DUF4381 domain-containing protein(predicted) OS=Brucella abortus biovar 1 (strain 9-941) OX=262698 GN=BruAb2_0157 PE=4 SV=1	BruAb2_0157	35	6	31	6	18.5	2.75602e+07	3.15954e+07	2.85422e+07	1.54497e+07	1.8237e+07	1.97248e+07	1.294	1.486	1.364	0.604	0.711	0.768	1.9894	0.00105894
Q577A3	ABC transporter, ATP binding protein OS=Brucella abortus biovar 1 (strain 9-941) OX=262698 GN=BruAb2_0894 PE=3 SV=1	BruAb2_0894	26	6	24	6	31	9.51527e+06	7.94704e+06	7.22301e+06	1.05573e+07	10604191	8.00502e+06	1.171	0.98	0.904	1.082	1.083	0.817	1.0245	0.835766
Q57C51	D-lyxose/D-mannose family sugar isomerase(predicted) OS=Brucella abortus biovar 1 (strain 9-941) OX=262698 GN=BruAb1_1455 PE=4 SV=1	BruAb1_1455	7	2	4	2	25.6	585504	480163		1.94471e+06	1.7603e+06	1.41855e+06	0.522	0.429		1.445	1.304	1.05	0.3755	0.00628992
Q579G6	Aminotransferase, class III OS=Brucella abortus biovar 1 (strain 9-941) OX=262698 GN=BruAb2_0284 PE=4 SV=1	BruAb2_0284	27	21	61	21	111.6	1.91926e+07	2.44309e+07	2.44627e+07	4.50286e+07	5.19885e+07	5.04177e+07	0.59	0.753	0.765	1.153	1.327	1.286	0.5597	0.00342004
Q577N7	DUF488 domain-containing protein(predicted) OS=Brucella abortus biovar 1 (strain 9-941) OX=262698 GN=BruAb2_0745 PE=4 SV=1	BruAb2_0745	61	8	49	8	13.4	1.39237e+08	1.39537e+08	1.28975e+08	1.22931e+07	1.31366e+07	1.93586e+07	2.038	2.047	1.922	0.15	0.16	0.235	11.022	6.8772e-05
Q576U8	Aldehyde dehydrogenase family protein OS=Brucella abortus biovar 1 (strain 9-941) OX=262698 GN=BruAb2_0954 PE=3 SV=1	BruAb2_0954	49	17	86	17	52.2	2.90929e+07	2.34611e+07	2.57045e+07	2.52754e+08	2.48659e+08	2.5259e+08	0.232	0.187	0.208	1.676	1.643	1.668	0.1257	4.89677e-06
Q57EC5	Hypothetical membrane protein OS=Brucella abortus biovar 1 (strain 9-941) OX=262698 GN=BruAb1_0634 PE=3 SV=1	BruAb1_0634	11	6	18	6	79.1	2.46852e+06	2.36773e+06	2.43395e+06	7.28652e+06	7.58505e+06	9.84799e+06	0.511	0.491	0.513	1.257	1.304	1.692	0.3562	0.000413946
Q57EF9	Cytoplasmic protein(predicted) OS=Brucella abortus biovar 1 (strain 9-941) OX=262698 GN=BruAb1_0597 PE=4 SV=1	BruAb1_0597	13	2	4	2	16.3			2.65137e+06	1.22152e+06	8.33817e+06	1.17941e+07			0.497	0.187	1.274	1.8	0.4572
Q57A10	Sugar isomerase, KpsF/GutQ OS=Brucella abortus biovar 1 (strain 9-941) OX=262698 GN=BruAb2_0073 PE=3 SV=1	BruAb2_0073	30	9	95	9	35	1.8209e+08	1.75515e+08	1.6973e+08	4.05646e+08	3.71968e+08	3.70824e+08	0.72	0.695	0.683	1.336	1.221	1.216	0.5561	6.96321e-05
Q578Q9	Phosphogluconate dehydratase OS=Brucella abortus biovar 1 (strain 9-941) OX=262698 GN=edd PE=3 SV=1	edd	12	6	21	6	64.3	1.24574e+06	2.56742e+06	3.08614e+06	1.35831e+07	1.5776e+07	1.70578e+07	0.155	0.32	0.39	1.406	1.628	1.759	0.1805	0.00348907
Q57DA3	Ferredoxin, 2Fe-2S OS=Brucella abortus biovar 1 (strain 9-941) OX=262698 GN=BruAb1_1031 PE=3 SV=1	BruAb1_1031	40	3	89	3	11.4	1.06476e+08	1.15145e+08	1.21514e+08	1.1937e+08	1.10723e+08	9.89214e+07	1.049	1.137	1.219	0.98	0.906	0.809	1.2635	0.0290933
Q57FR0	Cyclic beta 1-2 glucan synthetase OS=Brucella abortus biovar 1 (strain 9-941) OX=262698 GN=BruAb1_0108 PE=4 SV=1	BruAb1_0108	38	89	571	5	320.2	4.49283e+08	4.28925e+08	4.52789e+08	5.91383e+08	6.02872e+08	5.96512e+08	0.953	0.912	0.978	1.046	1.062	1.05	0.9003	0.00724483
Q57E10	TIR domain-containing protein OS=Brucella abortus biovar 1 (strain 9-941) OX=262698 GN=BruAb1_0752 PE=4 SV=1	BruAb1_0752	22	6	12	6	33.6	2.73212e+06	1.66825e+06	1.0563e+06	5.07725e+06	6.35138e+06	7.76895e+06	0.734	0.449	0.289	1.137	1.417	1.732	0.3434	0.0189134
Q57BR0	Isocitrase OS=Brucella abortus biovar 1 (strain 9-941) OX=262698 GN=aceA PE=4 SV=1	aceA	72	22	161	22	46.8	4.61452e+07	5.50387e+07	4.54197e+07	3.92705e+08	4.00881e+08	4.06705e+08	0.227	0.271	0.227	1.609	1.637	1.66	0.1478	5.64045e-06
Q57A53	Glyoxalase family protein OS=Brucella abortus biovar 1 (strain 9-941) OX=262698 GN=BruAb2_0029 PE=4 SV=1	BruAb2_0029	8	1	2	1	17.6	293440	481960	305237	326775	491164	741038
Q57E49	Hypothetical membrane spanning protein(predicted) OS=Brucella abortus biovar 1 (strain 9-941) OX=262698 GN=BruAb1_0710 PE=4 SV=1	BruAb1_0710	46	6	56	6	20.5	4.47708e+07	4.6696e+07	3.56254e+07	2.67558e+07	2.63544e+07	2.47539e+07	1.447	1.513	1.172	0.721	0.707	0.664	1.9751	0.00121828
Q57CU9	Hypothetical membrane protein OS=Brucella abortus biovar 1 (strain 9-941) OX=262698 GN=BruAb1_1197 PE=4 SV=1	BruAb1_1197	5	4	61	4	73	1.80456e+08	1.47673e+08	1.45061e+08	1.27373e+08	1.30855e+08	1.21138e+08	1.402	1.15	1.147	0.825	0.844	0.781	1.5098	0.00439829
Q578A3	DNA topoisomerase 1 OS=Brucella abortus biovar 1 (strain 9-941) OX=262698 GN=topA PE=3 SV=1	topA	49	38	259	38	96	1.31168e+08	1.144e+08	1.12294e+08	3.28087e+08	3.48525e+08	3.703e+08	0.619	0.541	0.539	1.289	1.365	1.449	0.4141	9.93455e-05
Q57E53	Lipopolysaccharide export system permease protein LptF OS=Brucella abortus biovar 1 (strain 9-941) OX=262698 GN=BruAb1_0706 PE=4 SV=1	BruAb1_0706	18	6	24	6	44.7	4.51216e+07	4.99902e+07	5.3254e+07	4.51531e+07	4.81562e+07	4.98682e+07	1.025	1.138	1.232	0.855	0.909	0.94	1.2555	0.0198643
Q57A04	Probable branched-chain-amino-acid aminotransferase OS=Brucella abortus biovar 1 (strain 9-941) OX=262698 GN=BruAb2_0079 PE=4 SV=1	BruAb2_0079	47	8	42	8	24.9	1.6144e+07	1.81898e+07	1.75125e+07	3.80926e+07	4.12112e+07	3.53006e+07	0.643	0.725	0.709	1.263	1.362	1.166	0.5479	0.000491423
Q57DZ1	Enoyl-CoA hydratase/isomerase family protein OS=Brucella abortus biovar 1 (strain 9-941) OX=262698 GN=BruAb1_0775 PE=4 SV=1	BruAb1_0775	52	11	146	11	37.8	2.61625e+08	2.42984e+08	2.8422e+08	3.07138e+08	3.20119e+08	3.11576e+08	1.003	0.934	1.109	0.981	1.019	0.991	1.0184	0.771764
Q578D7	PcaH, protocatechuate 3,4-dioxygenase, beta subunit OS=Brucella abortus biovar 1 (strain 9-941) OX=262698 GN=pcaH PE=3 SV=1	pcaH	27	5	20	5	28	1.05554e+07	9.87619e+06	1.09842e+07	7.20986e+06	9.6002e+06	9.086e+06	1.22	1.144	1.292	0.694	0.921	0.871	1.4706	0.0137588
Q57DA7	Lipoprotein, hypothetical OS=Brucella abortus biovar 1 (strain 9-941) OX=262698 GN=BruAb1_1027 PE=4 SV=1	BruAb1_1027	38	5	53	5	21.6	2.61393e+08	2.40576e+08	2.30026e+08	1.41199e+08	1.50981e+08	1.40505e+08	1.487	1.371	1.332	0.669	0.713	0.663	2.0489	5.769e-05
Q57BG5	ABC transporter, ATP binding/permease protein OS=Brucella abortus biovar 1 (strain 9-941) OX=262698 GN=BruAb1_1700 PE=3 SV=1	BruAb1_1700	36	17	134	17	63.7	9.30553e+07	9.94106e+07	9.46655e+07	8.53182e+07	8.87849e+07	1.18246e+08	1.064	1.139	1.102	0.813	0.843	1.122	1.1897	0.150844
Q576V1	Peptide ABC transporter, permease protein OS=Brucella abortus biovar 1 (strain 9-941) OX=262698 GN=BruAb2_0951 PE=3 SV=1	BruAb2_0951	20	5	12	5	33.9	4.43459e+06	3.91489e+06	6.171e+06	1.82622e+07	1.81825e+07	1.88254e+07	0.421	0.372	0.596	1.444	1.433	1.483	0.3186	0.00118865
Q579C7	Aldehyde dehydrogenase family protein OS=Brucella abortus biovar 1 (strain 9-941) OX=262698 GN=BruAb2_0325 PE=3 SV=1	BruAb2_0325	67	23	376	23	53.4	1.23499e+09	1.23774e+09	1.2527e+09	1.17615e+09	1.10778e+09	1.18667e+09	1.137	1.142	1.174	0.902	0.847	0.906	1.3006	0.000389492
Q57DJ9	TPR_REGION domain-containing protein OS=Brucella abortus biovar 1 (strain 9-941) OX=262698 GN=BruAb1_0921 PE=4 SV=1	BruAb1_0921	43	17	66	17	50.2	6.12913e+06	6.77762e+06	8.11971e+06	9.65197e+07	104012160	9.99899e+07	0.126	0.14	0.17	1.657	1.779	1.709	0.0847	1.04364e-05
Q57DH5	Glycosyl transferase, group 2 family protein OS=Brucella abortus biovar 1 (strain 9-941) OX=262698 GN=BruAb1_0945 PE=4 SV=1	BruAb1_0945	22	8	35	1	36.8	4.06346e+07	4.05048e+07	3.90163e+07	5.68753e+07	68840440	6.79698e+07
Q57DH6	FeS_assembly_P domain-containing protein OS=Brucella abortus biovar 1 (strain 9-941) OX=262698 GN=BruAb1_0944 PE=4 SV=1	BruAb1_0944	12	2	10	2	15.1	2.867e+06	3.56592e+06	1.50046e+07	6.54368e+06	6.21934e+06	1.64101e+07	0.375	0.468	1.999	0.714	0.676	1.782	0.896	0.650689
Q576D8	ROK family protein OS=Brucella abortus biovar 1 (strain 9-941) OX=262698 GN=BruAb2_1125 PE=3 SV=1	BruAb2_1125	4	1	6	1	39.1	2.05216e+06	1.77174e+06	1.76141e+06	2.18074e+06	2426283	1.55562e+06
Q57EV4	Enoyl-CoA hydratase/isomerase family protein OS=Brucella abortus biovar 1 (strain 9-941) OX=262698 GN=BruAb1_0434 PE=3 SV=1	BruAb1_0434	20	5	26	5	26.8	1.13049e+07	1.10201e+07	1.20648e+07	6.46527e+06	7.87621e+06	7.97469e+06	1.321	1.29	1.435	0.629	0.764	0.773	1.868	0.00106899
Q57EN1	Voltage gated chloride channel family protein OS=Brucella abortus biovar 1 (strain 9-941) OX=262698 GN=BruAb1_0512 PE=4 SV=1	BruAb1_0512	2	1	1	1	60.7				830185	645521	478127
Q579V2	Transcriptional regulator, AraC family OS=Brucella abortus biovar 1 (strain 9-941) OX=262698 GN=BruAb2_0136 PE=4 SV=1	BruAb2_0136	21	7	28	7	37.9	6.21841e+06	9.07383e+06	6.50219e+06	9.59316e+06	8.20193e+06	9.52723e+06	0.839	1.226	0.893	1.078	0.919	1.066	0.9657	0.735146
Q57E18	Acetyltransferase, GNAT family OS=Brucella abortus biovar 1 (strain 9-941) OX=262698 GN=BruAb1_0742 PE=4 SV=1	BruAb1_0742	6	3	8	3	57.7	667948	305298		4.40877e+06	3.9675e+06	4.51359e+06	0.266	0.122		1.463	1.312	1.491	0.1364	0.00599125
Q57A13	Hypothetical transglycosylase OS=Brucella abortus biovar 1 (strain 9-941) OX=262698 GN=BruAb2_0070 PE=4 SV=1	BruAb2_0070	43	17	82	17	46.1	3.58872e+07	4.12104e+07	3.54237e+07	1.69001e+08	1.51457e+08	1.62087e+08	0.4	0.46	0.401	1.568	1.4	1.497	0.2824	2.38555e-05
Q57AM2	Cobalamin synthesis protein/P47K family protein OS=Brucella abortus biovar 1 (strain 9-941) OX=262698 GN=BruAb1_2010 PE=3 SV=1	BruAb1_2010	40	11	61	11	43.1	4.42232e+07	4.27077e+07	4.65148e+07	9.40702e+07	8.76067e+07	8.41812e+07	0.734	0.71	0.786	1.3	1.207	1.159	0.6083	0.000382905
Q57E94	Type-5 uracil-DNA glycosylase OS=Brucella abortus biovar 1 (strain 9-941) OX=262698 GN=BruAb1_0665 PE=3 SV=1	BruAb1_0665	62	12	50	12	24.5	3.50537e+07	3.47332e+07	3.06707e+07	5.74609e+07	5.12496e+07	4.72115e+07	0.906	0.899	0.807	1.237	1.1	1.012	0.7799	0.0235121
Q576Y8	DUF2384 domain-containing protein OS=Brucella abortus biovar 1 (strain 9-941) OX=262698 GN=BruAb2_0909 PE=4 SV=1	BruAb2_0909	34	4	35	4	17.6	4.50288e+07	5.31659e+07	5.91188e+07	1.29834e+07	1.3296e+07	1.39522e+07	1.51	1.787	2.018	0.363	0.37	0.388	4.7413	5.67335e-05
Q57B60	Pyridoxal kinase OS=Brucella abortus biovar 1 (strain 9-941) OX=262698 GN=BruAb1_1809 PE=4 SV=1	BruAb1_1809	29	7	43	7	31.5	6.6083e+07	6.48895e+07	6.74246e+07	4.4525e+07	4.18475e+07	4.04755e+07	1.346	1.324	1.398	0.756	0.708	0.684	1.8939	4.43341e-05
Q57CN2	DUF3126 family protein(predicted) OS=Brucella abortus biovar 1 (strain 9-941) OX=262698 GN=BruAb1_1264 PE=4 SV=1	BruAb1_1264	20	2	42	2	9.8	2.96259e+08	2.7006e+08	3.32735e+08	1.95105e+08	1.86797e+08	1.89779e+08	1.335	1.219	1.526	0.732	0.699	0.709	1.9065	0.000652512
Q576U4	DUF4105 domain-containing protein OS=Brucella abortus biovar 1 (strain 9-941) OX=262698 GN=BruAb2_0958 PE=4 SV=1	BruAb2_0958	23	6	20	6	40.7	1.45876e+06	1.63358e+06	1.02987e+06	1.28442e+07	1.34943e+07	1.30626e+07	0.222	0.249	0.16	1.629	1.705	1.65	0.1266	9.75705e-05
Q57DV7	Uncharacterized protein OS=Brucella abortus biovar 1 (strain 9-941) OX=262698 GN=BruAb1_0810 PE=4 SV=1	BruAb1_0810	28	4	13	4	19.1	7.1308e+06	7.68263e+06	7.48294e+06	2.98363e+07	2.61415e+07	2.32079e+07	0.466	0.503	0.497	1.623	1.417	1.257	0.3412	0.00015952
Q57F28	Ferredoxin--NADP reductase OS=Brucella abortus biovar 1 (strain 9-941) OX=262698 GN=fpr PE=3 SV=1	fpr	44	9	89	9	29.5	4.41023e+08	5.07489e+08	4.8864e+08	9.26703e+08	1.00046e+09	9.31123e+08	0.68	0.784	0.767	1.191	1.281	1.192	0.6089	0.000591172
Q57C72	Penicillin-binding protein OS=Brucella abortus biovar 1 (strain 9-941) OX=262698 GN=BruAb1_1432 PE=4 SV=1	BruAb1_1432	13	5	12	5	66.1	2.91623e+06		4.21816e+06	1.63264e+07	1.81747e+07	1.45808e+07	0.286		0.422	1.336	1.482	1.188	0.2651	0.00400603
Q578R1	Pyrroline-5-carboxylate reductase OS=Brucella abortus biovar 1 (strain 9-941) OX=262698 GN=proC PE=3 SV=1	proC	35	7	55	7	28.2	2.37349e+08	3.37361e+08	2.36845e+08	2.9567e+08	3.23344e+08	3.85707e+08	0.866	1.233	0.879	0.899	0.979	1.167	0.978	0.838999
Q57BE2	Alcohol dehydrogenase, zinc-containing OS=Brucella abortus biovar 1 (strain 9-941) OX=262698 GN=BruAb1_1723 PE=4 SV=1	BruAb1_1723	26	7	80	7	36	1.06733e+08	1.03765e+08	1.12125e+08	9.73902e+07	9.29214e+07	8.99738e+07	1.173	1.143	1.254	0.892	0.848	0.82	1.3945	0.000839704
Q57BI2	TolA, tolA protein OS=Brucella abortus biovar 1 (strain 9-941) OX=262698 GN=tolA PE=4 SV=1	tolA	44	10	90	10	37.7	4.89842e+07	4.77057e+07	4.39489e+07	4.22739e+07	3.91985e+07	4.29217e+07	1.224	1.195	1.118	0.88	0.814	0.89	1.3688	0.00129328
Q57B18	DUF1178 family protein(predicted) OS=Brucella abortus biovar 1 (strain 9-941) OX=262698 GN=BruAb1_1853 PE=4 SV=1	BruAb1_1853	28	4	11	4	16	3.38229e+06	3.65356e+06	3.19972e+06	5.25339e+06	4.21153e+06	7.7666e+06	0.816	0.883	0.786	1.056	0.843	1.554	0.7197	0.176962
Q57CG2	Sugar ABC transporter, periplasmic sugar-binding protein OS=Brucella abortus biovar 1 (strain 9-941) OX=262698 GN=BruAb1_1340 PE=4 SV=1	BruAb1_1340	36	7	32	7	31.7	2.59221e+07	2.15055e+07	2.86209e+07	7.98951e+06	7.89605e+06	7.978e+06	1.719	1.429	1.932	0.441	0.435	0.439	3.8631	0.000106679
Q576X6	Isoprenylcysteine carboxyl methyltransferase(predicted) OS=Brucella abortus biovar 1 (strain 9-941) OX=262698 GN=BruAb2_0922 PE=4 SV=1	BruAb2_0922	11	2	16	2	22.5	3.41481e+06	2.87099e+06	1.54567e+06	5.27499e+06	4.11427e+06	8.1968e+06	0.89	0.75	0.41	1.146	0.89	1.773	0.5382	0.111739
Q57A92	Ferric uptake regulation protein OS=Brucella abortus biovar 1 (strain 9-941) OX=262698 GN=fur PE=3 SV=1	fur	14	2	23	2	16.5	3.22215e+07	3.5939e+07	3.27731e+07	1.73556e+07	1.76589e+07	1.87512e+07	1.38	1.542	1.429	0.619	0.628	0.666	2.2744	3.22211e-05
Q57EB9	Electron transfer flavoprotein-ubiquinone oxidoreductase OS=Brucella abortus biovar 1 (strain 9-941) OX=262698 GN=BruAb1_0640 PE=4 SV=1	BruAb1_0640	64	26	260	26	61	4.30215e+08	4.57419e+08	3.88105e+08	6.59456e+08	6.61066e+08	6.56042e+08	0.876	0.934	0.805	1.119	1.118	1.109	0.7815	0.00451515
Q57B91	Transcriptional regulator, MarR family OS=Brucella abortus biovar 1 (strain 9-941) OX=262698 GN=BruAb1_1776 PE=4 SV=1	BruAb1_1776	28	5	72	5	21.4	4.28084e+07	4.2517e+07	4.60631e+07	1.57043e+08	141062568	1.29092e+08	0.508	0.505	0.556	1.552	1.389	1.27	0.3726	0.000116235
Q57E51	Probable cytosol aminopeptidase OS=Brucella abortus biovar 1 (strain 9-941) OX=262698 GN=pepA PE=3 SV=1	pepA	67	24	494	24	52.5	1.70155e+09	1.51212e+09	1.58499e+09	1.40393e+09	1.3713e+09	1.29597e+09	1.271	1.132	1.205	0.874	0.85	0.803	1.4278	0.0010407
Q577Q3	Nitroreductase domain-containing protein OS=Brucella abortus biovar 1 (strain 9-941) OX=262698 GN=BruAb2_0725 PE=4 SV=1	BruAb2_0725	59	10	242	10	22.2	1.1706e+09	1.20506e+09	1.09521e+09	5.55313e+08	5.16144e+08	4.39412e+08	1.557	1.606	1.483	0.615	0.57	0.485	2.782	0.000154005
Q57DA8	ABC transporter, periplasmic substrate-binding protein OS=Brucella abortus biovar 1 (strain 9-941) OX=262698 GN=BruAb1_1026 PE=4 SV=1	BruAb1_1026	53	14	118	14	35.9	1.71026e+08	1.46781e+08	1.48137e+08	2.58624e+08	2.47989e+08	2.57527e+08	0.921	0.792	0.812	1.161	1.109	1.151	0.7381	0.00330568
Q57ET7	Histone deacetylase family protein OS=Brucella abortus biovar 1 (strain 9-941) OX=262698 GN=BruAb1_0452 PE=3 SV=1	BruAb1_0452	11	2	9	2	37.4	5.40283e+06	4.63476e+06	4.93609e+06	3.73151e+06	3.08915e+06	2.7635e+06	1.458	1.253	1.355	0.839	0.692	0.619	1.8912	0.00289547
Q57DQ2	Beta-ketoacyl synthase family protein OS=Brucella abortus biovar 1 (strain 9-941) OX=262698 GN=BruAb1_0866 PE=4 SV=1	BruAb1_0866	54	14	131	14	40.9	1.33625e+08	1.41324e+08	1.31173e+08	1.70701e+08	166494900	1.66677e+08	0.973	1.031	0.972	1.035	1.006	1.007	0.9764	0.324992
Q57FW8	Bacterial surface antigen (D15)(predicted) OS=Brucella abortus biovar 1 (strain 9-941) OX=262698 GN=BruAb1_0048 PE=4 SV=1	BruAb1_0048	54	26	232	26	68.9	3.51776e+08	3.17765e+08	3.28025e+08	1.81125e+08	1.76759e+08	1.85809e+08	1.512	1.369	1.435	0.649	0.631	0.663	2.2213	1.55257e-05
Q57CD3	Phenazine biosynthesis protein, PhzF family OS=Brucella abortus biovar 1 (strain 9-941) OX=262698 GN=BruAb1_1370 PE=3 SV=1	BruAb1_1370	36	7	70	7	33.3	1.27174e+08	1.15513e+08	1.23871e+08	1.67432e+08	1.56307e+08	1.09656e+08	1.053	0.959	1.044	1.155	1.075	0.753	1.0245	0.782481
Q57A59	Transcriptional regulator, GntR family OS=Brucella abortus biovar 1 (strain 9-941) OX=262698 GN=BruAb2_0023 PE=4 SV=1	BruAb2_0023	48	9	70	9	27.5	1.32989e+08	1.39136e+08	1.46123e+08	8.16985e+07	1.01213e+08	1.08639e+08	1.241	1.301	1.388	0.635	0.784	0.841	1.7389	0.00347777
Q579D0	NagA, N-acetylglucosamine-6-phosphate deacetylase OS=Brucella abortus biovar 1 (strain 9-941) OX=262698 GN=nagA PE=3 SV=1	nagA	64	14	123	14	41.4	1.31294e+08	1.39284e+08	1.3869e+08	9.24427e+07	9.52173e+07	6.252e+07	1.319	1.402	1.418	0.774	0.794	0.521	1.9813	0.00712567
Q57DN7	UDG domain-containing protein OS=Brucella abortus biovar 1 (strain 9-941) OX=262698 GN=BruAb1_0881 PE=4 SV=1	BruAb1_0881	13	3	8	3	25.8	1.8728e+06	2.54601e+06	2.02872e+06	2.45273e+06	4.14959e+06	2.13348e+06	0.817	1.113	0.901	0.892	1.503	0.772	0.8939	0.743309
Q57E31	Phosphoribosylglycinamide formyltransferase OS=Brucella abortus biovar 1 (strain 9-941) OX=262698 GN=purN PE=3 SV=1	purN	25	4	29	4	20	2.72502e+07	2.07508e+07	3.39389e+07	5.45382e+07	47633415	3.53027e+07	0.823	0.628	1.043	1.372	1.194	0.884	0.7229	0.167662
Q57EY8	Polysaccharide deacetylase(predicted) OS=Brucella abortus biovar 1 (strain 9-941) OX=262698 GN=BruAb1_0399 PE=4 SV=1	BruAb1_0399	10	3	11	3	36.9	6.87865e+06	7.5743e+06	6.84173e+06	8.47719e+06	8.83102e+06	8.14539e+06	0.975	1.076	0.987	1.001	1.039	0.958	1.0133	0.757983
Q579I6	Hypothetical oxidoreductase OS=Brucella abortus biovar 1 (strain 9-941) OX=262698 GN=BruAb2_0263 PE=4 SV=1	BruAb2_0263	50	17	140	17	46.6	4.85341e+07	4.74741e+07	4.73837e+07	1.22694e+08	1.18368e+08	1.12803e+08	0.647	0.634	0.643	1.362	1.309	1.247	0.4911	1.09989e-05
Q57F79	Transporter, hypothetical OS=Brucella abortus biovar 1 (strain 9-941) OX=262698 GN=BruAb1_0302 PE=3 SV=1	BruAb1_0302	21	5	26	5	40.8	6.8188e+07	7.8052e+07	7.4337e+07	1.72555e+08	1.82704e+08	1.49469e+08	0.623	0.714	0.691	1.313	1.386	1.133	0.5292	0.000960343
Q57B23	Release factor glutamine methyltransferase OS=Brucella abortus biovar 1 (strain 9-941) OX=262698 GN=hemK PE=3 SV=1	hemK	54	12	69	12	31.3	4.09459e+07	3.81957e+07	4.01461e+07	1.36774e+08	1.34558e+08	1.24922e+08	0.526	0.492	0.525	1.464	1.436	1.332	0.3646	9.91243e-06
Q57ET3	Ribosomal protein P2(predicted) OS=Brucella abortus biovar 1 (strain 9-941) OX=262698 GN=BruAb1_0456 PE=4 SV=1	BruAb1_0456	8	1	3	1	18				840931	719007	687441
Q57EG9	Haloacid dehalogenase OS=Brucella abortus biovar 1 (strain 9-941) OX=262698 GN=BruAb1_0587 PE=3 SV=1	BruAb1_0587	54	9	45	9	24.4	1.13214e+08	9.86788e+07	1.01819e+08	1.3981e+08	1.1537e+08	1.44083e+08	1.052	0.919	0.963	1.082	0.89	1.111	0.9517	0.595206
Q579M1	Transcriptional regulator, MerR family OS=Brucella abortus biovar 1 (strain 9-941) OX=262698 GN=BruAb2_0222 PE=4 SV=1	BruAb2_0222	12	2	11	2	17.3	7.11458e+06	8.59703e+06	8.35388e+06	3.06928e+06	3.22157e+06	3.57082e+06	1.389	1.682	1.66	0.499	0.522	0.579	2.9569	0.000139816
Q57BC6	17 kDa surface antigen OS=Brucella abortus biovar 1 (strain 9-941) OX=262698 GN=BruAb1_1740 PE=3 SV=1	BruAb1_1740	64	4	59	4	9.3	1.0318e+09	1.00202e+09	9.10387e+08	2.33665e+08	3.79202e+08	4.92431e+08	1.688	1.643	1.516	0.319	0.515	0.668	3.227	0.00514682
Q57EV1	Phosphoribosylamine--glycine ligase OS=Brucella abortus biovar 1 (strain 9-941) OX=262698 GN=purD PE=3 SV=1	purD	44	15	139	15	44.9	1.37605e+08	1.40429e+08	1.35822e+08	1.74303e+08	1.73759e+08	1.82287e+08	0.966	0.987	0.97	1.019	1.012	1.061	0.9453	0.0256055
Q57EA1	OmpA/MotB domain-containing protein(predicted) OS=Brucella abortus biovar 1 (strain 9-941) OX=262698 GN=BruAb1_0658 PE=4 SV=1	BruAb1_0658	53	9	69	9	23.7	3.85152e+07	3.59645e+07	4.60853e+07	6.86286e+07	6.67965e+07	6.47972e+07	0.795	0.744	0.969	1.181	1.145	1.11	0.7299	0.0168974
Q57C77	Cell wall polymerase OS=Brucella abortus biovar 1 (strain 9-941) OX=262698 GN=ftsW PE=4 SV=1	ftsW	8	2	3	2	41.9	1.19469e+06	1.20071e+06	1.42757e+06	5.19831e+06	4.90143e+06	7.20715e+06	0.375	0.377	0.456	1.358	1.276	1.875	0.2679	0.000647021
Q577H9	Transcriptional regulator, GntR family OS=Brucella abortus biovar 1 (strain 9-941) OX=262698 GN=BruAb2_0812 PE=4 SV=1	BruAb2_0812	44	9	45	9	24.9	2.77507e+07	3.1006e+07	3.36519e+07	2.40327e+07	2.36474e+07	2.09283e+07	1.142	1.278	1.409	0.824	0.808	0.714	1.6321	0.00294271
Q579J5	Hypothetical 2-deoxy-d-gluconate 3-dehydrogenase OS=Brucella abortus biovar 1 (strain 9-941) OX=262698 GN=BruAb2_0253 PE=4 SV=1	BruAb2_0253	59	10	54	10	26.5	4.58284e+07	3.9124e+07	4.49218e+07	3.33236e+07	3.60715e+07	3.96526e+07	1.271	1.087	1.268	0.77	0.83	0.912	1.4435	0.00674612
Q57BM9	tRNA synthetase, class I OS=Brucella abortus biovar 1 (strain 9-941) OX=262698 GN=BruAb1_1635 PE=3 SV=1	BruAb1_1635	40	8	53	8	32.5	1.5857e+07	1.78123e+07	1.27157e+07	1.01441e+07	1.28452e+07	1.09364e+07	1.308	1.472	1.068	0.697	0.88	0.749	1.6543	0.0126923
Q579N5	Hypothetical lutathione-regulated potassium-efflux system protein OS=Brucella abortus biovar 1 (strain 9-941) OX=262698 GN=BruAb2_0206 PE=3 SV=1	BruAb2_0206	18	10	31	10	65.6	8.14887e+06	9.05587e+06	8.13474e+06	3.75661e+07	3.87935e+07	3.81693e+07	0.386	0.43	0.392	1.483	1.526	1.5	0.2679	2.87308e-06
Q579N0	3-deoxy-D-manno-octulosonic acid transferase OS=Brucella abortus biovar 1 (strain 9-941) OX=262698 GN=kdtA PE=3 SV=1	kdtA	37	12	97	12	48.9	1.09919e+08	1.01861e+08	1.09742e+08	1.08313e+08	1.19107e+08	1.18925e+08	1.09	1.013	1.108	0.895	0.981	0.979	1.1247	0.0452212
Q57B29	YkuD domain-containing protein OS=Brucella abortus biovar 1 (strain 9-941) OX=262698 GN=BruAb1_1841 PE=3 SV=1	BruAb1_1841	38	12	39	12	43.5	8.66765e+07	7.89758e+07	6.98765e+07	1.37469e+08	1.40207e+08	1.49405e+08	0.867	0.791	0.711	1.145	1.164	1.239	0.6677	0.0028213
Q57ED5	Histidine kinase OS=Brucella abortus biovar 1 (strain 9-941) OX=262698 GN=BruAb1_0624 PE=4 SV=1	BruAb1_0624	29	12	53	12	50.6	2.99304e+07	2.14004e+07	2.42061e+07	4.07076e+07	3.6368e+07	3.37914e+07	1.064	0.762	0.876	1.205	1.073	0.996	0.8253	0.14999
Q578L1	Glycine cleavage system T protein OS=Brucella abortus biovar 1 (strain 9-941) OX=262698 GN=gcvT PE=3 SV=1	gcvT	58	14	110	14	38.9	5.39915e+07	4.44481e+07	5.10861e+07	4.46045e+08	4.29174e+08	4.24639e+08	0.247	0.204	0.238	1.699	1.629	1.61	0.1395	5.37919e-06
Q57D80	L-threonine dehydratase OS=Brucella abortus biovar 1 (strain 9-941) OX=262698 GN=ilvA PE=3 SV=1	ilvA	25	8	24	8	46.3	2.54023e+07	2.11127e+07	2.97833e+07	6.01231e+07	5.52305e+07	6.2055e+07	0.663	0.552	0.792	1.308	1.197	1.344	0.5214	0.00385689
Q57DB9	Ribose-5-phosphate isomerase A OS=Brucella abortus biovar 1 (strain 9-941) OX=262698 GN=rpiA PE=3 SV=1	rpiA	48	9	163	9	24.3	3.08005e+08	3.1995e+08	3.10731e+08	3.08285e+08	3.44657e+08	3.08261e+08	1.074	1.118	1.103	0.896	0.998	0.892	1.1827	0.011838
Q57DZ9	Ribonuclease D OS=Brucella abortus biovar 1 (strain 9-941) OX=262698 GN=rnd PE=3 SV=1	rnd	47	15	114	15	43.1	5.87559e+07	5.5034e+07	6.26657e+07	1.80666e+08	1.93293e+08	1.69124e+08	0.541	0.508	0.587	1.386	1.478	1.292	0.3936	8.22091e-05
Q57A76	Ribokinase OS=Brucella abortus biovar 1 (strain 9-941) OX=262698 GN=rbsK PE=3 SV=1	rbsK	31	8	88	8	32	1.37915e+08	1.40589e+08	1.2363e+08	1.3393e+08	1.35296e+08	1.33086e+08	1.136	1.16	1.036	0.919	0.925	0.909	1.2103	0.00567315
Q57E17	Transcriptional regulator, Cro/CI family OS=Brucella abortus biovar 1 (strain 9-941) OX=262698 GN=BruAb1_0743 PE=4 SV=1	BruAb1_0743	31	7	27	7	29.2	7.88633e+06	7.83154e+06	7.047e+06	8.7734e+06	9.8804e+06	9.54241e+06	1.025	1.02	0.932	0.95	1.066	1.029	0.9777	0.652179
Q57AA7	Apolipoprotein N-acyltransferase OS=Brucella abortus biovar 1 (strain 9-941) OX=262698 GN=cutE PE=3 SV=1	cutE	5	3	9	3	57.5	3.99101e+06	3.5856e+06	3.97452e+06	2.9293e+06	2.35747e+06	2.20521e+06	1.388	1.25	1.407	0.849	0.681	0.637	1.8666	0.00262412
Q57C94	Antibiotic acetyltransferase OS=Brucella abortus biovar 1 (strain 9-941) OX=262698 GN=BruAb1_1410 PE=4 SV=1	BruAb1_1410	11	2	10	2	25.8	7.88257e+06	7.18548e+06	7.69943e+06	5.58964e+06	4690309	2.11987e+06	1.485	1.356	1.476	0.877	0.734	0.331	2.223	0.0433085
Q57AG5	PTS system, IIA component OS=Brucella abortus biovar 1 (strain 9-941) OX=262698 GN=BruAb1_2069 PE=4 SV=1	BruAb1_2069	35	5	44	5	14.4	1.07545e+08	1.28404e+08	1.17112e+08	1.01634e+08	8.72765e+07	1.05969e+08	1.1	1.316	1.219	0.866	0.741	0.899	1.4505	0.00908584
Q57EU1	Uncharacterized protein OS=Brucella abortus biovar 1 (strain 9-941) OX=262698 GN=BruAb1_0447 PE=4 SV=1	BruAb1_0447	19	1	3	1	7.8				800630	693574	1.35576e+06
Q57AK2	ABC transporter, ATP-binding protein OS=Brucella abortus biovar 1 (strain 9-941) OX=262698 GN=BruAb1_2031 PE=3 SV=1	BruAb1_2031	50	13	127	13	28.7	1.37401e+08	1.50518e+08	1.54803e+08	1.61532e+08	1.59711e+08	1.57439e+08	0.988	1.084	1.133	0.968	0.953	0.939	1.1206	0.0529461
Q57F74	Carbon monoxide dehydrogenase subunit G(predicted) OS=Brucella abortus biovar 1 (strain 9-941) OX=262698 GN=BruAb1_0310 PE=4 SV=1	BruAb1_0310	44	6	44	5	16.1	6.64867e+07	5.62454e+07	5.59152e+07	6.24922e+07	5.25093e+07	4.30344e+07	1.308	1.109	1.12	1.025	0.858	0.703	1.3677	0.0567145
Q57CK4	Cobalamin biosynthesis protein CobD OS=Brucella abortus biovar 1 (strain 9-941) OX=262698 GN=cobD PE=3 SV=1	cobD	10	2	2	2	34.9				2.23437e+06	1.58028e+06	1.25178e+06				1.217	0.858	0.679
Q57EN3	Uncharacterized protein OS=Brucella abortus biovar 1 (strain 9-941) OX=262698 GN=BruAb1_0510 PE=4 SV=1	BruAb1_0510	52	2	29	2	6.8	5.82103e+07	5.46044e+07	6.9196e+07	7.6242e+07	6.70287e+07	5.30709e+07	1.019	0.958	1.233	1.112	0.974	0.771	1.1236	0.405726
Q57C59	Methylenetetrahydrofolate reductase OS=Brucella abortus biovar 1 (strain 9-941) OX=262698 GN=metF PE=3 SV=1	metF	51	13	60	13	33.9	1.89802e+07	1.90178e+07	1.73956e+07	5.05754e+07	4.76314e+07	5.22503e+07	0.611	0.613	0.57	1.356	1.273	1.395	0.4458	2.33056e-05
Q57F43	Flagellar transcriptional regulator FtcR OS=Brucella abortus biovar 1 (strain 9-941) OX=262698 GN=BruAb1_0341 PE=4 SV=1	BruAb1_0341	57	8	79	8	22.6	4.68073e+07	4.88306e+07	5.81555e+07	5.40991e+07	5.76851e+07	6.47784e+07	0.939	0.981	1.187	0.904	0.96	1.078	1.0561	0.58881
Q57AJ9	ParA, chromosome partitioning protein OS=Brucella abortus biovar 1 (strain 9-941) OX=262698 GN=parA PE=4 SV=1	parA	23	5	21	5	28.7	9.29975e+06	9.35964e+06	7.83279e+06	1.78895e+07	1.49381e+07	2.40663e+07	0.739	0.745	0.633	1.184	0.985	1.586	0.5638	0.0199925
Q57BD8	DUF465 domain-containing protein(predicted) OS=Brucella abortus biovar 1 (strain 9-941) OX=262698 GN=BruAb1_1728 PE=4 SV=1	BruAb1_1728	51	2	9	2	7.6	1.41387e+06	818120	2.12194e+06	3.96295e+06	6.56159e+06	5.99965e+06	0.449	0.26	0.685	1.048	1.729	1.58	0.3199	0.0203394
Q57BL3	Uncharacterized protein OS=Brucella abortus biovar 1 (strain 9-941) OX=262698 GN=BruAb1_1651 PE=4 SV=1	BruAb1_1651	19	1	2	1	5.6				446094	618887	421627
Q57D23	NtrX, nitrogen regulation protein NtrX OS=Brucella abortus biovar 1 (strain 9-941) OX=262698 GN=ntrX PE=4 SV=1	ntrX	66	23	319	23	50.1	8.72528e+08	9.69059e+08	9.40726e+08	5.88167e+08	6.3185e+08	6.41575e+08	1.245	1.385	1.366	0.699	0.748	0.759	1.8114	0.000145287
Q57C49	NADH oxidoreductase, hypothetical OS=Brucella abortus biovar 1 (strain 9-941) OX=262698 GN=BruAb1_1457 PE=4 SV=1	BruAb1_1457	8	3	6	3	41	1.95596e+07	4.95789e+06	4.27881e+06	1.47382e+07	3.58241e+07	2.60126e+07	1.23	0.312	0.274	0.772	1.87	1.357	0.4541	0.148456
Q576P0	CAIB/BAIF family protein OS=Brucella abortus biovar 1 (strain 9-941) OX=262698 GN=BruAb2_1017 PE=4 SV=1	BruAb2_1017	17	6	19	6	45.1	1.69281e+07	2.76009e+07	2.11521e+07	1.62072e+07	1.81149e+07	2.1237e+07	0.925	1.511	1.176	0.738	0.822	0.963	1.4316	0.0994567
Q57BY8	Class I SAM-dependent methyltransferase(predicted) OS=Brucella abortus biovar 1 (strain 9-941) OX=262698 GN=BruAb1_1518 PE=4 SV=1	BruAb1_1518	25	6	25	6	39.8	9.41421e+06	8.87796e+06	2.40362e+07	3.08129e+07	2.91073e+07	2.14513e+07	0.504	0.476	1.31	1.375	1.294	0.953	0.6322	0.181111
Q579E5	HutC, histidine utilization repressor OS=Brucella abortus biovar 1 (strain 9-941) OX=262698 GN=hutC PE=4 SV=1	hutC	51	11	59	11	27.5	8.17325e+07	8.28127e+07	7.79164e+07	9.36798e+07	7.89831e+07	7.05289e+07	1.115	1.132	1.082	1.065	0.895	0.798	1.207	0.0832462
Q57B30	Peptidase, M23/M37 family OS=Brucella abortus biovar 1 (strain 9-941) OX=262698 GN=BruAb1_1840 PE=4 SV=1	BruAb1_1840	7	3	5	3	70.9	420021	674483	690838	1.02041e+06	4.76844e+06	2.50883e+06	0.276	0.444	0.462	0.559	2.601	1.368	0.261	0.0671447
Q57F14	Allantoin catabolism protein(predicted) OS=Brucella abortus biovar 1 (strain 9-941) OX=262698 GN=BruAb1_0372 PE=4 SV=1	BruAb1_0372	29	6	48	6	30.5	3.33568e+07	3.44552e+07	3.18871e+07	2.56606e+07	2.88852e+07	3.39369e+07	1.174	1.216	1.143	0.753	0.844	0.991	1.3651	0.0177476
Q57DG7	DUF2497 domain-containing protein(predicted) OS=Brucella abortus biovar 1 (strain 9-941) OX=262698 GN=BruAb1_0955 PE=4 SV=1	BruAb1_0955	61	11	108	11	26.7	1.3201e+08	1.48286e+08	1.47574e+08	1.61947e+08	1.51844e+08	1.52282e+08	0.978	1.101	1.113	1	0.934	0.936	1.1122	0.0893099
Q57AI7	DNA polymerase III subunit epsilon OS=Brucella abortus biovar 1 (strain 9-941) OX=262698 GN=dnaQ PE=4 SV=1	dnaQ	35	5	26	5	25.6	6.64578e+06	6.92422e+06	9.90331e+06	3.18126e+07	3.00698e+07	2.51683e+07	0.398	0.416	0.604	1.589	1.496	1.252	0.327	0.00167352
Q57D36	Uncharacterized protein OS=Brucella abortus biovar 1 (strain 9-941) OX=262698 GN=BruAb1_1107 PE=4 SV=1	BruAb1_1107	8	2	6	2	14.6	3.45102e+06	3.97596e+06	3.62293e+06	910781	998490	897750	1.65	1.905	1.763	0.363	0.396	0.356	4.7695	7.82815e-06
Q576R0	Universal stress protein family OS=Brucella abortus biovar 1 (strain 9-941) OX=262698 GN=BruAb2_0995 PE=3 SV=1	BruAb2_0995	19	2	3	2	16.2	872745	1.26154e+06	1.20286e+06				0.866	1.255	1.215
Q57BF6	Cell division protein ZapA(predicted) OS=Brucella abortus biovar 1 (strain 9-941) OX=262698 GN=BruAb1_1709 PE=4 SV=1	BruAb1_1709	79	9	98	9	13.3	2.00063e+08	1.75401e+08	1.82075e+08	1.0911e+08	1.00343e+08	1.0064e+08	1.528	1.342	1.415	0.694	0.636	0.638	2.1773	8.01558e-05
Q57DU0	NADH:ubiquinone reductase (H(+)-translocating) OS=Brucella abortus biovar 1 (strain 9-941) OX=262698 GN=nuoL PE=3 SV=1	nuoL	6	3	17	3	72.8	1.91061e+07	1.7495e+07	1.56182e+07	9.88179e+07	8.43555e+07	7.74335e+07	0.405	0.371	0.337	1.744	1.483	1.361	0.2426	9.59708e-05
Q57E67	Hydrolase(predicted) OS=Brucella abortus biovar 1 (strain 9-941) OX=262698 GN=BruAb1_0692 PE=4 SV=1	BruAb1_0692	44	2	13	2	6.1	1.20657e+06	1.02088e+06	715876	6.17967e+07	58812647	6.3218e+07	0.043	0.036	0.026	1.826	1.732	1.861	0.0194	1.1819e-05
Q57FJ6	CysI, sulfite reductase (NADPH) hemoprotein beta-component OS=Brucella abortus biovar 1 (strain 9-941) OX=262698 GN=cysI PE=4 SV=1	cysI	43	20	72	20	62	2.62893e+07	2.54118e+07	2.64721e+07	1.1506e+08	1.42366e+08	1.77481e+08	0.339	0.329	0.348	1.238	1.526	1.901	0.2178	0.000268886
F8WJS8	Aldehyde dehydrogenase family protein OS=Brucella abortus biovar 1 (strain 9-941) OX=262698 GN=BruAb2_1016 PE=4 SV=1	BruAb2_1016	24	10	79	10	51.5	3.48489e+07	2.92255e+07	3.81386e+07	3.82783e+07	4.16836e+07	3.65307e+07	1.056	0.887	1.176	0.966	1.048	0.918	1.0638	0.566374
Q57DF3	DUF1508 domain-containing protein OS=Brucella abortus biovar 1 (strain 9-941) OX=262698 GN=BruAb1_0978 PE=4 SV=1	BruAb1_0978	96	6	82	6	6.3	1.89464e+08	2.29652e+08	2.09089e+08	9.81077e+07	9.86476e+07	1.34426e+08	1.308	1.589	1.47	0.564	0.566	0.77	2.2984	0.00203657
Q578Z6	50S ribosomal subunit assembly factor BipA OS=Brucella abortus biovar 1 (strain 9-941) OX=262698 GN=bipA PE=3 SV=1	bipA	53	29	350	29	66.8	4.95441e+08	3.9913e+08	4.4645e+08	1.15549e+09	1.14164e+09	1.2765e+09	0.668	0.539	0.613	1.298	1.278	1.428	0.4545	0.000376435
Q57DQ1	Hypothetical acyl carrier protein OS=Brucella abortus biovar 1 (strain 9-941) OX=262698 GN=BruAb1_0867 PE=4 SV=1	BruAb1_0867	54	5	124	5	10.4	1.47874e+09	1.62992e+09	1.58408e+09	1.54339e+09	1.64216e+09	1.60274e+09	1.033	1.141	1.127	0.899	0.953	0.929	1.187	0.0086372
Q579F4	Sugar ABC transporter, ATP-binding protein OS=Brucella abortus biovar 1 (strain 9-941) OX=262698 GN=BruAb2_0297 PE=3 SV=1	BruAb2_0297	2	1	2	1	57.9		376758		1.05982e+06	1.01224e+06	939214
Q57AD5	PmtA, phospholipid N-methyltransferase OS=Brucella abortus biovar 1 (strain 9-941) OX=262698 GN=pmtA PE=4 SV=1	pmtA	19	3	14	3	22.1	5.30799e+06	6.3727e+06	7.37506e+06	1.01915e+07	9.86207e+06	8.65436e+06	0.736	0.886	1.041	1.178	1.136	0.996	0.8045	0.115983
Q57C57	DUF2293 domain-containing protein OS=Brucella abortus biovar 1 (strain 9-941) OX=262698 GN=BruAb1_1447 PE=4 SV=1	BruAb1_1447	51	4	20	4	11.8	2.29942e+07	2.35023e+07	2.36643e+07	2.02551e+07	1.87569e+07	1.77726e+07	1.2	1.229	1.257	0.881	0.813	0.77	1.4959	0.000614023
Q57E44	MPT synthase subunit 2 OS=Brucella abortus biovar 1 (strain 9-941) OX=262698 GN=moaE PE=3 SV=1	moaE	70	8	46	8	18.4	2.69521e+07	2.7687e+07	2.74261e+07	3.93183e+07	3.93055e+07	3.79546e+07	0.899	0.925	0.931	1.093	1.088	1.05	0.8527	0.000662104
Q578N4	Iron compound ABC transporter, ATP-binding protein OS=Brucella abortus biovar 1 (strain 9-941) OX=262698 GN=BruAb2_0478 PE=4 SV=1	BruAb2_0478	52	9	24	9	28.7	2.13136e+06	2.0455e+06	1.93776e+06	3.55467e+07	2.6324e+07	1.89872e+07	0.162	0.156	0.15	2.256	1.665	1.2	0.0914	0.000211192
Q57DC7	Hydrolase, haloacid dehalogenase-like family OS=Brucella abortus biovar 1 (strain 9-941) OX=262698 GN=BruAb1_1007 PE=4 SV=1	BruAb1_1007	8	2	6	2	24.2	475091	470891	441927	975551	3.94267e+06	3.75722e+06	0.313	0.311	0.296	0.535	2.155	2.052	0.194	0.0323901
Q57CL8	DUF2218 domain-containing protein(predicted) OS=Brucella abortus biovar 1 (strain 9-941) OX=262698 GN=BruAb1_1279 PE=4 SV=1	BruAb1_1279	87	6	134	6	10.5	2.94474e+08	2.93037e+08	2.84147e+08	3.63486e+08	387480618	3.58511e+08	0.985	0.982	0.967	1.013	1.076	0.995	0.9514	0.11275
Q57D44	Peptidyl-prolyl cis-trans isomerase OS=Brucella abortus biovar 1 (strain 9-941) OX=262698 GN=BruAb1_1099 PE=3 SV=1	BruAb1_1099	66	12	342	12	18.2	1.04354e+09	1.03423e+09	1.03106e+09	1.37142e+09	1.25593e+09	1.16457e+09	1.002	0.995	1.008	1.097	1.001	0.928	0.9931	0.928499
Q57BY3	DUF87 domain-containing protein OS=Brucella abortus biovar 1 (strain 9-941) OX=262698 GN=BruAb1_1523 PE=4 SV=1	BruAb1_1523	23	11	32	11	55.6	6.01318e+06	7.63709e+06	8.13419e+06	4.10967e+07	3.49867e+07	3.35306e+07	0.303	0.386	0.417	1.726	1.465	1.403	0.2407	0.000241571
Q57D27	GTPase HflX OS=Brucella abortus biovar 1 (strain 9-941) OX=262698 GN=hflX PE=3 SV=1	hflX	40	17	102	17	52.1	1.49135e+08	1.4231e+08	1.42167e+08	8.35149e+07	7.67583e+07	7.11994e+07	1.486	1.42	1.441	0.693	0.635	0.588	2.2688	7.61394e-05
F8WJR6	Hemerythrin domain-containing protein OS=Brucella abortus biovar 1 (strain 9-941) OX=262698 GN=BruAb2_0935 PE=4 SV=1	BruAb2_0935	55	5	22	5	17.8	1.24856e+06	866614		3.55084e+07	3.56755e+07	2.98146e+07	0.067	0.046		1.584	1.586	1.324	0.0377	0.000251655
Q57B97	Branched-chain amino acid ABC transporter, ATP-binding protein OS=Brucella abortus biovar 1 (strain 9-941) OX=262698 GN=BruAb1_1769 PE=3 SV=1	BruAb1_1769	54	13	125	1	27.5		269468		1.40969e+06	1.9619e+06	3.5268e+06
Q57BW4	MutT/nudix family protein OS=Brucella abortus biovar 1 (strain 9-941) OX=262698 GN=BruAb1_1543 PE=4 SV=1	BruAb1_1543	39	7	36	7	23	1.49549e+07	1.79024e+07	1.73122e+07	2.49519e+07	2.117e+07	1.97516e+07	0.854	1.024	1.006	1.187	1.003	0.936	0.9226	0.436255
Q57BG7	MotA_ExbB domain-containing protein OS=Brucella abortus biovar 1 (strain 9-941) OX=262698 GN=BruAb1_1698 PE=3 SV=1	BruAb1_1698	37	9	100	9	38.6	1.0621e+08	1.05687e+08	1.08429e+08	5.39463e+07	6.31131e+07	5.42963e+07	1.431	1.427	1.487	0.606	0.706	0.607	2.2642	9.72059e-05
Q57DS3	Inositol monophosphatase family protein OS=Brucella abortus biovar 1 (strain 9-941) OX=262698 GN=BruAb1_0845 PE=4 SV=1	BruAb1_0845	50	9	55	9	29.9	1.49097e+08	1.89779e+08	1.50946e+08	1.01451e+08	9.62992e+07	1.1106e+08	1.237	1.578	1.275	0.701	0.663	0.764	1.922	0.00172554
Q57FN6	MmcB family DNA repair protein(predicted) OS=Brucella abortus biovar 1 (strain 9-941) OX=262698 GN=BruAb1_0135 PE=4 SV=1	BruAb1_0135	25	3	11	3	18.2	171370			4.54012e+06	2.00784e+06	1.90338e+06	0.088			1.938	0.854	0.809	0.0733
Q579X9	Glycosyl transferase, group 2 family protein OS=Brucella abortus biovar 1 (strain 9-941) OX=262698 GN=BruAb2_0105 PE=4 SV=1	BruAb2_0105	34	9	25	9	36.9	2.63136e+08	2.10781e+08	2.65298e+08	1.44272e+08	1.5812e+08	1.57456e+08	1.454	1.167	1.492	0.664	0.725	0.722	1.9484	0.00134263
Q57ES8	Cytokinin riboside 5'-monophosphate phosphoribohydrolase OS=Brucella abortus biovar 1 (strain 9-941) OX=262698 GN=BruAb1_0461 PE=3 SV=1	BruAb1_0461	37	7	50	7	22	8.71639e+07	8.6879e+07	8.81521e+07	1.14148e+08	1.25601e+08	1.39188e+08	0.901	0.9	0.927	0.983	1.078	1.193	0.8384	0.0378888
Q576S8	DNA recombination protein RmuC homolog OS=Brucella abortus biovar 1 (strain 9-941) OX=262698 GN=BruAb2_0976 PE=3 SV=1	BruAb2_0976	13	5	15	5	45.4	3.96367e+06	2.42153e+06	2.63411e+06	5.15044e+06	7.08674e+06	6.38132e+06	0.95	0.582	0.643	1.029	1.41	1.269	0.5866	0.0356185
Q578K1	IolB protein OS=Brucella abortus biovar 1 (strain 9-941) OX=262698 GN=BruAb2_0514 PE=4 SV=1	BruAb2_0514	34	7	42	7	29.9	6.62155e+07	6.20664e+07	6.02871e+07	2.97696e+07	3.32166e+07	3.42003e+07	1.535	1.442	1.423	0.575	0.639	0.658	2.3504	5.41582e-05
Q57CF9	Iron compound ABC transporter, permease protein OS=Brucella abortus biovar 1 (strain 9-941) OX=262698 GN=BruAb1_1343 PE=3 SV=1	BruAb1_1343	2	1	1	1	34.3	1.24243e+06	1.05549e+06	1.03499e+06	952237	1.4589e+06	1.09509e+06
Q57AW9	ATPase n2B(predicted) OS=Brucella abortus biovar 1 (strain 9-941) OX=262698 GN=BruAb1_1905 PE=4 SV=1	BruAb1_1905	28	8	28	8	43.8	7.8514e+06	6.36477e+06	4.97775e+06	1.7467e+07	1.9425e+07	1.57015e+07	0.725	0.589	0.468	1.343	1.488	1.202	0.4419	0.00414514
Q57D17	CinA, competence/damage-inducible protein CinA OS=Brucella abortus biovar 1 (strain 9-941) OX=262698 GN=cinA PE=4 SV=1	cinA	66	7	28	7	16.9	3.81556e+07	4.39829e+07	3.14311e+07	2.65665e+07	2.11246e+07	2.53862e+07	1.354	1.564	1.136	0.786	0.623	0.748	1.8795	0.00572447
Q578C1	Uncharacterized protein OS=Brucella abortus biovar 1 (strain 9-941) OX=262698 GN=BruAb2_0601 PE=4 SV=1	BruAb2_0601	60	4	49	4	10.8	3.53766e+07	4.13639e+07	2.77322e+07	1.79634e+07	2.16285e+07	2.04375e+07	1.425	1.669	1.137	0.603	0.723	0.683	2.106	0.00400345
Q57EG5	Transcriptional regulator OS=Brucella abortus biovar 1 (strain 9-941) OX=262698 GN=BruAb1_0591 PE=3 SV=1	BruAb1_0591	61	10	214	10	16	3.38916e+08	3.42784e+08	3.28397e+08	4.29968e+08	4.37726e+08	4.98212e+08	0.945	0.958	0.932	0.999	1.013	1.153	0.8957	0.080052
Q57FN3	Usp domain-containing protein OS=Brucella abortus biovar 1 (strain 9-941) OX=262698 GN=BruAb1_0138 PE=4 SV=1	BruAb1_0138	23	3	22	3	17.5	6.945e+07	7.05265e+07	7.31032e+07	3.82177e+07	3.63354e+07	3.19335e+07	1.44	1.465	1.543	0.66	0.625	0.549	2.4253	0.000109049
Q577W7	Bmp family protein OS=Brucella abortus biovar 1 (strain 9-941) OX=262698 GN=BruAb2_0657 PE=4 SV=1	BruAb2_0657	16	4	14	4	38.4	6.6887e+06	6.84863e+06	6.51687e+06	5.20562e+06	4.82837e+06	6.9092e+06	1.198	1.229	1.188	0.777	0.718	1.026	1.434	0.0266684
Q57EP2	DsbC domain-containing protein OS=Brucella abortus biovar 1 (strain 9-941) OX=262698 GN=BruAb1_0501 PE=4 SV=1	BruAb1_0501	32	6	21	6	28.2	1.31387e+06	1.30982e+06	1.04701e+06	4.85294e+07	4.25824e+07	4.1827e+07	0.064	0.064	0.052	1.961	1.715	1.683	0.0336	2.26929e-06
Q579U6	Transcriptional regulator, DeoR family OS=Brucella abortus biovar 1 (strain 9-941) OX=262698 GN=BruAb2_0142 PE=4 SV=1	BruAb2_0142	20	5	27	5	28.2	9.54153e+06	9.12706e+06	9.47486e+06	7.01988e+06	9.11298e+06	5.9706e+06	1.258	1.206	1.272	0.771	0.998	0.653	1.5425	0.0226813
Q579B4	Trx-2, thioredoxin OS=Brucella abortus biovar 1 (strain 9-941) OX=262698 GN=trx-2 PE=3 SV=1	trx-2	45	14	158	14	35.1	4.04469e+08	4.00493e+08	4.2672e+08	3.56468e+08	3.57823e+08	3.48159e+08	1.168	1.159	1.254	0.858	0.858	0.834	1.4043	0.000224736
Q57FQ7	Methyltransf_11 domain-containing protein OS=Brucella abortus biovar 1 (strain 9-941) OX=262698 GN=BruAb1_0111 PE=4 SV=1	BruAb1_0111	47	9	51	9	29.6	1.44344e+07	1.69296e+07	1.50254e+07	2.48302e+07	2.84873e+07	2.83941e+07	0.747	0.877	0.791	1.07	1.223	1.218	0.6878	0.00431782
Q57AZ5	Succinate dehydrogenase iron-sulfur subunit OS=Brucella abortus biovar 1 (strain 9-941) OX=262698 GN=sdhB PE=3 SV=1	sdhB	64	15	243	15	29.8	3.67772e+08	4.07771e+08	3.68097e+08	9.23252e+08	9.9687e+08	8.40281e+08	0.624	0.693	0.636	1.305	1.404	1.183	0.5018	0.000312627
Q57B27	Chaperone protein ClpB OS=Brucella abortus biovar 1 (strain 9-941) OX=262698 GN=clpB PE=3 SV=1	clpB	77	63	1640	63	96.8	6.98776e+09	6.96112e+09	7.03045e+09	2.58354e+09	2.47624e+09	2.52914e+09	1.62	1.618	1.66	0.499	0.477	0.487	3.3479	1.6108e-07
Q57F61	Polyphosphate kinase OS=Brucella abortus biovar 1 (strain 9-941) OX=262698 GN=BruAb1_0323 PE=3 SV=1	BruAb1_0323	64	18	208	18	36.5	5.11673e+08	4.98991e+08	5.43961e+08	2.33376e+08	2.46016e+08	2.03651e+08	1.515	1.48	1.639	0.576	0.605	0.5	2.7567	9.73898e-05
Q57BG9	Inositol-1-monophosphatase OS=Brucella abortus biovar 1 (strain 9-941) OX=262698 GN=BruAb1_1696 PE=3 SV=1	BruAb1_1696	76	18	244	18	28.6	5.72399e+08	5.40163e+08	5.57412e+08	5.22274e+08	4.81546e+08	4.95741e+08	1.196	1.131	1.186	0.91	0.836	0.86	1.348	0.000599531
Q577B2	NarJ, respiratory nitrate reductase, delta subunit OS=Brucella abortus biovar 1 (strain 9-941) OX=262698 GN=narJ PE=4 SV=1	narJ	55	9	39	9	26.5	3.17078e+06	3.51438e+06	2.06202e+06	9.4918e+07	8.43559e+07	8.04524e+07	0.078	0.087	0.052	1.952	1.728	1.647	0.0407	4.01228e-05
Q57FZ4	Biotin carboxylase OS=Brucella abortus biovar 1 (strain 9-941) OX=262698 GN=BruAb1_0018 PE=4 SV=1	BruAb1_0018	11	5	6	5	72.3	2.13816e+06	1.96695e+06	1.90696e+06	4.20735e+06	7.86693e+06	6.43895e+06	0.578	0.532	0.524	0.947	1.764	1.443	0.3934	0.0083178
Q578K6	Bifunctional protein PutA OS=Brucella abortus biovar 1 (strain 9-941) OX=262698 GN=BruAb2_0509 PE=3 SV=1	BruAb2_0509	51	50	462	50	132	4.20959e+08	4.11932e+08	3.90416e+08	7.80588e+08	7.79824e+08	7.25644e+08	0.795	0.779	0.75	1.228	1.222	1.137	0.6479	0.000136304
Q57CK5	Branched-chain amino acid ABC transporter, periplasmic amino acid-binding protein, hypothetical OS=Brucella abortus biovar 1 (strain 9-941) OX=262698 GN=BruAb1_1294 PE=4 SV=1	BruAb1_1294	24	6	20	6	38.6	1.34475e+08	1.0851e+08	1.17481e+08	5.67554e+07	4.73663e+07	5.40618e+07	1.718	1.389	1.527	0.604	0.502	0.573	2.76	0.000251415
Q579C2	Oxidoreductase, FMN-binding OS=Brucella abortus biovar 1 (strain 9-941) OX=262698 GN=BruAb2_0331 PE=4 SV=1	BruAb2_0331	54	16	205	16	40	3.76742e+08	3.83727e+08	3.7585e+08	3.48463e+08	3.58954e+08	3.03541e+08	1.162	1.186	1.18	0.896	0.919	0.777	1.3611	0.00409933
Q57E88	Transcriptional regulator, Crp/Fnr family OS=Brucella abortus biovar 1 (strain 9-941) OX=262698 GN=BruAb1_0671 PE=4 SV=1	BruAb1_0671	32	8	50	8	27.6	1.91583e+07	2.04864e+07	1.88107e+07	3.48809e+07	3.2215e+07	3.43639e+07	0.794	0.85	0.793	1.204	1.108	1.181	0.6977	0.000450934
Q57ED0	Cytochrome c-type biogenesis protein OS=Brucella abortus biovar 1 (strain 9-941) OX=262698 GN=ccmh PE=3 SV=1	ccmh	28	4	24	4	17.5	3.49731e+07	2.90697e+07	2.98329e+07	3.25294e+07	3.18226e+07	3.45698e+07	1.202	1.001	1.043	0.931	0.908	0.986	1.149	0.0874278
Q578P8	Glutamine synthetase family protein OS=Brucella abortus biovar 1 (strain 9-941) OX=262698 GN=BruAb2_0464 PE=3 SV=1	BruAb2_0464	37	14	84	14	53	8.28304e+07	7.72474e+07	5.58368e+07	1.12196e+08	9.9669e+07	1.01196e+08	1.037	0.969	0.712	1.171	1.036	1.052	0.834	0.188819
F8WJR1	Hypothetical transcriptional regulator OS=Brucella abortus biovar 1 (strain 9-941) OX=262698 GN=BruAb2_1035 PE=4 SV=1	BruAb2_1035	38	7	33	7	26.8	2.43206e+07	2.23478e+07	1.91307e+07	1.46652e+07	1.41913e+07	1.22618e+07	1.507	1.388	1.207	0.757	0.73	0.63	1.9376	0.00152846
Q57CD2	NUDIX hydrolase(predicted) OS=Brucella abortus biovar 1 (strain 9-941) OX=262698 GN=BruAb1_1371 PE=4 SV=1	BruAb1_1371	42	9	25	9	27	1.69073e+06	1.59225e+06	1.42212e+06	2.89516e+07	3.14732e+07	2.67119e+07	0.122	0.115	0.104	1.74	1.885	1.599	0.0653	2.11269e-06
Q57B68	TPM_phosphatase domain-containing protein OS=Brucella abortus biovar 1 (strain 9-941) OX=262698 GN=BruAb1_1800 PE=4 SV=1	BruAb1_1800	10	2	17	2	26.9	2.19646e+07	2.41852e+07	2.36486e+07	1.74208e+07	1.81144e+07	1.5573e+07	1.204	1.328	1.319	0.795	0.824	0.708	1.6549	0.000817645
Q578G1	DUF3775 domain-containing protein(predicted) OS=Brucella abortus biovar 1 (strain 9-941) OX=262698 GN=BruAb2_0556 PE=4 SV=1	BruAb2_0556	45	7	86	7	19.3	2.05643e+08	2.0226e+08	2.18627e+08	1.00489e+08	8.07204e+07	7.74071e+07	1.539	1.517	1.666	0.627	0.502	0.481	2.9329	0.000242243
Q578R6	Carbonic anhydrase OS=Brucella abortus biovar 1 (strain 9-941) OX=262698 GN=BruAb2_0444 PE=3 SV=1	BruAb2_0444	41	6	17	6	24.6	731616	864448	1.90466e+06	1.89025e+07	1.84642e+07	1.31355e+07	0.09	0.106	0.238	1.932	1.881	1.337	0.0843	0.00138162
Q57A50	Alpha-ketoglutarate dehydrogenase OS=Brucella abortus biovar 1 (strain 9-941) OX=262698 GN=BruAb2_0032 PE=4 SV=1	BruAb2_0032	6	4	9	4	78.8	350664	889018	340325	1.96516e+06	2.33247e+06	2.10378e+06	0.291	0.739	0.288	1.359	1.607	1.449	0.2985	0.014296
Q57DB0	Hypothetical toulene ABC transporter, permease protein OS=Brucella abortus biovar 1 (strain 9-941) OX=262698 GN=BruAb1_1024 PE=4 SV=1	BruAb1_1024	15	4	14	4	41.7	3.52814e+07	5.08409e+07	3.56441e+07	2.39264e+07	2.11207e+07	3.09704e+07	1.182	1.706	1.215	0.668	0.587	0.861	1.939	0.0154487
Q57AZ1	Acetyltransferase, GNAT family OS=Brucella abortus biovar 1 (strain 9-941) OX=262698 GN=BruAb1_1881 PE=4 SV=1	BruAb1_1881	86	13	447	13	16.9	2.36138e+09	2.21868e+09	2.26983e+09	1.23622e+09	1.16018e+09	1.30087e+09	1.483	1.396	1.451	0.647	0.605	0.678	2.2435	2.72973e-05
Q579B5	tRNA_edit domain-containing protein OS=Brucella abortus biovar 1 (strain 9-941) OX=262698 GN=BruAb2_0338 PE=3 SV=1	BruAb2_0338	44	8	23	8	19.5	1.31465e+06	1.06085e+06	969578	1.91402e+07	2.35516e+07	2.5096e+07	0.122	0.099	0.092	1.485	1.821	1.939	0.0597	1.74372e-05
Q57FZ5	3-hydroxy 3-methylglutarate-CoA lyase OS=Brucella abortus biovar 1 (strain 9-941) OX=262698 GN=mvaB PE=3 SV=1	mvaB	39	8	28	8	30.3	8.7438e+06	1.04746e+07	1.56637e+07	1.01317e+07	1.09949e+07	8.98449e+06	0.891	1.07	1.625	0.861	0.931	0.76	1.4052	0.172202
Q57B26	DUF4167 domain-containing protein OS=Brucella abortus biovar 1 (strain 9-941) OX=262698 GN=BruAb1_1844 PE=4 SV=1	BruAb1_1844	45	8	118	8	27.3	1.71441e+08	1.72044e+08	1.67601e+08	2.3407e+08	2.34046e+08	2.61795e+08	0.915	0.92	0.911	1.041	1.037	1.16	0.8481	0.0113699
Q579H7	Lipoprotein OS=Brucella abortus biovar 1 (strain 9-941) OX=262698 GN=BruAb2_0273 PE=3 SV=1	BruAb2_0273	67	18	348	18	30.6	1.27639e+09	1.43971e+09	1.31496e+09	8.5267e+08	8.96012e+08	1.12368e+09	1.225	1.384	1.284	0.682	0.714	0.895	1.6993	0.00418569
Q57A03	Para-aminobenzoate synthase, component I OS=Brucella abortus biovar 1 (strain 9-941) OX=262698 GN=BruAb2_0080 PE=4 SV=1	BruAb2_0080	23	8	20	8	43.7	9.62885e+06	8.47248e+06	6.51407e+06	1.17481e+07	1.08444e+07	1.23992e+07	1.07	0.944	0.737	1.088	1.001	1.143	0.8512	0.214199
Q578U7	TIGR02186 family protein(predicted) OS=Brucella abortus biovar 1 (strain 9-941) OX=262698 GN=BruAb2_0408 PE=4 SV=1	BruAb2_0408	16	4	14	4	28.9	1.58451e+07	1.6037e+07	1.50603e+07	8.32637e+06	6.13621e+06	5.98429e+06	1.558	1.58	1.507	0.682	0.501	0.488	2.7798	0.000673607
Q57EN4	Cyclic-guanylate-specific phosphodiesterase OS=Brucella abortus biovar 1 (strain 9-941) OX=262698 GN=BruAb1_0509 PE=4 SV=1	BruAb1_0509	13	4	13	4	60.2	1.30464e+06	1.58313e+06	1.59961e+06	3.34885e+06	6.779e+06	5.2693e+06	0.435	0.529	0.542	0.93	1.875	1.457	0.3534	0.00973666
Q57CW9	ATP-dependent Clp protease adapter protein ClpS OS=Brucella abortus biovar 1 (strain 9-941) OX=262698 GN=clpS PE=3 SV=1	clpS	15	2	15	2	15.6	1.08274e+07	1.45601e+07	1.31786e+07	6.55785e+06	7.08154e+06	6.35479e+06	1.225	1.651	1.518	0.618	0.665	0.596	2.3385	0.000874301
Q57BU6	Methyltransferase(predicted) OS=Brucella abortus biovar 1 (strain 9-941) OX=262698 GN=BruAb1_1562 PE=4 SV=1	BruAb1_1562	32	5	14	5	35.4	247003		403978	1.11339e+06	4.00689e+06	3.5899e+06	0.146		0.243	0.547	1.962	1.757	0.1368	0.0439014
Q57DB4	Glutamine-dependent NAD(+) synthetase OS=Brucella abortus biovar 1 (strain 9-941) OX=262698 GN=nadE PE=3 SV=1	nadE	38	17	158	17	59.9	1.4083e+08	1.36413e+08	1.39553e+08	1.85707e+08	1.94349e+08	1.90815e+08	0.945	0.917	0.953	1.038	1.082	1.062	0.8847	0.00185893
Q57C61	Hypothetical transglycolase OS=Brucella abortus biovar 1 (strain 9-941) OX=262698 GN=BruAb1_1443 PE=4 SV=1	BruAb1_1443	22	7	48	7	44.8	2.02512e+07	3.36089e+07	2.49298e+07	6.80676e+07	6.77308e+07	5.98776e+07	0.489	0.813	0.613	1.369	1.357	1.199	0.4879	0.00855008
Q57AN1	BolA, bolA protein OS=Brucella abortus biovar 1 (strain 9-941) OX=262698 GN=bolA PE=3 SV=1	bolA	72	6	67	6	11.4	8.51331e+07	6.78976e+07	7.37583e+07	1.41631e+08	1.52915e+08	1.64076e+08	0.823	0.658	0.726	1.141	1.227	1.316	0.5991	0.00256886
Q57EQ4	YicC family protein(predicted) OS=Brucella abortus biovar 1 (strain 9-941) OX=262698 GN=BruAb1_0485 PE=4 SV=1	BruAb1_0485	75	23	215	23	32.6	3.24383e+08	2.9983e+08	3.06668e+08	2.77413e+08	2.59664e+08	2.78538e+08	1.23	1.14	1.184	0.877	0.818	0.877	1.3818	0.000535199
Q578P1	Transcriptional regulator, MarR family OS=Brucella abortus biovar 1 (strain 9-941) OX=262698 GN=BruAb2_0471 PE=4 SV=1	BruAb2_0471	66	9	81	9	15.5	1.82087e+08	1.81088e+08	1.76521e+08	8.98098e+07	9.83852e+07	1.00972e+08	1.455	1.45	1.436	0.598	0.653	0.67	2.2598	1.92263e-05
Q57CK9	CobH, precorrin-8X methylmutase OS=Brucella abortus biovar 1 (strain 9-941) OX=262698 GN=cobH PE=3 SV=1	cobH	40	7	45	7	21.9	1.87396e+07	2.03314e+07	2.23036e+07	3.56739e+07	3.70162e+07	3.22027e+07	0.747	0.812	0.905	1.184	1.225	1.065	0.7093	0.00778249
Q57D75	Acetyltransferase, GNAT family OS=Brucella abortus biovar 1 (strain 9-941) OX=262698 GN=BruAb1_1061 PE=4 SV=1	BruAb1_1061	46	7	48	7	19.7	8.54206e+07	8.60196e+07	8.44408e+07	9.22129e+07	9.69798e+07	1.0203e+08	1.034	1.044	1.041	0.93	0.975	1.025	1.0645	0.088396
F8WJT0	EntA, 2,3-dihydro-2,3-dihydroxybenzoate dehydrogenase OS=Brucella abortus biovar 1 (strain 9-941) OX=262698 GN=entA PE=4 SV=1	entA	57	11	35	11	27.1	1.19847e+07	9.92198e+06	9.80622e+06	1.30705e+07	1.22893e+07	1.45511e+07	1.109	0.92	0.923	1.007	0.944	1.117	0.9622	0.638453
Q57FG8	Aminopyrimidine aminohydrolase OS=Brucella abortus biovar 1 (strain 9-941) OX=262698 GN=BruAb1_0207 PE=3 SV=1	BruAb1_0207	57	12	107	12	26.2	1.26487e+08	1.11986e+08	1.13677e+08	6.74632e+07	7.19191e+07	7.09718e+07	1.49	1.322	1.363	0.662	0.703	0.694	2.0277	6.21676e-05
Q576E7	Transcriptional regulator, GntR family OS=Brucella abortus biovar 1 (strain 9-941) OX=262698 GN=BruAb2_1115 PE=4 SV=1	BruAb2_1115	15	4	20	4	27.1	5.43252e+06	4.58976e+06	4.82034e+06	4.79054e+06	4.46356e+06	4.85108e+06	1.243	1.053	1.123	0.913	0.848	0.921	1.2748	0.0117883
Q57BQ6	Hypothetical 7-alpha-hydroxysteroid dehydrogenase OS=Brucella abortus biovar 1 (strain 9-941) OX=262698 GN=BruAb1_1605 PE=4 SV=1	BruAb1_1605	39	7	62	7	27.8	8.90582e+07	8.78423e+07	8.82328e+07	5.96112e+07	6.04868e+07	5.05732e+07	1.354	1.338	1.365	0.755	0.763	0.638	1.8817	0.000401004
Q578L4	Transcriptional regulator, hypothetical OS=Brucella abortus biovar 1 (strain 9-941) OX=262698 GN=BruAb2_0501 PE=4 SV=1	BruAb2_0501	27	8	29	8	35.3	2.59441e+07	2.12055e+07	2.20712e+07	1.31184e+07	1.4696e+07	1.80342e+07	1.494	1.223	1.293	0.629	0.702	0.861	1.8294	0.00514196
Q578K7	Proline dehydrogenase transcriptional activator OS=Brucella abortus biovar 1 (strain 9-941) OX=262698 GN=BruAb2_0508 PE=4 SV=1	BruAb2_0508	35	5	18	5	18.6	1.14354e+07	1.25571e+07	1.18039e+07	6.08546e+06	7.04329e+06	6.7244e+06	1.361	1.498	1.43	0.604	0.696	0.664	2.1838	9.79658e-05
Q57DH4	NAD kinase OS=Brucella abortus biovar 1 (strain 9-941) OX=262698 GN=nadK PE=3 SV=1	nadK	25	6	40	6	29.2	3.43261e+07	3.48507e+07	3.47023e+07	3.5252e+07	3.36072e+07	2.8423e+07	1.13	1.15	1.163	0.967	0.919	0.777	1.2929	0.0172549
Q57AP1	DUF3108 domain-containing protein(predicted) OS=Brucella abortus biovar 1 (strain 9-941) OX=262698 GN=BruAb1_1991 PE=4 SV=1	BruAb1_1991	29	6	32	6	29.1	1.20398e+08	1.20377e+08	1.12777e+08	1.54331e+08	6.97033e+07	5.54306e+07	1.26	1.262	1.201	1.346	0.606	0.481	1.5302	0.166292
Q57BX0	Purine nucleoside permease OS=Brucella abortus biovar 1 (strain 9-941) OX=262698 GN=BruAb1_1536 PE=4 SV=1	BruAb1_1536	37	10	31	10	37.1	1.70343e+07	1.35582e+07	1.60743e+07	4.53471e+07	4.27355e+07	5.1252e+07	0.607	0.484	0.583	1.346	1.264	1.515	0.4058	0.000499114
Q578M0	Hypothetical membrane protein OS=Brucella abortus biovar 1 (strain 9-941) OX=262698 GN=BruAb2_0495 PE=4 SV=1	BruAb2_0495	5	1	3	1	29.7
Q57BB6	Hypothetical transcriptional regulator OS=Brucella abortus biovar 1 (strain 9-941) OX=262698 GN=BruAb1_1750 PE=4 SV=1	BruAb1_1750	51	10	50	10	21.8	1.33981e+07	1.26296e+07	1.84078e+07	1.24897e+08	1.14712e+08	1.28627e+08	0.215	0.203	0.301	1.671	1.529	1.713	0.1463	0.000109985
Q579G2	Hypothetical acetolactate synthase, large subunit OS=Brucella abortus biovar 1 (strain 9-941) OX=262698 GN=BruAb2_0288 PE=3 SV=1	BruAb2_0288	52	24	204	24	60.7	1.54405e+08	1.63315e+08	1.58389e+08	2.39525e+08	2.3575e+08	2.63469e+08	0.842	0.892	0.879	1.088	1.067	1.192	0.7807	0.00298436
Q57FJ2	Methylated-DNA--[protein]-cysteine S-methyltransferase OS=Brucella abortus biovar 1 (strain 9-941) OX=262698 GN=ogt PE=4 SV=1	ogt	63	8	31	8	20.7	8.21571e+07	8.57285e+07	7.03085e+07	2.26132e+08	1.94954e+08	1.99004e+08	0.634	0.663	0.552	1.454	1.249	1.274	0.4649	0.000462968
Q577J6	Dihydrodipicolinate synthase family protein OS=Brucella abortus biovar 1 (strain 9-941) OX=262698 GN=BruAb2_0795 PE=3 SV=1	BruAb2_0795	38	9	61	9	32.9	3.60245e+07	3.50442e+07	3.18933e+07	3.75075e+07	3.61329e+07	3.70539e+07	1.117	1.089	1.007	0.969	0.93	0.953	1.1266	0.0239366
Q57F06	Guanine deaminase OS=Brucella abortus biovar 1 (strain 9-941) OX=262698 GN=BruAb1_0380 PE=3 SV=1	BruAb1_0380	27	8	49	8	48.4	3.23542e+07	2.8824e+07	3.76427e+07	1.83989e+07	1.93425e+07	1.89565e+07	1.378	1.23	1.632	0.653	0.684	0.67	2.1126	0.000878974
Q579G9	Transcriptional regulator, LysR family OS=Brucella abortus biovar 1 (strain 9-941) OX=262698 GN=BruAb2_0281 PE=3 SV=1	BruAb2_0281	17	5	11	5	35	4.29515e+06	3.6409e+06	4.79572e+06	2.92457e+06	2.90255e+06	2.68453e+06	1.339	1.138	1.522	0.76	0.752	0.695	1.812	0.00268706
Q57C54	Energy-dependent translational throttle protein EttA OS=Brucella abortus biovar 1 (strain 9-941) OX=262698 GN=ettA PE=3 SV=1	ettA	55	24	214	24	60.8	1.8632e+08	1.92816e+08	1.79997e+08	3.46334e+08	3.7603e+08	3.64173e+08	0.75	0.778	0.738	1.162	1.257	1.216	0.6234	6.85583e-05
Q57D76	Rhodanese family protein OS=Brucella abortus biovar 1 (strain 9-941) OX=262698 GN=BruAb1_1060 PE=4 SV=1	BruAb1_1060	45	12	166	12	31.1	2.1585e+08	1.9333e+08	1.87347e+08	2.06989e+08	2.17992e+08	2.04697e+08	1.166	1.047	1.03	0.932	0.978	0.918	1.1467	0.0350768
Q57DM7	Segregation and condensation protein A(predicted) OS=Brucella abortus biovar 1 (strain 9-941) OX=262698 GN=BruAb1_0892 PE=4 SV=1	BruAb1_0892	24	6	31	6	31.5	1.26147e+07	1.26097e+07	1.96227e+07	6.45045e+07	1.6476e+07	1.92051e+07	0.576	0.577	0.912	2.455	0.625	0.728	0.5423	0.397222
Q57EJ7	Hypothetical mannosyltransferase OS=Brucella abortus biovar 1 (strain 9-941) OX=262698 GN=BruAb1_0552 PE=4 SV=1	BruAb1_0552	50	16	67	16	42	4.34992e+07	4.02855e+07	3.70456e+07	1.31434e+08	1.36751e+08	1.28025e+08	0.557	0.517	0.483	1.403	1.455	1.361	0.369	2.54764e-05
Q57CA1	Alpha-isopropylmalate/homocitrate synthase(predicted) OS=Brucella abortus biovar 1 (strain 9-941) OX=262698 GN=BruAb1_1403 PE=4 SV=1	BruAb1_1403	21	24	61	24	132.3	3.66385e+07	2.96127e+07	4.13962e+07	1.08932e+08	1.13171e+08	9.68758e+07	0.569	0.461	0.654	1.409	1.459	1.248	0.4091	0.00129822
Q57CV1	BhbA, methylmalonyl-CoA mutase OS=Brucella abortus biovar 1 (strain 9-941) OX=262698 GN=bhbA PE=4 SV=1	bhbA	24	14	40	14	77.9	9.02815e+06	1.19596e+07	1.04358e+07	2.09929e+07	1.96657e+07	1.93995e+07	0.654	0.868	0.769	1.267	1.182	1.166	0.6337	0.00578057
Q57FM1	LPS export ABC transporter periplasmic protein LptC(predicted) OS=Brucella abortus biovar 1 (strain 9-941) OX=262698 GN=BruAb1_0151 PE=4 SV=1	BruAb1_0151	21	4	13	4	23.1			2.27679e+06	9.6032e+06	1.25113e+07	1.50959e+07			0.259	0.895	1.162	1.401	0.2247
Q57CJ0	Bifunctional adenosylcobalamin biosynthesis protein OS=Brucella abortus biovar 1 (strain 9-941) OX=262698 GN=cobU PE=3 SV=1	cobU	35	5	41	5	18.7	6.71875e+07	6.81346e+07	5.85076e+07	3.27029e+07	6.72053e+07	6.20791e+07	1.251	1.271	1.109	0.507	1.039	0.959	1.4495	0.145642
Q57BV2	2-isopropylmalate synthase OS=Brucella abortus biovar 1 (strain 9-941) OX=262698 GN=leuA PE=3 SV=1	leuA	63	28	355	28	63.6	5.23307e+08	5.28232e+08	5.41727e+08	4.02276e+08	3.96723e+08	4.06306e+08	1.239	1.253	1.305	0.793	0.78	0.798	1.6014	1.05292e-05
Q57BQ0	PepSY domain-containing protein OS=Brucella abortus biovar 1 (strain 9-941) OX=262698 GN=BruAb1_1612 PE=4 SV=1	BruAb1_1612	46	3	36	3	10.2	6.88515e+06	2.87817e+06	5.56811e+06	2.30951e+07	1.30406e+07	1.68024e+07	0.668	0.28	0.55	1.867	1.051	1.353	0.3507	0.0254016
Q578A4	Ribonuclease R OS=Brucella abortus biovar 1 (strain 9-941) OX=262698 GN=rnr PE=3 SV=1	rnr	34	24	161	24	86.7	8.65746e+07	7.94652e+07	8.53529e+07	1.56421e+08	1.48573e+08	1.66449e+08	0.793	0.73	0.796	1.195	1.131	1.266	0.6456	0.000531183
F8WJS4	Hypothetical membrane protein OS=Brucella abortus biovar 1 (strain 9-941) OX=262698 GN=BruAb1_1285 PE=4 SV=1	BruAb1_1285	41	7	93	7	22.2	1.86618e+08	1.82677e+08	1.60543e+08	1.27559e+08	1.23672e+08	1.36946e+08	1.347	1.321	1.179	0.767	0.741	0.82	1.6525	0.000603798
Q57AI3	Murein hydrolase A OS=Brucella abortus biovar 1 (strain 9-941) OX=262698 GN=BruAb1_2050 PE=4 SV=1	BruAb1_2050	37	11	54	11	40	3.76393e+07	3.30975e+07	3.6345e+07	3.09452e+07	3.17022e+07	3.22482e+07	1.235	1.088	1.213	0.846	0.863	0.878	1.3668	0.00162126
Q578A6	MutT/nudix family protein OS=Brucella abortus biovar 1 (strain 9-941) OX=262698 GN=BruAb2_0617 PE=4 SV=1	BruAb2_0617	50	11	43	11	27.1	1.95829e+07	2.67292e+07	1.88573e+07	4.64489e+07	4.00053e+07	5.0672e+07	0.641	0.877	0.629	1.267	1.088	1.377	0.5753	0.0118961
Q57EF7	Hypothetical peptidoglycan-binding protein OS=Brucella abortus biovar 1 (strain 9-941) OX=262698 GN=BruAb1_0599 PE=4 SV=1	BruAb1_0599	9	3	9	3	34.2				5.10029e+06	6350073	1.05602e+07				0.64	0.793	1.319
Q57AT6	Universal stress protein OS=Brucella abortus biovar 1 (strain 9-941) OX=262698 GN=BruAb1_1942 PE=3 SV=1	BruAb1_1942	46	7	249	7	15.5	1.31844e+09	1.17115e+09	1.15863e+09	1.27063e+09	1.2647e+09	1.19158e+09	1.184	1.054	1.059	0.951	0.943	0.888	1.1851	0.0180942
Q57DP6	PhnM, PhnM protein OS=Brucella abortus biovar 1 (strain 9-941) OX=262698 GN=phnM PE=4 SV=1	phnM	13	5	34	5	41.3	2.35889e+07	2.10681e+07	2.25898e+07	2.13881e+07	2.05936e+07	2.10249e+07	1.2	1.074	1.17	0.906	0.87	0.887	1.2933	0.00196447
Q579S5	Hypothetical cytochrome b561 OS=Brucella abortus biovar 1 (strain 9-941) OX=262698 GN=BruAb2_0165 PE=4 SV=1	BruAb2_0165	13	2	7	2	20.9			202569	1.00731e+07	9.62984e+06	8.47324e+06			0.032	1.306	1.244	1.094	0.0263
Q57DR0	Serine hydrolase family protein(predicted) OS=Brucella abortus biovar 1 (strain 9-941) OX=262698 GN=BruAb1_0858 PE=4 SV=1	BruAb1_0858	61	8	58	8	20.7	1.12874e+08	1.13195e+08	1.4024e+08	9.88423e+07	1.11044e+08	9.58923e+07	1.113	1.118	1.407	0.812	0.909	0.784	1.4523	0.0144886
Q57FV6	Transcriptional regulator, LysR family OS=Brucella abortus biovar 1 (strain 9-941) OX=262698 GN=BruAb1_0060 PE=3 SV=1	BruAb1_0060	18	4	17	4	33.2	1.4011e+07	1.25203e+07	1.40487e+07	9.90742e+06	1.06623e+07	1.16163e+07	1.276	1.142	1.302	0.752	0.806	0.877	1.5277	0.00215585
Q578M1	Glycine betaine/L-proline ABC transporter, periplasmic glycine betaine-binding protein, hypothetical OS=Brucella abortus biovar 1 (strain 9-941) OX=262698 GN=BruAb2_0494 PE=4 SV=1	BruAb2_0494	59	12	104	12	31.9	1.38394e+08	1.35544e+08	1.52861e+08	1.00692e+08	9.76544e+07	1.0446e+08	1.257	1.233	1.413	0.762	0.736	0.787	1.7081	0.000335713
Q57BJ5	D-3-phosphoglycerate dehydrogenase OS=Brucella abortus biovar 1 (strain 9-941) OX=262698 GN=serA-1 PE=3 SV=1	serA-1	45	20	228	20	56.9	4.30658e+08	3.87554e+08	3.99265e+08	7.00674e+08	6.99071e+08	6.40444e+08	0.876	0.79	0.826	1.187	1.18	1.081	0.7227	0.00158296
Q577Q2	MogA, molybdenum cofactor biosynthesis protein OS=Brucella abortus biovar 1 (strain 9-941) OX=262698 GN=BruAb2_0726 PE=4 SV=1	BruAb2_0726	51	9	85	9	18.4	1.91131e+08	1.99508e+08	2.07159e+08	1.67728e+08	1.63985e+08	1.77676e+08	1.144	1.196	1.262	0.836	0.815	0.882	1.422	0.000662314
Q579X5	6-phosphogluconate dehydrogenase, decarboxylating OS=Brucella abortus biovar 1 (strain 9-941) OX=262698 GN=gnd PE=3 SV=1	gnd	67	25	385	25	50.2	1.00908e+09	1.03671e+09	8.87594e+08	1.12292e+09	1.03395e+09	9.34212e+08	1.11	1.142	0.994	1.029	0.944	0.852	1.149	0.11234
Q57DL2	DUF1127 domain-containing protein(predicted) OS=Brucella abortus biovar 1 (strain 9-941) OX=262698 GN=BruAb1_0907 PE=4 SV=1	BruAb1_0907	60	3	11	3	5.8	1.51929e+07	1.42265e+07	1.55751e+07	1.63017e+07	1.63887e+07	1.28012e+07	1.112	1.044	1.161	0.994	0.996	0.778	1.1983	0.100341
Q578Q2	Transcriptional regulator, AsnC family OS=Brucella abortus biovar 1 (strain 9-941) OX=262698 GN=BruAb2_0459 PE=4 SV=1	BruAb2_0459	53	10	71	10	17.7	4.18209e+07	4.3831e+07	3.93496e+07	4.12979e+07	4.36694e+07	4.88686e+07	1.07	1.124	1.025	0.881	0.928	1.038	1.1307	0.0873297
Q57BH9	4HBT domain-containing protein OS=Brucella abortus biovar 1 (strain 9-941) OX=262698 GN=BruAb1_1686 PE=3 SV=1	BruAb1_1686	59	9	45	9	17.3	2.88738e+07	2.22384e+07	2.63039e+07	1.99163e+07	2.2813e+07	2.09373e+07	1.356	1.046	1.257	0.779	0.889	0.816	1.473	0.0113187
Q57CV0	Uncharacterized protein OS=Brucella abortus biovar 1 (strain 9-941) OX=262698 GN=BruAb1_1196 PE=4 SV=1	BruAb1_1196	37	3	47	3	15.8	6.23616e+07	5.02448e+07	5.54678e+07	3.56352e+06	5634388	7.66408e+06	2.234	1.804	2.023	0.106	0.168	0.228	12.0737	0.000391885
Q57AA8	CBS domain protein OS=Brucella abortus biovar 1 (strain 9-941) OX=262698 GN=BruAb1_2130 PE=3 SV=1	BruAb1_2130	37	10	33	10	37.8	2.46395e+07	2.07337e+07	2.1603e+07	4.89301e+07	4.85158e+07	4.36087e+07	0.785	0.662	0.7	1.298	1.283	1.152	0.5751	0.000916428
Q57C97	Serine/threonine protein kinase(predicted) OS=Brucella abortus biovar 1 (strain 9-941) OX=262698 GN=BruAb1_1407 PE=4 SV=1	BruAb1_1407	53	17	60	17	40.8	5.67029e+06	5.18769e+06	5.85208e+06	1.16217e+08	1.30908e+08	1.0613e+08	0.102	0.093	0.107	1.734	1.946	1.577	0.0574	2.61179e-06
Q57B92	Transcriptional regulator, GntR family OS=Brucella abortus biovar 1 (strain 9-941) OX=262698 GN=BruAb1_1775 PE=4 SV=1	BruAb1_1775	55	9	72	9	25.3	2.08229e+08	2.25582e+08	2.22973e+08	9.3739e+07	9.48174e+07	8.09614e+07	1.489	1.617	1.623	0.559	0.563	0.48	2.9519	5.20351e-05
Q57E47	DinB(predicted) OS=Brucella abortus biovar 1 (strain 9-941) OX=262698 GN=BruAb1_0712 PE=3 SV=1	BruAb1_0712	49	7	23	7	20	1.04326e+07	1.15545e+07	1.21564e+07	1.01829e+07	8.79884e+06	8.4611e+06	1.122	1.246	1.331	0.913	0.786	0.755	1.5073	0.0057185
Q57B33	Uncharacterized protein OS=Brucella abortus biovar 1 (strain 9-941) OX=262698 GN=BruAb1_1837 PE=4 SV=1	BruAb1_1837	17	3	17	3	24.9	1.39292e+07	1.27005e+07	1.40429e+07	1.01483e+07	8.97876e+06	1.01732e+07	1.319	1.205	1.353	0.801	0.706	0.799	1.6813	0.000674453
Q579D4	HlyD family secretion protein OS=Brucella abortus biovar 1 (strain 9-941) OX=262698 GN=BruAb2_0317 PE=3 SV=1	BruAb2_0317	37	12	49	12	39.6	1.4845e+07	1.44003e+07	1.30138e+07	4.47347e+07	4.48346e+07	4.88347e+07	0.544	0.529	0.486	1.367	1.365	1.486	0.3696	2.26075e-05
Q57BL1	Biopolymer transport protein ExbB OS=Brucella abortus biovar 1 (strain 9-941) OX=262698 GN=exbB PE=3 SV=1	exbB	10	2	24	2	31.3			453327	1.26131e+07	1.02145e+07	2.63629e+07			0.041	0.935	0.754	1.946	0.0338
Q577K0	Putative N-acetylmannosamine-6-phosphate 2-epimerase OS=Brucella abortus biovar 1 (strain 9-941) OX=262698 GN=nanE PE=3 SV=1	nanE	27	9	32	9	53.9	2.52825e+07	2.5627e+07	2.57172e+07	1.95561e+07	2.18189e+07	1.76011e+07	1.235	1.255	1.279	0.796	0.885	0.713	1.5744	0.00193089
Q57BW0	Hypothetical membrane protein OS=Brucella abortus biovar 1 (strain 9-941) OX=262698 GN=BruAb1_1547 PE=4 SV=1	BruAb1_1547	31	21	69	21	102.3	7.56107e+07	9.70294e+07	8.03807e+07	1.25635e+08	1.31925e+08	1.3657e+08	0.774	0.995	0.838	1.072	1.121	1.16	0.7775	0.0296626
Q57C93	SCO1/SenC family protein OS=Brucella abortus biovar 1 (strain 9-941) OX=262698 GN=BruAb1_1411 PE=3 SV=1	BruAb1_1411	47	6	14	6	21.5	2.35063e+06	3.8226e+06	3.32434e+06	1.18718e+07	1.85405e+07	1.82305e+07	0.268	0.436	0.386	1.127	1.754	1.724	0.2367	0.00218131
Q57F67	HlyD family secretion protein OS=Brucella abortus biovar 1 (strain 9-941) OX=262698 GN=BruAb1_0317 PE=3 SV=1	BruAb1_0317	51	18	138	18	42.6	1.05875e+08	1.1915e+08	1.02482e+08	1.80254e+08	2.0017e+08	2.10976e+08	0.763	0.861	0.752	1.083	1.198	1.262	0.6706	0.00300586
Q57D47	Transcriptional regulator, TetR family OS=Brucella abortus biovar 1 (strain 9-941) OX=262698 GN=BruAb1_1096 PE=4 SV=1	BruAb1_1096	67	8	52	8	20.7	3.28401e+07	3.44055e+07	3.2942e+07	3.89111e+07	4.11363e+07	3.6109e+07	1.006	1.056	1.027	0.993	1.046	0.917	1.045	0.329107
Q57AE4	Nickel-cobalt-cadmium resistance protein OS=Brucella abortus biovar 1 (strain 9-941) OX=262698 GN=BruAb1_2093 PE=4 SV=1	BruAb1_2093	20	3	24	3	23.1	1.93004e+07	1.72634e+07	1.48405e+07	2.59642e+07	2.62744e+07	2.65803e+07	0.982	0.88	0.768	1.101	1.11	1.122	0.7891	0.0274715
Q57AY1	GumN family protein(predicted) OS=Brucella abortus biovar 1 (strain 9-941) OX=262698 GN=BruAb1_1893 PE=4 SV=1	BruAb1_1893	21	4	15	4	36.7	5.84928e+06	5.80231e+06	5.46247e+06	1.6364e+07	1.31091e+07	1.56997e+07	0.622	0.618	0.591	1.45	1.158	1.385	0.4586	0.000387657
Q57FV2	Uncharacterized protein OS=Brucella abortus biovar 1 (strain 9-941) OX=262698 GN=BruAb1_0064 PE=4 SV=1	BruAb1_0064	90	4	24	4	7.3	7.51353e+06	1.07201e+07	7.20897e+06	8.8276e+06	9.50335e+06	7.84053e+06	0.964	1.379	0.942	0.944	1.013	0.835	1.1766	0.330939
Q57E07	MetC, cystathionine beta-lyase OS=Brucella abortus biovar 1 (strain 9-941) OX=262698 GN=metC PE=3 SV=1	metC	47	12	65	12	41.2	7.92139e+07	6.96586e+07	6.85795e+07	1.50435e+08	1.36416e+08	1.60925e+08	0.789	0.695	0.695	1.248	1.128	1.33	0.588	0.0011514
Q578N2	Microcystinase C OS=Brucella abortus biovar 1 (strain 9-941) OX=262698 GN=BruAb2_0480 PE=3 SV=1	BruAb2_0480	12	4	8	4	52.2	1.14832e+06	939529	1.21886e+06	4.96469e+06	5.32001e+06	5.44808e+06	0.4	0.328	0.432	1.439	1.537	1.573	0.255	9.12684e-05
Q57DM8	Glycosyl hydrolase, family 3 OS=Brucella abortus biovar 1 (strain 9-941) OX=262698 GN=BruAb1_0891 PE=3 SV=1	BruAb1_0891	58	15	170	15	36.7	2.68406e+08	3.18333e+08	3.02135e+08	3.64269e+08	3.56518e+08	2.86346e+08	0.938	1.115	1.075	1.061	1.034	0.83	1.0694	0.496204
Q57E43	MoaD, molybdopterin converting factor, subunit 1 OS=Brucella abortus biovar 1 (strain 9-941) OX=262698 GN=moaD PE=4 SV=1	moaD	64	4	30	4	9.5	5.14394e+07	4.81152e+07	5.44762e+07	4.60734e+07	4.87297e+07	4.80263e+07	1.148	1.076	1.237	0.857	0.903	0.889	1.3065	0.00351977
Q57FI9	Methionine synthase OS=Brucella abortus biovar 1 (strain 9-941) OX=262698 GN=metH PE=3 SV=1	metH	38	42	208	42	138.6	4.00211e+07	4.15256e+07	3.6929e+07	3.23209e+08	3.36868e+08	3.29676e+08	0.239	0.249	0.225	1.61	1.672	1.635	0.145	4.18851e-07
Q57AQ9	Hypothetical membrane protein OS=Brucella abortus biovar 1 (strain 9-941) OX=262698 GN=BruAb1_1971 PE=4 SV=1	BruAb1_1971	11	2	5	2	35.8			259388	1.62847e+06	1.57819e+06	1.9466e+06			0.215	1.107	1.069	1.318	0.1846
Q57CJ1	Hypothetical CobW OS=Brucella abortus biovar 1 (strain 9-941) OX=262698 GN=BruAb1_1308 PE=3 SV=1	BruAb1_1308	48	14	150	14	37.8	1.94722e+08	2.11126e+08	2.02367e+08	6.69163e+08	7.0109e+08	6.36195e+08	0.493	0.536	0.522	1.413	1.475	1.337	0.3671	1.18478e-05
Q57BS0	Oxidoreductase, Gfo/Idh/MocA family OS=Brucella abortus biovar 1 (strain 9-941) OX=262698 GN=BruAb1_1589 PE=4 SV=1	BruAb1_1589	42	10	75	10	35.7	7.53657e+07	8.30961e+07	7.54571e+07	1.04327e+08	1.03447e+08	1.18212e+08	0.892	0.985	0.909	1.029	1.016	1.161	0.869	0.0558334
Q579S1	CycA, cytochrome c2 OS=Brucella abortus biovar 1 (strain 9-941) OX=262698 GN=cycA PE=4 SV=1	cycA	39	4	19	4	14.3				8.8658e+07	1.13209e+08	7.60543e+07				0.88	1.12	0.752
Q579C8	Formyltetrahydrofolate deformylase OS=Brucella abortus biovar 1 (strain 9-941) OX=262698 GN=purU PE=3 SV=1	purU	53	11	70	11	32.8	9.41327e+07	9.9066e+07	9.70726e+07	1.17911e+08	1.12262e+08	1.02457e+08	1.001	1.056	1.051	1.045	0.991	0.904	1.0571	0.279542
Q57CG9	CBS domain protein OS=Brucella abortus biovar 1 (strain 9-941) OX=262698 GN=BruAb1_1332 PE=3 SV=1	BruAb1_1332	9	5	36	5	57.6	3.34666e+07	3.15535e+07	2.79928e+07	3.04335e+07	2.47713e+07	2.85738e+07	1.254	1.185	1.068	0.95	0.771	0.888	1.3442	0.0184502
Q576W9	CbbQ/NirQ/NorQ/GpvN family protein OS=Brucella abortus biovar 1 (strain 9-941) OX=262698 GN=BruAb2_0929 PE=4 SV=1	BruAb2_0929	74	16	79	16	29.5	1.60778e+07	1.5553e+07	1.59367e+07	1.26928e+08	1.19989e+08	1.23499e+08	0.255	0.247	0.257	1.676	1.579	1.624	0.1556	9.85638e-08
Q57DI1	Cysteine desulfurase OS=Brucella abortus biovar 1 (strain 9-941) OX=262698 GN=BruAb1_0939 PE=4 SV=1	BruAb1_0939	22	6	34	6	40.8	1.59168e+07	1.40721e+07	1.30568e+07	2.12375e+07	2.64309e+07	2.50363e+07	0.911	0.807	0.761	1.013	1.256	1.189	0.7169	0.0165047
Q57AQ1	Exodeoxyribonuclease III OS=Brucella abortus biovar 1 (strain 9-941) OX=262698 GN=xth-2 PE=3 SV=1	xth-2	78	18	72	18	30.4	1.76496e+07	1.4268e+07	1.33373e+07	1.10044e+08	9.59206e+07	9.93545e+07	0.334	0.27	0.257	1.733	1.505	1.558	0.1795	4.57477e-05
Q57FM6	RNA methyltransferase, TrmH family OS=Brucella abortus biovar 1 (strain 9-941) OX=262698 GN=BruAb1_0146 PE=4 SV=1	BruAb1_0146	61	16	125	16	32.4	1.5282e+08	1.48262e+08	1.41779e+08	1.98453e+08	2.07417e+08	1.90414e+08	0.974	0.947	0.92	1.054	1.098	1.007	0.8993	0.0241482
Q57F59	Pollen allergen Poa pIX/Phl pVI, C-terminal(predicted) OS=Brucella abortus biovar 1 (strain 9-941) OX=262698 GN=BruAb1_0325 PE=4 SV=1	BruAb1_0325	44	6	44	6	19.6	7.30147e+07	6.64358e+07	7.93454e+07	1.64148e+08	1.52725e+08	1.32198e+08	0.724	0.66	0.801	1.357	1.258	1.088	0.5901	0.00354464
Q57BA9	Heme-binding protein(predicted) OS=Brucella abortus biovar 1 (strain 9-941) OX=262698 GN=BruAb1_1757 PE=4 SV=1	BruAb1_1757	62	8	167	8	14.4	8.90786e+08	9.10388e+08	8.67693e+08	6.67768e+08	700447575	7.23863e+08	1.24	1.269	1.229	0.774	0.809	0.836	1.5453	5.67325e-05
Q57B14	Methyltransf_11 domain-containing protein OS=Brucella abortus biovar 1 (strain 9-941) OX=262698 GN=BruAb1_1857 PE=4 SV=1	BruAb1_1857	27	7	39	7	32.3	1.49623e+07	1.71278e+07	1.29942e+07	1.16236e+07	1.49676e+07	1.33429e+07	1.166	1.337	1.031	0.755	0.968	0.863	1.3666	0.039875
Q579J8	Hypothetical transcriptional regulator OS=Brucella abortus biovar 1 (strain 9-941) OX=262698 GN=BruAb2_0250 PE=4 SV=1	BruAb2_0250	30	9	75	9	36.8	9.87903e+07	9.88693e+07	1.03761e+08	7.55757e+07	7.50978e+07	8.9241e+07	1.209	1.212	1.293	0.771	0.763	0.906	1.5221	0.0021113
Q57AK7	Bacterial luciferase family protein OS=Brucella abortus biovar 1 (strain 9-941) OX=262698 GN=BruAb1_2026 PE=4 SV=1	BruAb1_2026	42	10	67	10	37.5	5.47405e+07	6.78704e+07	5.33659e+07	2.20169e+07	2.22251e+07	1.49176e+07	1.542	1.916	1.53	0.517	0.52	0.349	3.5988	0.0010297
Q57FQ1	3-5 exonuclease family protein OS=Brucella abortus biovar 1 (strain 9-941) OX=262698 GN=BruAb1_0117 PE=4 SV=1	BruAb1_0117	18	2	13	2	23.1	6.54719e+06	6.99864e+06	1.07508e+07	1.40998e+07	1.72703e+07	1.65665e+07	0.6	0.643	1.004	1.077	1.315	1.261	0.6151	0.0417463
Q57DM9	SPOR domain-containing protein OS=Brucella abortus biovar 1 (strain 9-941) OX=262698 GN=BruAb1_0890 PE=4 SV=1	BruAb1_0890	47	24	194	24	106.3	6.70667e+07	6.08109e+07	6.40235e+07	3.1013e+08	3.13124e+08	3.1693e+08	0.392	0.357	0.381	1.512	1.521	1.539	0.2472	9.84288e-07
Q57AZ7	UbiH/COQ6 monooxygenase family OS=Brucella abortus biovar 1 (strain 9-941) OX=262698 GN=BruAb1_1875 PE=3 SV=1	BruAb1_1875	48	15	116	15	45	1.41431e+08	1.55884e+08	1.57648e+08	1.82459e+08	1.91618e+08	1.91192e+08	0.918	1.014	1.042	0.987	1.033	1.03	0.9751	0.555548
Q57C22	Hypothetical transporter OS=Brucella abortus biovar 1 (strain 9-941) OX=262698 GN=BruAb1_1484 PE=4 SV=1	BruAb1_1484	23	14	59	14	68.9	4.07061e+07	4.18853e+07	4.37306e+07	3.92861e+07	3.75076e+07	3.87173e+07	1.115	1.15	1.219	0.897	0.853	0.88	1.3247	0.000723755
Q57BK2	Glutamine amidotransferase, hypothetical OS=Brucella abortus biovar 1 (strain 9-941) OX=262698 GN=BruAb1_1663 PE=4 SV=1	BruAb1_1663	7	1	3	1	31.3				595309	773307	853766
Q57E06	PAP2 family protein OS=Brucella abortus biovar 1 (strain 9-941) OX=262698 GN=BruAb1_0757 PE=4 SV=1	BruAb1_0757	17	3	10	3	28	5.32151e+06	4.55455e+06	4.3284e+06	1.03132e+07	9.48473e+06	3.39283e+06	0.943	0.809	0.781	1.522	1.395	0.499	0.7415	0.624835
Q579H5	Oxidoreductase, GMC family OS=Brucella abortus biovar 1 (strain 9-941) OX=262698 GN=BruAb2_0275 PE=3 SV=1	BruAb2_0275	3	1	1	1	58.2	1.36529e+06	1.26868e+06	1.60109e+06	1.44984e+06	1.46638e+06
Q57AW0	Mutator mutT protein, hypothetical OS=Brucella abortus biovar 1 (strain 9-941) OX=262698 GN=BruAb1_1915 PE=3 SV=1	BruAb1_1915	38	5	23	5	15.6	8.20579e+06	8.31801e+06	7.55472e+06	2.13254e+07	2.05761e+07	1.89837e+07	0.64	0.65	0.6	1.385	1.332	1.228	0.4791	6.91897e-05
Q57B51	Glycosyltransferase family 2 protein(predicted) OS=Brucella abortus biovar 1 (strain 9-941) OX=262698 GN=BruAb1_1818 PE=4 SV=1	BruAb1_1818	40	10	39	10	34.5	7.46135e+06	6.2415e+06	6.36554e+06	1.19424e+08	1.21435e+08	9.5525e+07	0.139	0.116	0.12	1.849	1.874	1.473	0.0722	1.05496e-05
Q577D4	Cell division inhibitor MinD OS=Brucella abortus biovar 1 (strain 9-941) OX=262698 GN=minD PE=3 SV=1	minD	71	19	334	19	29.4	2.26364e+08	1.69636e+08	1.8226e+08	1.51396e+09	1.51106e+09	1.41317e+09	0.299	0.224	0.245	1.666	1.657	1.548	0.1577	3.07573e-05
Q576S9	Peptide deformylase OS=Brucella abortus biovar 1 (strain 9-941) OX=262698 GN=def-2 PE=3 SV=1	def-2	26	3	36	3	21	2.77347e+07	3.41031e+07	3.49985e+07	6.06382e+07	5.82052e+07	5.50939e+07	0.679	0.836	0.872	1.236	1.182	1.118	0.6751	0.00853428
Q57F11	Xanthine dehydrogenase, hypothetical OS=Brucella abortus biovar 1 (strain 9-941) OX=262698 GN=BruAb1_0375 PE=4 SV=1	BruAb1_0375	4	1	1	1	52.8		187264	287361	675041	686794	455255
Q57A52	Hypothetical 3-oxoacyl-(Acyl-carrier-protein) reductase OS=Brucella abortus biovar 1 (strain 9-941) OX=262698 GN=BruAb2_0030 PE=4 SV=1	BruAb2_0030	29	6	23	6	26	9.37155e+06	1.28796e+07	1.27458e+07	6.12144e+06	8.21731e+06	9.80482e+06	1.05	1.446	1.453	0.571	0.764	0.911	1.7582	0.0301398
Q57AC1	Phosphate-specific transport system accessory protein PhoU OS=Brucella abortus biovar 1 (strain 9-941) OX=262698 GN=phoU PE=3 SV=1	phoU	62	13	118	13	26.9	1.05826e+08	9.88191e+07	9.01603e+07	1.2828e+08	1.38139e+08	1.31833e+08	1.012	0.947	0.877	1.022	1.096	1.046	0.8963	0.0745994
Q57BJ3	Phosphoserine transaminase OS=Brucella abortus biovar 1 (strain 9-941) OX=262698 GN=serC PE=3 SV=1	serC	41	16	176	16	42.4	4.39099e+08	4.21996e+08	3.91102e+08	6.71557e+08	6.27007e+08	5.72093e+08	0.932	0.897	0.845	1.187	1.104	1.007	0.8108	0.0198634
Q579S9	CAIB/BAIF family protein OS=Brucella abortus biovar 1 (strain 9-941) OX=262698 GN=BruAb2_0161 PE=4 SV=1	BruAb2_0161	22	7	35	7	43.5	3.83563e+07	4.07642e+07	3.65509e+07	2.25551e+07	2.37621e+07	2.32474e+07	1.372	1.461	1.331	0.672	0.706	0.69	2.0135	2.26492e-05
Q576K3	RfF2 family protein OS=Brucella abortus biovar 1 (strain 9-941) OX=262698 GN=BruAb2_1057 PE=4 SV=1	BruAb2_1057	55	7	28	7	15.4	8.3625e+06	6.22089e+06	9.34223e+06	3.17565e+07	30738997	2.97206e+07	0.477	0.356	0.542	1.509	1.456	1.407	0.3145	0.000745778
Q57EV2	GGDEF domain OS=Brucella abortus biovar 1 (strain 9-941) OX=262698 GN=BruAb1_0436 PE=4 SV=1	BruAb1_0436	3	1	3	1	42.5				2.1115e+06	1.48017e+06	1.39723e+06
Q57EU0	DUF374 domain-containing protein OS=Brucella abortus biovar 1 (strain 9-941) OX=262698 GN=BruAb1_0448 PE=4 SV=1	BruAb1_0448	5	1	3	1	24				2.84918e+06	2.53425e+06	2.10964e+06
Q57EJ3	Phosphomannomutase, hypothetical OS=Brucella abortus biovar 1 (strain 9-941) OX=262698 GN=BruAb1_0560 PE=3 SV=1	BruAb1_0560	21	7	20	7	48.9	2.98008e+07	2.6615e+07	3.51397e+07	2.63964e+07	2.91664e+07	2.75224e+07	1.13	1.012	1.357	0.834	0.919	0.866	1.336	0.0347691
Q57BT3	Transcriptional regulator, ArsR family OS=Brucella abortus biovar 1 (strain 9-941) OX=262698 GN=BruAb1_1576 PE=4 SV=1	BruAb1_1576	14	2	2	2	12.9	3.09773e+06	574171	3.72346e+06				1.388	0.258	1.698
Q57FG7	ABC transporter, periplasmic substrate-binding protein OS=Brucella abortus biovar 1 (strain 9-941) OX=262698 GN=BruAb1_0208 PE=4 SV=1	BruAb1_0208	61	15	230	15	35.1	7.70007e+08	7.70284e+08	8.23684e+08	1.18729e+08	1.01062e+08	9.96226e+07	1.901	1.906	2.07	0.244	0.207	0.204	8.9725	4.25907e-06
Q576H4	XylF, D-xylose ABC transporter, periplasmic D-xylose-binding protein OS=Brucella abortus biovar 1 (strain 9-941) OX=262698 GN=xylF PE=4 SV=1	xylF	46	12	98	12	36.2	6.06717e+07	4.58898e+07	8.52625e+07	1.57923e+07	1.66913e+07	2.38004e+07	1.62	1.228	2.317	0.351	0.37	0.527	4.1386	0.00329749
Q57FG2	ThiD, phosphomethylpyrimidine kinase OS=Brucella abortus biovar 1 (strain 9-941) OX=262698 GN=thiD PE=4 SV=1	thiD	41	6	60	6	30.1	2.18982e+08	1.8529e+08	2.21246e+08	7.27893e+07	8.73531e+07	7.68968e+07	1.682	1.426	1.73	0.466	0.557	0.49	3.1976	0.000132942
Q57DN2	HesB/YadR/YfhF family protein OS=Brucella abortus biovar 1 (strain 9-941) OX=262698 GN=BruAb1_0887 PE=3 SV=1	BruAb1_0887	19	2	10	2	11.4	1.66334e+06	2.36298e+06	776059	7.75224e+06	8.23944e+06	1.11477e+07	0.345	0.491	0.164	1.34	1.419	1.918	0.2138	0.00892718
F8WJR0	EryA, erythritol kinase OS=Brucella abortus biovar 1 (strain 9-941) OX=262698 GN=eryA PE=3 SV=1	eryA	51	20	295	20	54.6	6.09349e+08	5.73395e+08	6.08478e+08	4.91664e+08	4.81066e+08	5.01811e+08	1.236	1.166	1.256	0.831	0.81	0.845	1.4714	0.000115015
Q57FU9	Transglycosylase SLT domain protein OS=Brucella abortus biovar 1 (strain 9-941) OX=262698 GN=BruAb1_0067 PE=3 SV=1	BruAb1_0067	3	1	18	1	29.9	1.22096e+07	2.14988e+07	1.43185e+07	1.05542e+07	1.34167e+07	1.48387e+07
Q57CU1	PhoA, alkaline phosphatase OS=Brucella abortus biovar 1 (strain 9-941) OX=262698 GN=phoA PE=3 SV=1	phoA	14	5	20	5	50.8	6.58707e+06	7.38792e+06	7.91476e+06	6.30892e+06	6.62747e+06	7.54657e+06	1.03	1.157	1.26	0.822	0.86	0.979	1.2954	0.0301953
Q577C1	ThuA domain-containing protein OS=Brucella abortus biovar 1 (strain 9-941) OX=262698 GN=BruAb2_0873 PE=4 SV=1	BruAb2_0873	16	3	8	3	30.5	3.85457e+06	2.11336e+06	3.82503e+06				1.304	0.716	1.317
Q57DL0	GDYXXLXY domain-containing protein(predicted) OS=Brucella abortus biovar 1 (strain 9-941) OX=262698 GN=BruAb1_0909 PE=4 SV=1	BruAb1_0909	33	5	8	5	20.6	1.53309e+06	1.38767e+06	1.28455e+06	1.41289e+06	924684	1.62337e+06	1.244	1.128	1.061	0.955	0.623	1.093	1.2853	0.191066
Q579I9	PntA, NAD(P) transhydrogenase, alpha subunit OS=Brucella abortus biovar 1 (strain 9-941) OX=262698 GN=pntA PE=3 SV=1	pntA	59	21	179	21	44.1	3.80007e+08	3.82888e+08	3.67977e+08	3.33307e+08	2.97536e+08	3.31484e+08	1.203	1.214	1.185	0.879	0.782	0.87	1.4232	0.000740223
Q57BQ7	7-alpha-hydroxysteroid dehydrogenase OS=Brucella abortus biovar 1 (strain 9-941) OX=262698 GN=BruAb1_1604 PE=4 SV=1	BruAb1_1604	71	13	143	13	26.2	3.81686e+08	3.41518e+08	3.47036e+08	2.51294e+08	2.88515e+08	2.65181e+08	1.348	1.209	1.248	0.74	0.846	0.777	1.6102	0.000713997
Q57AR9	Hypoxanthine phosphoribosyltransferase OS=Brucella abortus biovar 1 (strain 9-941) OX=262698 GN=hpt PE=3 SV=1	hpt	65	11	67	11	20	1.12733e+08	1.14272e+08	1.01971e+08	1.26365e+08	1.45292e+08	1.3541e+08	1.015	1.031	0.934	0.948	1.086	1.011	0.9787	0.695417
Q57FF3	Glutamate dehydrogenase OS=Brucella abortus biovar 1 (strain 9-941) OX=262698 GN=BruAb1_0222 PE=3 SV=1	BruAb1_0222	48	15	178	15	45.6	2.85609e+08	3.42004e+08	3.24862e+08	2.93372e+08	3.10533e+08	3.05997e+08	1.016	1.219	1.176	0.87	0.917	0.903	1.268	0.0154004
Q57AX9	Hypothetical exported protein(predicted) OS=Brucella abortus biovar 1 (strain 9-941) OX=262698 GN=BruAb1_1895 PE=4 SV=1	BruAb1_1895	56	7	86	7	19.9	9.92443e+07	9.27582e+07	1.04229e+08	4.8345e+07	4.25765e+07	4.91216e+07	1.507	1.411	1.611	0.612	0.537	0.619	2.5617	9.34522e-05
Q57A12	UTP--glucose-1-phosphate uridylyltransferase OS=Brucella abortus biovar 1 (strain 9-941) OX=262698 GN=galU PE=3 SV=1	galU	54	14	180	14	32.7	6.15277e+08	5.72524e+08	6.29896e+08	4.5546e+08	4.31488e+08	3.96728e+08	1.314	1.226	1.37	0.811	0.765	0.703	1.7157	0.000506991
Q57A94	FabB, 3-oxoacyl-(Acyl-carrier-protein) synthase I OS=Brucella abortus biovar 1 (strain 9-941) OX=262698 GN=fabB PE=3 SV=1	fabB	58	14	261	14	43.3	4.36946e+08	4.22387e+08	4.30243e+08	3.33511e+08	3.52093e+08	3.3584e+08	1.253	1.213	1.255	0.797	0.838	0.799	1.5288	2.75803e-05
Q57E57	4-hydroxythreonine-4-phosphate dehydrogenase OS=Brucella abortus biovar 1 (strain 9-941) OX=262698 GN=pdxA PE=3 SV=1	pdxA	44	11	76	11	36.2	5.09827e+07	5.01524e+07	4.39508e+07	7.94923e+07	8.24353e+07	9.21372e+07	0.846	0.834	0.743	1.099	1.136	1.269	0.6915	0.00352275
Q57F08	Transcriptional regulator, LysR family OS=Brucella abortus biovar 1 (strain 9-941) OX=262698 GN=BruAb1_0378 PE=3 SV=1	BruAb1_0378	30	8	20	8	34.3	7.2861e+06	4.76042e+06	6.90954e+06	2.46474e+07	2.12977e+07	2.1334e+07	0.56	0.366	0.54	1.578	1.358	1.36	0.3412	0.00167204
Q578W6	Type I restriction enzyme R Protein OS=Brucella abortus biovar 1 (strain 9-941) OX=262698 GN=hsdR PE=3 SV=1	hsdR	5	4	14	4	110.6	8.07043e+06	1.07115e+07	1.25202e+07	4.59008e+06	4.44902e+06	4.77358e+06	1.185	1.576	1.871	0.562	0.542	0.582	2.7473	0.00180336
Q57F38	Chitooligosaccharide deacetylase OS=Brucella abortus biovar 1 (strain 9-941) OX=262698 GN=BruAb1_0346 PE=3 SV=1	BruAb1_0346	52	9	61	9	26.4	1.79641e+07	2.42629e+07	1.7994e+07	6.49358e+07	6.06614e+07	7.59278e+07	0.455	0.615	0.464	1.369	1.275	1.594	0.362	0.000964406
Q577M4	HlyD family secretion protein OS=Brucella abortus biovar 1 (strain 9-941) OX=262698 GN=BruAb2_0759 PE=4 SV=1	BruAb2_0759	34	7	20	7	33.1	1.56775e+06	1.76065e+06	1.72695e+06	1.80979e+07	1.3411e+07	1.77977e+07	0.191	0.215	0.214	1.838	1.357	1.8	0.1241	3.87167e-05
Q577N4	Flagellar transcriptional regulator FtcR OS=Brucella abortus biovar 1 (strain 9-941) OX=262698 GN=BruAb2_0748 PE=4 SV=1	BruAb2_0748	34	7	33	7	27	1.29942e+07	1.17988e+07	1.20077e+07	1.46697e+07	2.08995e+07	1.65658e+07	0.968	0.881	0.91	0.911	1.293	1.024	0.8547	0.239885
Q57A40	Response regulator OS=Brucella abortus biovar 1 (strain 9-941) OX=262698 GN=BruAb2_0043 PE=4 SV=1	BruAb2_0043	25	5	32	5	13.6	3.76662e+07	4.01433e+07	3.3976e+07	8.33647e+07	7.37079e+07	8.8025e+07	0.699	0.747	0.642	1.289	1.136	1.356	0.5522	0.000979828
Q57DK5	DUF2155 domain-containing protein(predicted) OS=Brucella abortus biovar 1 (strain 9-941) OX=262698 GN=BruAb1_0915 PE=4 SV=1	BruAb1_0915	38	5	58	5	17.3	1.90934e+08	1.83783e+08	1.94781e+08	9.65702e+07	1.0157e+08	9.3961e+07	1.468	1.416	1.524	0.619	0.648	0.599	2.3623	1.02482e-05
Q57BD6	N5-carboxyaminoimidazole ribonucleotide synthase OS=Brucella abortus biovar 1 (strain 9-941) OX=262698 GN=purK PE=3 SV=1	purK	69	15	94	15	38.7	3.92976e+07	3.56497e+07	2.57942e+07	1.62658e+08	1.7066e+08	1.46087e+08	0.449	0.408	0.3	1.548	1.618	1.384	0.2543	0.000446888
Q579J9	Hypothetical creatinine amidohydrolase OS=Brucella abortus biovar 1 (strain 9-941) OX=262698 GN=BruAb2_0248 PE=3 SV=1	BruAb2_0248	50	7	51	7	27.9	5.29834e+07	6.35266e+07	6.7403e+07	4.66331e+07	5.0747e+07	3.01166e+07	1.127	1.354	1.46	0.827	0.896	0.532	1.7477	0.0323286
Q57FG0	Copper-translocating P-type ATPase OS=Brucella abortus biovar 1 (strain 9-941) OX=262698 GN=BruAb1_0215 PE=3 SV=1	BruAb1_0215	36	21	76	21	79.2	2.69438e+07	2.61733e+07	2.51943e+07	9.59452e+07	9.9491e+07	1.0606e+08	0.47	0.457	0.447	1.394	1.441	1.535	0.3144	3.40142e-06
Q57CP2	Protein translocase subunit SecE OS=Brucella abortus biovar 1 (strain 9-941) OX=262698 GN=secE PE=3 SV=1	secE	14	1	26	1	9	2.50123e+08	2.20366e+08	1.90683e+08	1.69511e+08	139126272	1.58153e+08
Q57B11	HemY_N domain-containing protein OS=Brucella abortus biovar 1 (strain 9-941) OX=262698 GN=BruAb1_1861 PE=4 SV=1	BruAb1_1861	55	23	186	23	56.5	2.67962e+08	2.83774e+08	2.62441e+08	2.95403e+08	3.00051e+08	2.77829e+08	1.052	1.116	1.049	0.966	0.978	0.905	1.1292	0.0179429
Q57BN4	Hypothetical disulfide bond formation protein B OS=Brucella abortus biovar 1 (strain 9-941) OX=262698 GN=BruAb1_1630 PE=4 SV=1	BruAb1_1630	22	4	28	4	18.2	1.9201e+07	2.65113e+07	2.14428e+07	4.77106e+07	5.40834e+07	7.07571e+07	0.531	0.734	0.603	1.099	1.241	1.623	0.4714	0.00736075
Q57DQ3	Beta-ketoacyl synthase OS=Brucella abortus biovar 1 (strain 9-941) OX=262698 GN=BruAb1_0865 PE=3 SV=1	BruAb1_0865	55	16	155	16	44.2	1.39166e+08	1.37883e+08	1.40071e+08	1.90869e+08	2.02989e+08	2.02876e+08	0.909	0.903	0.932	1.039	1.101	1.1	0.8469	0.00150585
Q57ED7	Hypothetical exported protein(predicted) OS=Brucella abortus biovar 1 (strain 9-941) OX=262698 GN=BruAb1_0622 PE=4 SV=1	BruAb1_0622	21	2	4	2	10	1.07654e+07	1.24502e+07	9.8216e+06	5.83399e+06	4.71006e+06	4.16732e+06	1.494	1.731	1.387	0.674	0.543	0.48	2.7177	0.00106302
Q577G1	Inosine-5'-monophosphate dehydrogenase OS=Brucella abortus biovar 1 (strain 9-941) OX=262698 GN=guaB PE=3 SV=1	guaB	71	27	649	27	52.3	1.35128e+09	1.41767e+09	1.28933e+09	1.52311e+09	1.58265e+09	1.63708e+09	1.017	1.069	0.988	0.955	0.989	1.022	1.0364	0.303788
Q578D8	Protocatechuate 3,4-dioxygenase, alpha subunit OS=Brucella abortus biovar 1 (strain 9-941) OX=262698 GN=pcaG PE=3 SV=1	pcaG	13	3	20	3	22.8	1.30618e+07	1.36774e+07	1.27248e+07	1.01566e+07	9.98178e+06	1.10311e+07	1.225	1.285	1.215	0.794	0.777	0.858	1.5336	0.000250712
Q57EM3	Glyoxalase family protein OS=Brucella abortus biovar 1 (strain 9-941) OX=262698 GN=BruAb1_0521 PE=4 SV=1	BruAb1_0521	16	1	2	1	12.1	667713	737103	817860	393859	332202
Q577L8	Sulf_transp domain-containing protein OS=Brucella abortus biovar 1 (strain 9-941) OX=262698 GN=BruAb2_0765 PE=3 SV=1	BruAb2_0765	7	1	6	1	13.7	1.0622e+06	1.55602e+06	1.17419e+06	1.1609e+06	1.10874e+06	1.52567e+06
Q57BZ3	Histidine kinase OS=Brucella abortus biovar 1 (strain 9-941) OX=262698 GN=envZ PE=4 SV=1	envZ	33	11	49	11	48.4	2.84594e+07	3.04372e+07	2.34118e+07	2.91966e+07	2.96494e+07	3.12136e+07	1.094	1.172	0.916	0.935	0.946	0.995	1.1064	0.273585
Q578G8	HTH marR-type domain-containing protein OS=Brucella abortus biovar 1 (strain 9-941) OX=262698 GN=BruAb2_0549 PE=4 SV=1	BruAb2_0549	24	5	44	5	21.4	6.35336e+07	6.63046e+07	5.75396e+07	2.40439e+07	2.22241e+07	2.70814e+07	1.614	1.688	1.488	0.509	0.469	0.571	3.0923	7.64536e-05
Q57AT3	EtfB, electron transfer flavoprotein, beta subunit OS=Brucella abortus biovar 1 (strain 9-941) OX=262698 GN=etfB PE=3 SV=1	etfB	59	14	334	14	26.4	1.65385e+09	1.7483e+09	1.56457e+09	1.01985e+09	1101654665	1.04533e+09	1.347	1.427	1.297	0.692	0.745	0.706	1.8997	5.48746e-05
Q57BY7	Purine nucleoside phosphorylase OS=Brucella abortus biovar 1 (strain 9-941) OX=262698 GN=BruAb1_1519 PE=3 SV=1	BruAb1_1519	52	9	69	9	29.1	7.40508e+07	9.38808e+07	7.86281e+07	4.47656e+07	5.09239e+07	6.00072e+07	1.22	1.549	1.318	0.614	0.696	0.82	1.9188	0.00393826
Q57BA2	Pyruvate carboxylase OS=Brucella abortus biovar 1 (strain 9-941) OX=262698 GN=pyc PE=4 SV=1	pyc	45	45	361	45	127.7	3.03827e+08	3.02773e+08	3.10032e+08	4.61591e+08	4.8848e+08	4.63125e+08	0.864	0.863	0.897	1.094	1.153	1.093	0.7856	0.0003766
Q57BK4	Transcriptional regulator, AsnC family OS=Brucella abortus biovar 1 (strain 9-941) OX=262698 GN=BruAb1_1661 PE=4 SV=1	BruAb1_1661	19	3	20	3	17.5	1.328e+07	1.57734e+07	1.52379e+07	1.10922e+07	1.02837e+07	1.03053e+07	1.158	1.378	1.353	0.806	0.745	0.746	1.6931	0.00100758
Q57FK4	Heat-inducible transcription repressor HrcA OS=Brucella abortus biovar 1 (strain 9-941) OX=262698 GN=hrcA PE=3 SV=1	hrcA	55	17	125	17	41.3	1.98134e+08	1.96673e+08	2.18558e+08	1.154e+08	1.13298e+08	1.2074e+08	1.363	1.356	1.531	0.662	0.647	0.689	2.1271	6.62817e-05
Q578W3	Methylase_S domain-containing protein OS=Brucella abortus biovar 1 (strain 9-941) OX=262698 GN=BruAb2_0392 PE=3 SV=1	BruAb2_0392	57	12	247	12	22.4	6.91733e+08	7.48761e+08	7.32595e+08	2.3036e+08	2.31432e+08	2.71639e+08	1.577	1.71	1.7	0.437	0.438	0.514	3.5904	2.79604e-05
Q57ER0	Malonyl CoA-acyl carrier protein transacylase OS=Brucella abortus biovar 1 (strain 9-941) OX=262698 GN=fabD PE=3 SV=1	fabD	63	10	131	10	32.3	3.95239e+08	3.32701e+08	3.88237e+08	3.38086e+08	3.1839e+08	3.10298e+08	1.257	1.06	1.257	0.896	0.841	0.819	1.3983	0.00607704
Q57F37	Glycosyl transferase, family 25 OS=Brucella abortus biovar 1 (strain 9-941) OX=262698 GN=BruAb1_0347 PE=4 SV=1	BruAb1_0347	47	9	45	9	27.4	1.03702e+07	1.18035e+07	1.1819e+07	3.87e+07	3.82388e+07	4.01477e+07	0.455	0.519	0.528	1.414	1.392	1.461	0.352	2.87221e-05
Q57BE0	Uncharacterized conserved small protein containing a coiled-coil domain(predicted) OS=Brucella abortus biovar 1 (strain 9-941) OX=262698 GN=BruAb1_1726 PE=4 SV=1	BruAb1_1726	66	3	62	3	6.7	3.32242e+07	3.59124e+07	3.38411e+07	6.25326e+07	7.30067e+07	5.31735e+07	0.755	0.817	0.782	1.183	1.377	1.002	0.6609	0.0126919
Q57C71	Predicted secreted (Periplasmic) protein(predicted) OS=Brucella abortus biovar 1 (strain 9-941) OX=262698 GN=BruAb1_1433 PE=4 SV=1	BruAb1_1433	13	2	5	2	15.2	1.50984e+06	2.82077e+06	3.4161e+06	9.31518e+06	8.14223e+06	8.46516e+06	0.297	0.556	0.684	1.527	1.33	1.382	0.3626	0.0135422
Q57CM4	D-alanine--D-alanine ligase OS=Brucella abortus biovar 1 (strain 9-941) OX=262698 GN=ddlA PE=3 SV=1	ddlA	66	19	128	19	37.5	5.58449e+07	5.79447e+07	6.20746e+07	2.85991e+08	3.08752e+08	2.89e+08	0.349	0.363	0.395	1.49	1.603	1.499	0.2411	5.14975e-06
Q57EZ9	CcoQ, cytochrome c oxidase, cbb3-type, CcoQ subunit OS=Brucella abortus biovar 1 (strain 9-941) OX=262698 GN=ccoQ PE=4 SV=1	ccoQ	33	3	40	3	6	1.4712e+07	2.69772e+07	1.92354e+07	2.14362e+07	2.14224e+07	2.64629e+07	0.748	1.375	0.996	0.908	0.905	1.117	1.0645	0.856009
Q577U0	Oligopeptide ABC transporter, permease protein OS=Brucella abortus biovar 1 (strain 9-941) OX=262698 GN=BruAb2_0687 PE=3 SV=1	BruAb2_0687	33	12	118	12	41.3	1.49829e+08	1.38628e+08	1.3653e+08	1.96465e+08	2.04624e+08	1.89814e+08	0.977	0.906	0.906	1.068	1.108	1.027	0.8707	0.0142193
Q576R5	ABC transporter, ATP-binding/permease protein OS=Brucella abortus biovar 1 (strain 9-941) OX=262698 GN=BruAb2_0990 PE=3 SV=1	BruAb2_0990	38	24	155	24	67.7	9.00377e+07	8.87067e+07	8.52915e+07	1.21997e+08	1.1551e+08	1.23828e+08	0.954	0.942	0.92	1.077	1.016	1.088	0.8853	0.00698708
Q57EH4	Transporter OS=Brucella abortus biovar 1 (strain 9-941) OX=262698 GN=BruAb1_0581 PE=3 SV=1	BruAb1_0581	42	11	69	11	36.5	4.10433e+07	3.68248e+07	3.96886e+07	7.28891e+07	7.72526e+07	7.31212e+07	0.798	0.717	0.785	1.181	1.247	1.179	0.6376	0.000290339
Q57C65	N-acetylmuramoyl-L-alanine amidase, family 2 OS=Brucella abortus biovar 1 (strain 9-941) OX=262698 GN=BruAb1_1439 PE=4 SV=1	BruAb1_1439	63	13	122	13	29.7	2.35114e+08	2.56125e+08	2.44809e+08	2.37282e+08	2.53873e+08	2.57961e+08	1.049	1.145	1.112	0.882	0.94	0.955	1.1905	0.00790785
Q57D62	NifU-related protein OS=Brucella abortus biovar 1 (strain 9-941) OX=262698 GN=BruAb1_1079 PE=4 SV=1	BruAb1_1079	81	11	119	11	16.1	1.28597e+08	1.17738e+08	1.13343e+08	1.90969e+08	2.29778e+08	2.02412e+08	0.867	0.795	0.778	1.073	1.286	1.132	0.6989	0.00483685
Q578R7	Hypothetical cytosolic protein(predicted) OS=Brucella abortus biovar 1 (strain 9-941) OX=262698 GN=BruAb2_0443 PE=4 SV=1	BruAb2_0443	43	7	164	7	15.4	8.76168e+08	7.95526e+08	1.04756e+09	6.32702e+08	6.8709e+08	6.04606e+08	1.25	1.137	1.521	0.752	0.814	0.716	1.7125	0.00471038
Q57A65	Hypothetical enterobactin synthetase, component F OS=Brucella abortus biovar 1 (strain 9-941) OX=262698 GN=BruAb2_0017 PE=4 SV=1	BruAb2_0017	12	5	12	5	53	1.07623e+07	1.03753e+07	9.28587e+06	1.4498e+07	1.19746e+07	9.50156e+06	1.074	1.037	0.943	1.205	0.992	0.787	1.0235	0.790313
Q57B70	Glutamate dehydrogenase OS=Brucella abortus biovar 1 (strain 9-941) OX=262698 GN=BruAb1_1798 PE=4 SV=1	BruAb1_1798	55	76	1065	76	175.5	1.51545e+09	1.49625e+09	1.42223e+09	2.35099e+09	2.28548e+09	2.3966e+09	0.876	0.866	0.836	1.132	1.096	1.149	0.7634	0.0001675
Q577E4	Uncharacterized protein OS=Brucella abortus biovar 1 (strain 9-941) OX=262698 GN=BruAb2_0849 PE=4 SV=1	BruAb2_0849	38	6	28	6	20.2	9.00598e+06	1.04214e+07	8.88985e+06	3.5857e+07	3.95544e+07	3.5698e+07	0.428	0.496	0.43	1.42	1.56	1.407	0.3086	3.61935e-05
Q576Z8	NnrR, transcriptional regulator OS=Brucella abortus biovar 1 (strain 9-941) OX=262698 GN=nnrR PE=4 SV=1	nnrR	34	7	37	7	25.8	4.20827e+07	3.72055e+07	3.76723e+07	6.85188e+07	6.30635e+07	5.84118e+07	0.908	0.805	0.828	1.232	1.13	1.046	0.7456	0.00800116
Q57ES2	Oxidoreductase, short-chain dehydrogenase/reductase family OS=Brucella abortus biovar 1 (strain 9-941) OX=262698 GN=BruAb1_0467 PE=3 SV=1	BruAb1_0467	76	17	172	17	26.7	2.06654e+08	2.16671e+08	2.10529e+08	2.22555e+08	1.97982e+08	1.86309e+08	1.103	1.159	1.144	0.99	0.878	0.825	1.2648	0.012862
Q577S8	2-oxoisovalerate dehydrogenase E1 component, beta subunit OS=Brucella abortus biovar 1 (strain 9-941) OX=262698 GN=BruAb2_0699 PE=4 SV=1	BruAb2_0699	51	12	58	12	36.7	6.96301e+06	8.49162e+06	2.00147e+07	1.69088e+08	1.861e+08	1.66055e+08	0.083	0.101	0.242	1.677	1.839	1.64	0.0826	0.00140082
Q579J7	D-isomer specific 2-hydroxyacid dehydrogenase family protein OS=Brucella abortus biovar 1 (strain 9-941) OX=262698 GN=BruAb2_0251 PE=3 SV=1	BruAb2_0251	34	10	91	10	34.7	1.6052e+08	1.57508e+08	1.47694e+08	1.04016e+08	105051681	9.35148e+07	1.384	1.361	1.296	0.747	0.752	0.669	1.8639	0.000128212
Q577K9	Peptide methionine sulfoxide reductase MsrB OS=Brucella abortus biovar 1 (strain 9-941) OX=262698 GN=msrB PE=3 SV=1	msrB	62	7	48	7	16.3	3.49013e+07	3.15503e+07	3.05145e+07	9.28808e+07	9.97714e+07	9.39598e+07	0.603	0.546	0.536	1.337	1.431	1.346	0.4096	3.02054e-05
Q577B5	Nitrite extrusion protein OS=Brucella abortus biovar 1 (strain 9-941) OX=262698 GN=BruAb2_0881 PE=3 SV=1	BruAb2_0881	14	11	81	11	101.9	3.62941e+07	3.62647e+07	3.72044e+07	6.73418e+07	7.28731e+07	8.10068e+07	0.726	0.727	0.758	1.123	1.211	1.345	0.601	0.000728599
Q579F2	Probable branched-chain-amino-acid aminotransferase OS=Brucella abortus biovar 1 (strain 9-941) OX=262698 GN=BruAb2_0299 PE=4 SV=1	BruAb2_0299	52	12	143	12	32.4	1.41677e+08	1.42705e+08	1.59731e+08	1.91916e+08	1.92588e+08	2.47551e+08	0.872	0.88	1.001	0.984	0.984	1.264	0.8518	0.176108
Q57CU4	ThiJ/PfpI family protein OS=Brucella abortus biovar 1 (strain 9-941) OX=262698 GN=BruAb1_1202 PE=3 SV=1	BruAb1_1202	39	3	47	3	20.8	5.83244e+07	6.21458e+07	6.96211e+07	1.95043e+08	2.00532e+08	1.90113e+08	0.498	0.532	0.605	1.388	1.422	1.347	0.3933	9.37582e-05
Q57DZ7	Hypothetical cytosolic protein(predicted) OS=Brucella abortus biovar 1 (strain 9-941) OX=262698 GN=BruAb1_0769 PE=4 SV=1	BruAb1_0769	52	15	67	15	42.7	5.94295e+07	7.10791e+07	6.69823e+07	2.07572e+08	2.17088e+08	2.48011e+08	0.452	0.542	0.519	1.317	1.372	1.567	0.3555	0.000167241
Q57EU4	Phosphoglycerate mutase family OS=Brucella abortus biovar 1 (strain 9-941) OX=262698 GN=BruAb1_0444 PE=4 SV=1	BruAb1_0444	38	8	39	8	22.6	1.52939e+07	1.21009e+07	1.35078e+07	1.95514e+07	1.60261e+07	1.61405e+07	1.094	0.867	0.983	1.165	0.952	0.958	0.9574	0.668513
Q57ER9	Colicin V production protein, hypothetical OS=Brucella abortus biovar 1 (strain 9-941) OX=262698 GN=BruAb1_0470 PE=4 SV=1	BruAb1_0470	33	4	96	4	20.5	8.30015e+07	9.45124e+07	9.79245e+07	1.03078e+08	9.93006e+07	1.1065e+08	0.934	1.066	1.122	0.967	0.928	1.034	1.0659	0.382213
Q57C43	Choloylglycine hydrolase family protein OS=Brucella abortus biovar 1 (strain 9-941) OX=262698 GN=BruAb1_1463 PE=3 SV=1	BruAb1_1463	63	19	408	19	40.3	1.34313e+09	1.38071e+09	1.31285e+09	7.95865e+08	7.93952e+08	9.45743e+08	1.354	1.395	1.347	0.668	0.664	0.791	1.9293	0.000348345
Q57BF8	TIGR00282 family metallophosphoesterase(predicted) OS=Brucella abortus biovar 1 (strain 9-941) OX=262698 GN=BruAb1_1707 PE=4 SV=1	BruAb1_1707	43	11	109	11	29.8	9.79362e+07	1.03048e+08	1.02938e+08	1.23741e+08	1.34745e+08	1.04789e+08	0.972	1.025	1.04	1.024	1.111	0.863	1.013	0.827499
Q57FH8	Glycerol-3-phosphate dehydrogenase OS=Brucella abortus biovar 1 (strain 9-941) OX=262698 GN=glpD PE=3 SV=1	glpD	14	6	39	5	56.2	5.46446e+06	5.98952e+06	5.93916e+06	8.39926e+06	9.13413e+06	7.51679e+06	0.853	0.937	0.944	1.092	1.184	0.973	0.8415	0.060265
Q57BW2	MoxR, moxR protein OS=Brucella abortus biovar 1 (strain 9-941) OX=262698 GN=moxR PE=4 SV=1	moxR	78	19	227	1	36.5
Q57BW6	Acetyltransferase, GNAT family OS=Brucella abortus biovar 1 (strain 9-941) OX=262698 GN=BruAb1_1540 PE=4 SV=1	BruAb1_1540	22	3	5	3	17.6	7.57692e+07	7.60887e+07	9.78984e+07	5.71366e+07	7.37374e+07	5.61724e+07	1.149	1.156	1.511	0.722	0.929	0.707	1.6183	0.018783
Q578B1	DUF3572 family protein(predicted) OS=Brucella abortus biovar 1 (strain 9-941) OX=262698 GN=BruAb2_0612 PE=4 SV=1	BruAb2_0612	21	2	17	2	13.3	4.30952e+07	4.21449e+07	4.68357e+07	3.44277e+07	2.94747e+07	2.48888e+07	1.293	1.267	1.43	0.86	0.734	0.619	1.803	0.00425929
Q57F25	Carboxynorspermidine/carboxyspermidine decarboxylase OS=Brucella abortus biovar 1 (strain 9-941) OX=262698 GN=nspC PE=3 SV=1	nspC	48	11	73	11	40.7	5.75437e+07	6.38031e+07	6.31247e+07	8.71222e+07	9.41032e+07	9.50831e+07	0.827	0.919	0.924	1.044	1.123	1.134	0.8088	0.00879666
Q57AZ8	TesB, acyl-CoA thioesterase II OS=Brucella abortus biovar 1 (strain 9-941) OX=262698 GN=tesB PE=3 SV=1	tesB	42	9	91	9	34	1.16944e+08	1.15605e+08	1.16947e+08	7.44956e+07	7.74235e+07	7.09269e+07	1.354	1.341	1.378	0.718	0.744	0.681	1.9006	1.82218e-05
Q57B64	Chorismate mutase OS=Brucella abortus biovar 1 (strain 9-941) OX=262698 GN=BruAb1_1804 PE=4 SV=1	BruAb1_1804	62	5	44	5	11.5	6.88076e+07	6.78305e+07	8.38026e+07	1.1065e+08	1.05143e+08	8.36501e+07	0.877	0.866	1.087	1.175	1.112	0.884	0.8925	0.382308
Q57CB1	Protein HflK OS=Brucella abortus biovar 1 (strain 9-941) OX=262698 GN=hlfK PE=3 SV=1	hlfK	52	18	284	18	42.4	1.20412e+09	1.12388e+09	1.19674e+09	8.43582e+08	7.36817e+08	7.25429e+08	1.368	1.28	1.384	0.799	0.695	0.684	1.8512	0.000358662
Q57B00	DNA translocase FtsK OS=Brucella abortus biovar 1 (strain 9-941) OX=262698 GN=BruAb1_1872 PE=3 SV=1	BruAb1_1872	19	14	46	11	92.8	6.44978e+06	6.10076e+06	5.89437e+06	2.24423e+07	2.40601e+07	2.44205e+07	0.478	0.453	0.445	1.386	1.481	1.502	0.3149	3.88224e-06
Q577V2	Endoglucanase family protein OS=Brucella abortus biovar 1 (strain 9-941) OX=262698 GN=BruAb2_0675 PE=3 SV=1	BruAb2_0675	18	4	7	4	35.4	2.45239e+06	1.84e+06	3.10262e+06	1.45422e+06	1.53453e+06	2.23896e+06	1.287	0.968	1.658	0.636	0.669	0.975	1.7162	0.0599908
Q57FG3	D-amino acid oxidase family protein OS=Brucella abortus biovar 1 (strain 9-941) OX=262698 GN=BruAb1_0212 PE=3 SV=1	BruAb1_0212	43	10	52	10	36.8	5.02034e+07	4.83136e+07	3.78524e+07	4.06644e+07	3.89599e+07	4.34126e+07	1.282	1.236	0.984	0.865	0.826	0.92	1.3412	0.0312366
Q57B75	Uncharacterized conserved small protein(predicted) OS=Brucella abortus biovar 1 (strain 9-941) OX=262698 GN=BruAb1_1792 PE=3 SV=1	BruAb1_1792	24	3	13	3	8.4	1.18185e+07	1.0992e+07	8.81197e+06	4.88105e+06	4.62755e+06	5.42146e+06	1.682	1.568	1.276	0.579	0.547	0.64	2.5629	0.000588155
Q57AF4	Dihydrofolate synthase/folylpolyglutamate synthase OS=Brucella abortus biovar 1 (strain 9-941) OX=262698 GN=folC PE=3 SV=1	folC	45	15	125	15	47.2	8.96844e+07	9.67147e+07	8.98955e+07	1.26051e+08	1.25112e+08	1.14775e+08	0.925	1	0.944	1.083	1.072	0.982	0.9146	0.0841136
Q57DJ8	Aminotransferase, class I OS=Brucella abortus biovar 1 (strain 9-941) OX=262698 GN=BruAb1_0922 PE=4 SV=1	BruAb1_0922	60	16	96	16	42.6	4.77434e+07	4.85666e+07	4.94806e+07	1.625e+08	1.65896e+08	1.46718e+08	0.509	0.519	0.537	1.445	1.47	1.299	0.3714	1.87681e-05
Q578Y3	DUF2291 domain-containing protein(predicted) OS=Brucella abortus biovar 1 (strain 9-941) OX=262698 GN=BruAb2_0370 PE=4 SV=1	BruAb2_0370	68	12	110	12	23.1	5.2699e+07	4.70075e+07	5.03435e+07	3.56452e+08	3.61659e+08	3.46005e+08	0.288	0.257	0.28	1.621	1.638	1.566	0.171	1.13013e-06
Q57FP3	Acetyltransferase, GNAT family OS=Brucella abortus biovar 1 (strain 9-941) OX=262698 GN=BruAb1_0126 PE=4 SV=1	BruAb1_0126	70	10	70	10	17.1	2.04358e+07	1.94369e+07	1.54933e+07	1.54789e+08	1.40018e+08	1.36741e+08	0.278	0.265	0.215	1.755	1.582	1.544	0.1553	2.93639e-05
Q57C58	Transcriptional regulator, ArsR family OS=Brucella abortus biovar 1 (strain 9-941) OX=262698 GN=BruAb1_1446 PE=4 SV=1	BruAb1_1446	42	14	92	14	37.8	2.02904e+08	2.05906e+08	2.10316e+08	1.20535e+08	1.24717e+08	1.12003e+08	1.377	1.4	1.453	0.681	0.703	0.631	2.0993	3.18805e-05
Q57E87	Coproporphyrinogen-III oxidase OS=Brucella abortus biovar 1 (strain 9-941) OX=262698 GN=hemN-1 PE=3 SV=1	hemN-1	55	18	289	18	49.1	3.99267e+08	3.95381e+08	3.73762e+08	6.41412e+08	6.83526e+08	7.58657e+08	0.813	0.807	0.775	1.089	1.156	1.282	0.679	0.00152246
Q57BS4	HPTransfase domain-containing protein OS=Brucella abortus biovar 1 (strain 9-941) OX=262698 GN=BruAb1_1585 PE=4 SV=1	BruAb1_1585	56	6	108	6	22.3	2.04521e+08	2.20761e+08	1.94628e+08	1.64796e+08	1.784e+08	1.57533e+08	1.209	1.308	1.171	0.812	0.876	0.773	1.4986	0.00117512
Q57EL3	Hypothetical epimerase/dehydratase OS=Brucella abortus biovar 1 (strain 9-941) OX=262698 GN=BruAb1_0532 PE=3 SV=1	BruAb1_0532	29	17	75	17	69.1	6.77256e+07	7.54304e+07	6.30054e+07	8.71248e+07	7.79314e+07	6.92132e+07	1.019	1.137	0.965	1.092	0.973	0.864	1.0656	0.473088
Q57E71	TIGR02301 family protein(predicted) OS=Brucella abortus biovar 1 (strain 9-941) OX=262698 GN=BruAb1_0688 PE=4 SV=1	BruAb1_0688	28	3	8	3	14.2		507127	209202	1.05519e+07	8.39804e+06	1.03514e+07		0.093	0.039	1.617	1.282	1.58	0.0442	0.00247784
Q578X7	Oxidoreductase, FAD-binding OS=Brucella abortus biovar 1 (strain 9-941) OX=262698 GN=BruAb2_0377 PE=4 SV=1	BruAb2_0377	3	1	1	1	48.7	5.94406e+06	7.18955e+06	7.75143e+06	1.08215e+07	9619082	9.12263e+06
Q57FE1	Oxidoreductase, Gfo/Idh/MocA family OS=Brucella abortus biovar 1 (strain 9-941) OX=262698 GN=BruAb1_0236 PE=4 SV=1	BruAb1_0236	7	2	5	2	39.4	3.04018e+06			1.59938e+06	2.03134e+06	2.49868e+06	1.464			0.642	0.812	0.999	1.7905
Q57AK8	Dihydrodipicolinate synthase family protein(predicted) OS=Brucella abortus biovar 1 (strain 9-941) OX=262698 GN=BruAb1_2025 PE=4 SV=1	BruAb1_2025	45	15	134	15	43.3	1.77151e+08	2.06005e+08	1.90727e+08	2.23908e+08	2.39963e+08	2.82146e+08	0.889	1.036	0.974	0.936	1	1.175	0.9319	0.448137
Q57CC9	Aminotransferase, class I OS=Brucella abortus biovar 1 (strain 9-941) OX=262698 GN=BruAb1_1374 PE=4 SV=1	BruAb1_1374	53	13	162	13	44.7	2.61696e+08	2.5037e+08	2.69038e+08	3.15135e+08	3.06082e+08	2.99046e+08	1.019	0.977	1.066	1.022	0.99	0.966	1.0282	0.411917
Q577G7	Hypothetical sun protein OS=Brucella abortus biovar 1 (strain 9-941) OX=262698 GN=BruAb2_0824 PE=3 SV=1	BruAb2_0824	30	12	79	12	46.4	5.7782e+07	4.98391e+07	5.11556e+07	6.67895e+07	6.9362e+07	7.2789e+07	1.041	0.9	0.938	1.003	1.038	1.088	0.9201	0.161299
Q578U3	Transcriptional regulator, MerR family OS=Brucella abortus biovar 1 (strain 9-941) OX=262698 GN=BruAb2_0412 PE=4 SV=1	BruAb2_0412	9	2	3	2	14.8	1.17933e+06	1.09274e+06	793259	1.46503e+06	1386004	1.60979e+06	1.038	0.964	0.711	1.075	1.013	1.176	0.8312	0.188207
Q579U7	3Beta_HSD domain-containing protein OS=Brucella abortus biovar 1 (strain 9-941) OX=262698 GN=BruAb2_0141 PE=4 SV=1	BruAb2_0141	29	7	52	7	33.9	3.10982e+07	2.6689e+07	2.37494e+07	1.63767e+07	2.68541e+07	1.81567e+07	1.442	1.24	1.121	0.632	1.033	0.698	1.6094	0.0416065
Q57AB3	Acetyltransferase, GNAT family OS=Brucella abortus biovar 1 (strain 9-941) OX=262698 GN=BruAb1_2125 PE=4 SV=1	BruAb1_2125	16	3	30	3	18.7	2.94837e+07	3.8283e+07	3.79889e+07	2.44209e+07	2.37533e+07	1.88939e+07	1.13	1.471	1.482	0.78	0.756	0.601	1.9106	0.00596821
Q57FH5	DUF779 domain-containing protein(predicted) OS=Brucella abortus biovar 1 (strain 9-941) OX=262698 GN=BruAb1_0199 PE=4 SV=1	BruAb1_0199	43	3	6	3	13.9	1.64909e+06	1.20375e+06	1.13621e+06	5.65222e+06	4.30363e+06	3.35909e+06	0.631	0.462	0.443	1.803	1.368	1.067	0.3624	0.00592403
Q576Q5	Choline phosphatase OS=Brucella abortus biovar 1 (strain 9-941) OX=262698 GN=cls PE=4 SV=1	cls	29	10	66	10	53.6	5.88966e+07	4.94698e+07	4.51086e+07	6.00302e+07	54702543	6.00726e+07	1.189	1	0.927	1.009	0.917	1.006	1.0628	0.520469
Q57CH6	Multifunctional fusion protein OS=Brucella abortus biovar 1 (strain 9-941) OX=262698 GN=secF PE=3 SV=1	secF	35	22	166	22	91.9	2.4891e+08	2.30373e+08	2.03054e+08	3.27515e+08	2.91915e+08	3.12345e+08	1.022	0.947	0.848	1.12	0.995	1.064	0.8861	0.128276
Q57C38	Uncharacterized protein OS=Brucella abortus biovar 1 (strain 9-941) OX=262698 GN=BruAb1_1468 PE=4 SV=1	BruAb1_1468	30	5	23	5	21	1.92873e+07	2.30258e+07	2.34934e+07	1.7116e+07	1.79492e+07	1.70189e+07	1.084	1.297	1.344	0.801	0.837	0.794	1.5317	0.00351498
Q57BU1	Hypothetical glycine betaine/L-proline ABC transporter, permease protein OS=Brucella abortus biovar 1 (strain 9-941) OX=262698 GN=BruAb1_1567 PE=3 SV=1	BruAb1_1567	9	1	2	1	30.1				2.12235e+06
Q57CW1	Transcriptional regulator, hypothetical OS=Brucella abortus biovar 1 (strain 9-941) OX=262698 GN=BruAb1_1185 PE=4 SV=1	BruAb1_1185	53	6	43	6	15.1	1.03961e+08	9.15171e+07	1.02052e+08	7.15535e+07	6.41e+07	5.74363e+07	1.404	1.238	1.403	0.805	0.719	0.643	1.8666	0.0012516
Q577F4	Cyclic-guanylate-specific phosphodiesterase OS=Brucella abortus biovar 1 (strain 9-941) OX=262698 GN=BruAb2_0837 PE=4 SV=1	BruAb2_0837	3	2	3	2	58.1		161190		748854	947910	1.26801e+06		0.228		0.882	1.112	1.486	0.1966
Q57BP9	Dihydroxyacetone kinase family OS=Brucella abortus biovar 1 (strain 9-941) OX=262698 GN=BruAb1_1613 PE=4 SV=1	BruAb1_1613	17	2	12	2	23	7.42765e+06	9.84594e+06	1.14852e+07	5.97504e+06	6.09503e+06	7.52846e+06	1.018	1.352	1.602	0.682	0.693	0.856	1.7804	0.0201453
Q57AN3	DnaJ domain protein OS=Brucella abortus biovar 1 (strain 9-941) OX=262698 GN=BruAb1_1999 PE=4 SV=1	BruAb1_1999	35	7	36	7	23.5	1.47722e+07	1.3682e+07	1.49032e+07	4.51111e+07	4.53357e+07	3.7594e+07	0.571	0.53	0.586	1.453	1.455	1.206	0.4101	0.000212397
Q57AR0	DUF218 domain-containing protein OS=Brucella abortus biovar 1 (strain 9-941) OX=262698 GN=BruAb1_1970 PE=4 SV=1	BruAb1_1970	21	4	23	4	23.5	1.232e+07	9.95977e+06	1.19549e+07	1.31746e+07	1.59583e+07	1.42058e+07	1.052	0.852	1.039	0.937	1.132	1.007	0.9568	0.63001
Q57DY9	Transcriptional regulator, MarR Family OS=Brucella abortus biovar 1 (strain 9-941) OX=262698 GN=BruAb1_0777 PE=4 SV=1	BruAb1_0777	20	3	6	3	22.9	156641			6.04966e+06	6.18638e+06	7.75618e+06	0.034			1.105	1.126	1.411	0.028
Q57BP8	DhaL domain-containing protein OS=Brucella abortus biovar 1 (strain 9-941) OX=262698 GN=BruAb1_1615 PE=4 SV=1	BruAb1_1615	63	10	137	10	22.2	1.85597e+08	1.6812e+08	1.81609e+08	1.70303e+08	1.75962e+08	1.91304e+08	1.146	1.04	1.141	0.876	0.902	0.98	1.2063	0.0152636
Q577A7	SCP2 domain-containing protein OS=Brucella abortus biovar 1 (strain 9-941) OX=262698 GN=BruAb2_0890 PE=4 SV=1	BruAb2_0890	30	4	17	4	19	2.43652e+06	2.67706e+06	1.86877e+06	1.19506e+07	1.19155e+07	1.23637e+07	0.374	0.411	0.292	1.527	1.517	1.573	0.2333	0.000139192
Q57C21	MutT/nudix family protein OS=Brucella abortus biovar 1 (strain 9-941) OX=262698 GN=BruAb1_1485 PE=3 SV=1	BruAb1_1485	15	3	8	3	17.6	1.75486e+06		2.09455e+06	1.00463e+07	1.01992e+07	9.74781e+06	0.286		0.348	1.366	1.381	1.319	0.2339	0.000300955
Q578G0	FAD_binding_2 domain-containing protein OS=Brucella abortus biovar 1 (strain 9-941) OX=262698 GN=BruAb2_0557 PE=4 SV=1	BruAb2_0557	13	5	15	5	59.6	2.31421e+07	2.03232e+07	2.02791e+07	8.83074e+06	7.58926e+06	7.98272e+06	1.739	1.531	1.551	0.553	0.474	0.498	3.1613	4.59624e-05
Q57D92	Proline-rich extensin(predicted) OS=Brucella abortus biovar 1 (strain 9-941) OX=262698 GN=BruAb1_1043 PE=4 SV=1	BruAb1_1043	57	16	211	16	44.9	3.97872e+08	4.43626e+08	3.94337e+08	2.23659e+08	2.49786e+08	2.45043e+08	1.349	1.507	1.361	0.632	0.703	0.689	2.0835	0.000109088
Q57D00	Parvulin-like PPIase OS=Brucella abortus biovar 1 (strain 9-941) OX=262698 GN=BruAb1_1145 PE=3 SV=1	BruAb1_1145	63	30	314	30	68	3.1518e+08	3.06816e+08	2.9528e+08	6.66986e+08	6.50187e+08	6.68294e+08	0.719	0.702	0.686	1.268	1.232	1.265	0.5596	3.80641e-06
Q578C7	Amino acid ABC transporter, periplasmic amino acid-binding protein OS=Brucella abortus biovar 1 (strain 9-941) OX=262698 GN=BruAb2_0594 PE=3 SV=1	BruAb2_0594	38	8	83	7	27.9	1.74822e+08	1.72285e+08	1.77847e+08	1.03679e+08	1.09951e+08	9.43043e+07	1.391	1.373	1.44	0.687	0.726	0.622	2.0658	0.000105356
Q57F31	Lipoprotein, hypothetical OS=Brucella abortus biovar 1 (strain 9-941) OX=262698 GN=BruAb1_0354 PE=4 SV=1	BruAb1_0354	37	13	84	13	45.2	5.52441e+07	6.67686e+07	6.37783e+07	6.25123e+07	5.67788e+07	5.47627e+07	1.017	1.232	1.195	0.959	0.868	0.837	1.2928	0.0240547
Q57AK0	ParB, chromosome partitioning protein ParB OS=Brucella abortus biovar 1 (strain 9-941) OX=262698 GN=parB PE=3 SV=1	parB	51	12	193	12	32.6	6.78852e+08	6.52191e+08	7.55208e+08	6.49696e+08	6.99155e+08	5.89574e+08	1.117	1.076	1.265	0.891	0.956	0.805	1.3039	0.0191249
Q577Y4	Lysylphosphatidylglycerol synthase OS=Brucella abortus biovar 1 (strain 9-941) OX=262698 GN=BruAb2_0639 PE=3 SV=1	BruAb2_0639	14	10	36	10	95.3	3.90869e+07	4.13437e+07	4.05315e+07	6.40637e+07	74129385	6.04179e+07	0.81	0.859	0.855	1.107	1.276	1.039	0.7376	0.00908771
Q579Y1	Uncharacterized protein OS=Brucella abortus biovar 1 (strain 9-941) OX=262698 GN=BruAb2_0102 PE=4 SV=1	BruAb2_0102	8	2	4	2	33.3	649037		418318	1.08986e+06	1.95377e+06	2.53639e+06	0.539		0.354	0.754	1.347	1.748	0.348	0.0648061
Q57E98	Transglycosylase SLT domain protein OS=Brucella abortus biovar 1 (strain 9-941) OX=262698 GN=BruAb1_0661 PE=3 SV=1	BruAb1_0661	3	2	3	2	74.5				813135	907217	1.28243e+06				0.747	0.831	1.174
Q57FP2	S-(hydroxymethyl)glutathione dehydrogenase OS=Brucella abortus biovar 1 (strain 9-941) OX=262698 GN=BruAb1_0127 PE=3 SV=1	BruAb1_0127	77	20	304	20	39.6	8.16403e+08	7.32227e+08	8.00931e+08	8.48055e+08	7.91984e+08	8.64775e+08	1.114	1.001	1.113	0.964	0.897	0.979	1.1366	0.0458855
Q57FH9	GlpR, glycerol-3-phosphate transcriptional regulator OS=Brucella abortus biovar 1 (strain 9-941) OX=262698 GN=glpR PE=4 SV=1	glpR	38	8	47	8	28.8	2.49669e+07	2.47873e+07	2.26153e+07	4.373e+07	4.28397e+07	2.71734e+07	0.889	0.884	0.819	1.297	1.266	0.803	0.7701	0.205232
Q57D67	Putative NAD(P)H nitroreductase OS=Brucella abortus biovar 1 (strain 9-941) OX=262698 GN=BruAb1_1074 PE=3 SV=1	BruAb1_1074	47	7	51	7	21.6	7.20148e+07	7.41051e+07	7.59671e+07	1.53184e+08	1.55825e+08	1.69723e+08	0.681	0.702	0.731	1.207	1.223	1.331	0.5621	9.83972e-05
Q57DV6	Uncharacterized protein OS=Brucella abortus biovar 1 (strain 9-941) OX=262698 GN=BruAb1_0811 PE=4 SV=1	BruAb1_0811	65	9	117	9	14.4	2.56009e+08	2.40142e+08	2.28859e+08	1.75052e+08	1.94225e+08	1.88967e+08	1.322	1.242	1.203	0.753	0.833	0.809	1.5729	0.000375346
Q57FP4	S-formylglutathione hydrolase OS=Brucella abortus biovar 1 (strain 9-941) OX=262698 GN=BruAb1_0124 PE=3 SV=1	BruAb1_0124	45	9	74	9	31.1	9.26205e+07	9.11348e+07	1.02596e+08	8.03352e+07	9.17938e+07	8.03261e+07	1.139	1.123	1.284	0.823	0.937	0.819	1.375	0.00650335
Q57E75	Aminomethyltransferase, hypothetical OS=Brucella abortus biovar 1 (strain 9-941) OX=262698 GN=BruAb1_0684 PE=4 SV=1	BruAb1_0684	45	9	50	9	31.1	3.66081e+07	4.41129e+07	3.86924e+07	4.39407e+07	4.89955e+07	4.64228e+07	0.937	1.132	1.008	0.937	1.041	0.986	1.0381	0.604567
Q57BS9	DUF1153 domain-containing protein(predicted) OS=Brucella abortus biovar 1 (strain 9-941) OX=262698 GN=BruAb1_1580 PE=4 SV=1	BruAb1_1580	45	3	11	3	10.3	5.77641e+06	3.20268e+06	2.32919e+06	1.24444e+07	1.17359e+07	1.23401e+07	0.8	0.445	0.328	1.436	1.35	1.418	0.3742	0.0159408
Q57BI7	Cell division coordinator CpoB OS=Brucella abortus biovar 1 (strain 9-941) OX=262698 GN=cpoB PE=3 SV=1	cpoB	37	17	95	17	51.9	2.80766e+06	6.46767e+06	4.97148e+06	1.65877e+08	1.82875e+08	1.91559e+08	0.034	0.077	0.06	1.651	1.814	1.899	0.0319	0.000140431
Q57DK3	Biotin carboxylase OS=Brucella abortus biovar 1 (strain 9-941) OX=262698 GN=accC PE=4 SV=1	accC	64	19	352	19	49.2	5.52785e+08	5.27218e+08	5.22471e+08	8.94295e+08	872806730	7.0916e+08	0.898	0.858	0.864	1.21	1.177	0.956	0.7837	0.0344907
Q578R8	Lysine--tRNA ligase OS=Brucella abortus biovar 1 (strain 9-941) OX=262698 GN=lysS PE=3 SV=1	lysS	57	26	223	26	61.6	1.65428e+08	1.63422e+08	1.53898e+08	3.40692e+08	3.35893e+08	3.23109e+08	0.739	0.732	0.7	1.269	1.246	1.198	0.5847	2.30234e-05
Q57CG0	Iron compound ABC transporter, ATP-binding protein OS=Brucella abortus biovar 1 (strain 9-941) OX=262698 GN=BruAb1_1342 PE=3 SV=1	BruAb1_1342	53	10	85	10	27.7	1.57522e+08	1.57856e+08	1.44966e+08	8.3335e+07	1.08467e+08	1.31808e+08	1.331	1.337	1.247	0.587	0.761	0.924	1.7232	0.0136425
Q57BX5	Cytochrome b OS=Brucella abortus biovar 1 (strain 9-941) OX=262698 GN=petB PE=3 SV=1	petB	17	8	66	8	48.5	7.15483e+07	7.24795e+07	7.0045e+07	1.43287e+08	1.53125e+08	1.46377e+08	0.722	0.733	0.719	1.204	1.282	1.225	0.5858	1.07925e-05
Q57AT5	Hbd, 3-hydroxybutyryl-CoA dehydrogenase OS=Brucella abortus biovar 1 (strain 9-941) OX=262698 GN=hbd PE=3 SV=1	hbd	63	16	195	16	31.5	4.434e+08	4.76768e+08	4.33965e+08	6.039e+08	6.08666e+08	6.26436e+08	0.92	0.991	0.916	1.044	1.048	1.078	0.8918	0.0138086
Q57C81	D-alanine--D-alanine ligase OS=Brucella abortus biovar 1 (strain 9-941) OX=262698 GN=ddlB PE=3 SV=1	ddlB	50	12	148	12	33.4	7.51551e+07	7.08423e+07	8.21651e+07	1.67464e+08	1.74367e+08	1.87267e+08	0.658	0.621	0.732	1.221	1.267	1.359	0.5227	0.000348842
Q57EH5	Transcriptional regulator, AbrB family OS=Brucella abortus biovar 1 (strain 9-941) OX=262698 GN=BruAb1_0580 PE=4 SV=1	BruAb1_0580	13	1	8	1	8.7	6.92564e+06	6.18194e+06	6.41616e+06	2.22942e+06	2.53899e+06	4.23821e+06
Q57CL4	Methionine aminopeptidase OS=Brucella abortus biovar 1 (strain 9-941) OX=262698 GN=map PE=3 SV=1	map	77	16	174	16	30.3	3.64071e+08	3.70905e+08	3.75989e+08	4.99517e+08	5.26188e+08	6.08639e+08	0.879	0.897	0.924	1.004	1.054	1.219	0.8239	0.0338443
Q57DU2	NADH-quinone oxidoreductase subunit J OS=Brucella abortus biovar 1 (strain 9-941) OX=262698 GN=nuoJ PE=3 SV=1	nuoJ	16	3	20	3	22.2	2.63251e+07	2.10376e+07	1.47852e+07	3.97786e+07	41749532	4.19463e+07	0.94	0.752	0.537	1.183	1.237	1.242	0.6087	0.0331087
Q577D8	Hypothetical spermidine/putrescine ABC transporter, periplasmic spermidine/putrescine-binding protein OS=Brucella abortus biovar 1 (strain 9-941) OX=262698 GN=BruAb2_0855 PE=3 SV=1	BruAb2_0855	30	8	51	8	38.3	1.58002e+08	1.29473e+08	1.38182e+08	4.3339e+07	4.18517e+07	4.06822e+07	1.898	1.558	1.69	0.434	0.417	0.405	4.0971	2.04835e-05
Q57EX9	ATP synthase subunit c OS=Brucella abortus biovar 1 (strain 9-941) OX=262698 GN=atpE PE=3 SV=1	atpE	15	1	49	1	7.7	8.41251e+08	8.93733e+08	5.71307e+08	7.09701e+08	6.92597e+08	9.68206e+08
Q57EM9	Hydrolase, haloacid dehalogenase-like family OS=Brucella abortus biovar 1 (strain 9-941) OX=262698 GN=BruAb1_0514 PE=4 SV=1	BruAb1_0514	36	5	31	5	23.3	2.85046e+07	3.27412e+07	3.71405e+07	4.82894e+07	5.17257e+07	3.34823e+07	0.814	0.937	1.08	1.15	1.227	0.794	0.8928	0.552393
Q578Z5	YigZ family protein(predicted) OS=Brucella abortus biovar 1 (strain 9-941) OX=262698 GN=BruAb2_0358 PE=3 SV=1	BruAb2_0358	18	3	14	3	21.1	919432	845247	529177	7.2698e+06	6.22451e+06	5.80989e+06	0.282	0.26	0.165	1.858	1.585	1.479	0.1436	0.000401536
Q57CG6	D-ribose pyranase OS=Brucella abortus biovar 1 (strain 9-941) OX=262698 GN=fucU PE=4 SV=1	fucU	23	6	76	6	15.2	4.82513e+08	5.42722e+08	5.21937e+08	2.31832e+08	2.55784e+08	2.63179e+08	1.391	1.568	1.532	0.557	0.612	0.63	2.4964	6.23213e-05
Q579M4	Transcriptional regulator, IclR family OS=Brucella abortus biovar 1 (strain 9-941) OX=262698 GN=BruAb2_0217 PE=4 SV=1	BruAb2_0217	44	10	28	10	31.7	1.35637e+07	1.42863e+07	9.64657e+06	1.87408e+07	1.13879e+07	1.61482e+07	1.073	1.132	0.777	1.235	0.748	1.06	0.98	0.951364
Q57FT5	RNA 2',3'-cyclic phosphodiesterase OS=Brucella abortus biovar 1 (strain 9-941) OX=262698 GN=BruAb1_0082 PE=3 SV=1	BruAb1_0082	59	9	35	9	21.7	2.18582e+07	1.08508e+07	1.85733e+07	4.10109e+07	5.46401e+07	4.29017e+07	0.763	0.379	0.66	1.193	1.583	1.242	0.4485	0.0222918
Q57CN1	Serine acetyltransferase OS=Brucella abortus biovar 1 (strain 9-941) OX=262698 GN=cysE PE=3 SV=1	cysE	49	13	55	13	30.1	3.19502e+07	3.16329e+07	2.59441e+07	4.0831e+07	39343609	4.10342e+07	1.004	0.997	0.83	1.07	1.027	1.07	0.8939	0.143739
Q57CK1	Uroporphyrinogen III methylase OS=Brucella abortus biovar 1 (strain 9-941) OX=262698 GN=cobA PE=3 SV=1	cobA	48	8	33	8	29.4	2.16409e+07	2.11391e+07	1.58688e+07	2.30021e+07	2.07524e+07	2.16964e+07	1.155	1.131	0.862	1.023	0.92	0.961	1.084	0.502123
Q57C42	Outer membrane beta-barrel domain protein(predicted) OS=Brucella abortus biovar 1 (strain 9-941) OX=262698 GN=BruAb1_1464 PE=4 SV=1	BruAb1_1464	42	12	113	12	30	1.10892e+09	1.03132e+09	9.71474e+08	7.01715e+08	6.55537e+08	5.08061e+08	1.476	1.376	1.316	0.778	0.724	0.561	2.0204	0.00244463
Q57BZ2	CsaA, csaA protein OS=Brucella abortus biovar 1 (strain 9-941) OX=262698 GN=csaA PE=4 SV=1	csaA	34	3	16	3	12.6	3.04249e+07	2.05498e+07	2.5052e+07	1.04965e+07	7.26104e+06	6.31979e+06	2.014	1.363	1.688	0.579	0.399	0.347	3.8226	0.00205819
Q578J3	Alkyl hydroperoxide reductase C OS=Brucella abortus biovar 1 (strain 9-941) OX=262698 GN=ahpC PE=3 SV=1	ahpC	71	12	480	12	20.5	2.52934e+09	2.54803e+09	2.40124e+09	1.79748e+09	1.93589e+09	1.88489e+09	1.279	1.292	1.236	0.758	0.813	0.791	1.6118	4.01394e-05
Q57BI1	TonB system transport protein, ExbD/TolR family OS=Brucella abortus biovar 1 (strain 9-941) OX=262698 GN=BruAb1_1684 PE=3 SV=1	BruAb1_1684	47	5	40	5	16.3	2.67043e+07	2.85478e+07	2.6589e+07	4.37115e+07	3.96768e+07	5.21341e+07	0.814	0.872	0.825	1.11	1.004	1.318	0.7316	0.0203096
Q57B04	EVE domain-containing protein OS=Brucella abortus biovar 1 (strain 9-941) OX=262698 GN=BruAb1_1868 PE=4 SV=1	BruAb1_1868	46	7	66	7	16.4	3.7277e+07	3.73756e+07	4.19306e+07	7.25243e+07	7.6096e+07	6.73448e+07	0.743	0.746	0.85	1.204	1.259	1.113	0.6541	0.00172733
Q57C63	Antifreeze protein(predicted) OS=Brucella abortus biovar 1 (strain 9-941) OX=262698 GN=BruAb1_1441 PE=4 SV=1	BruAb1_1441	43	3	40	3	14.1	1.76165e+07	1.78625e+07	1.4731e+07	2.30095e+07	2.23886e+07	2.81606e+07	0.943	0.958	0.803	1.026	0.995	1.251	0.8264	0.107725
Q57C00	Cold-shock family protein OS=Brucella abortus biovar 1 (strain 9-941) OX=262698 GN=BruAb1_1506 PE=4 SV=1	BruAb1_1506	82	4	213	4	7.5	3.88326e+08	4.81009e+08	3.94651e+08	5.71306e+08	6.38771e+08	8.67835e+08	0.77	0.956	0.796	0.944	1.051	1.427	0.737	0.105148
Q579V0	SyrB family protein, hypothetical OS=Brucella abortus biovar 1 (strain 9-941) OX=262698 GN=BruAb2_0138 PE=4 SV=1	BruAb2_0138	21	3	9	3	16.5	6.33208e+06	6.12167e+06	2.93087e+06	6.70513e+06	6.252e+06	5.84081e+06	1.227	1.189	0.578	1.083	1.006	0.939	0.9888	0.808811
Q577C8	Ribonucleoside-diphosphate reductase OS=Brucella abortus biovar 1 (strain 9-941) OX=262698 GN=nrdE PE=3 SV=1	nrdE	54	29	178	29	80.5	2.03435e+07	2.06658e+07	2.5204e+07	4.51175e+08	4.57547e+08	4.63586e+08	0.094	0.095	0.118	1.731	1.75	1.771	0.0585	2.79143e-06
Q57FB6	Transcriptional regulator(predicted) OS=Brucella abortus biovar 1 (strain 9-941) OX=262698 GN=BruAb1_0263 PE=4 SV=1	BruAb1_0263	56	6	38	6	13.1	3.39477e+07	3.26845e+07	3.42423e+07	1.46893e+07	1.96527e+07	1.59461e+07	1.488	1.435	1.528	0.536	0.715	0.58	2.4309	0.000522506
Q57C48	PhnA protein OS=Brucella abortus biovar 1 (strain 9-941) OX=262698 GN=phnA PE=4 SV=1	phnA	18	1	7	1	7.9	1.64911e+07	2.43026e+07	2.26175e+07	4.92127e+07	6.043e+07	8.53883e+07
Q57FR8	Transcriptional regulator, hypothetical OS=Brucella abortus biovar 1 (strain 9-941) OX=262698 GN=BruAb1_0100 PE=4 SV=1	BruAb1_0100	87	5	45	5	8.8	7.54297e+07	7.11493e+07	6.81564e+07	7.72294e+07	9.01236e+07	8.17403e+07	1.077	1.018	0.991	0.919	1.069	0.969	1.0436	0.433138
Q57F36	Urease operon 23 kDa accessory protein(predicted) OS=Brucella abortus biovar 1 (strain 9-941) OX=262698 GN=BruAb1_0348 PE=4 SV=1	BruAb1_0348	38	8	23	8	25.8	4.84923e+06	3.5115e+06	3.37758e+06	2.76642e+07	2.85198e+07	3.11592e+07	0.324	0.235	0.23	1.541	1.583	1.729	0.1626	9.51665e-05
F8WJV1	BacA, bacteroid development protein OS=Brucella abortus biovar 1 (strain 9-941) OX=262698 GN=bacA PE=4 SV=1	bacA	15	5	25	5	47.3	2.68776e+07	2.62767e+07	1.97857e+07	2.78013e+07	2.70592e+07	3.21409e+07	1.113	1.091	0.834	0.959	0.931	1.105	1.0144	0.939004
Q57F95	Site-specific recombinase, phage integrase family OS=Brucella abortus biovar 1 (strain 9-941) OX=262698 GN=BruAb1_0284 PE=4 SV=1	BruAb1_0284	2	1	3	1	65.7				1.14224e+06	672670	832995
Q57FH6	Alcohol dehydrogenase, zinc-containing OS=Brucella abortus biovar 1 (strain 9-941) OX=262698 GN=BruAb1_0198 PE=3 SV=1	BruAb1_0198	44	13	324	13	36.2	1.1289e+09	1.04904e+09	1.19888e+09	9.22618e+08	9.11679e+08	8.22108e+08	1.24	1.154	1.34	0.844	0.831	0.749	1.5404	0.00164829
Q578F6	Uncharacterized conserved small protein(predicted) OS=Brucella abortus biovar 1 (strain 9-941) OX=262698 GN=BruAb2_0561 PE=4 SV=1	BruAb2_0561	76	3	16	3	5.2	2.86281e+06	6.72086e+06	4.97987e+06	7.77623e+06	9.26567e+06	7.98682e+06	0.479	1.127	0.848	1.084	1.287	1.109	0.7052	0.189736
Q57AT1	6-carboxy-5,6,7,8-tetrahydropterin synthase OS=Brucella abortus biovar 1 (strain 9-941) OX=262698 GN=BruAb1_1949 PE=3 SV=1	BruAb1_1949	74	6	49	6	14.1	2.04618e+07	2.33676e+07	2.16784e+07	1.62685e+07	14069010	1.61336e+07	1.211	1.385	1.305	0.802	0.691	0.792	1.7072	0.00095815
Q57BP4	RbsA-2, ribose ABC transporter, ATP-binding protein OS=Brucella abortus biovar 1 (strain 9-941) OX=262698 GN=rbsA-2 PE=3 SV=1	rbsA-2	48	19	80	19	53.6	3.1595e+07	3.49143e+07	3.42656e+07	1.02876e+08	1.0299e+08	9.65909e+07	0.519	0.575	0.573	1.408	1.405	1.317	0.4036	2.2567e-05
Q578A1	Hypothetical DprA, DNA processing protein OS=Brucella abortus biovar 1 (strain 9-941) OX=262698 GN=BruAb2_0622 PE=3 SV=1	BruAb2_0622	18	5	13	5	42.2	1.11887e+08	1.29925e+08	9.86684e+07	2.40765e+08	296027508	3.97066e+08	0.582	0.677	0.522	1.043	1.278	1.713	0.4415	0.00783743
Q57CC1	STAS/SEC14 domain-containing protein(predicted) OS=Brucella abortus biovar 1 (strain 9-941) OX=262698 GN=BruAb1_1382 PE=4 SV=1	BruAb1_1382	38	3	7	3	15.2	2.35718e+07	2.62695e+07	2.97951e+07	3.85995e+07	37132380	3.97591e+07	0.8	0.894	1.03	1.092	1.047	1.12	0.8358	0.0716766
Q57E48	ABC transporter, ATP-binding protein OS=Brucella abortus biovar 1 (strain 9-941) OX=262698 GN=BruAb1_0711 PE=3 SV=1	BruAb1_0711	38	20	89	20	69.5	2.42831e+07	3.5171e+07	3.0267e+07	6.13276e+07	6.1801e+07	5.38362e+07	0.603	0.876	0.765	1.269	1.275	1.11	0.6141	0.0136342
Q579M8	DUF2093 domain-containing protein(predicted) OS=Brucella abortus biovar 1 (strain 9-941) OX=262698 GN=BruAb2_0213 PE=4 SV=1	BruAb2_0213	67	4	65	4	8.9	9.44217e+07	9.18962e+07	9.63716e+07	1.08154e+08	1.14953e+08	1.00106e+08	1.032	1.007	1.073	0.985	1.044	0.908	1.0596	0.254384
Q57E22	Oxidoreductase, hypothetical OS=Brucella abortus biovar 1 (strain 9-941) OX=262698 GN=BruAb1_0738 PE=4 SV=1	BruAb1_0738	69	7	117	7	11.9	1.88875e+08	1.83851e+08	2.13112e+08	3.09436e+08	3.27329e+08	3.05151e+08	0.819	0.799	0.941	1.118	1.178	1.098	0.754	0.00667816
Q57DA9	ABC transporter, ATP-binding protein OS=Brucella abortus biovar 1 (strain 9-941) OX=262698 GN=BruAb1_1025 PE=3 SV=1	BruAb1_1025	25	8	48	8	31.4	7.0413e+07	6.90541e+07	6.69767e+07	6.13283e+07	6.18284e+07	5.89777e+07	1.2	1.18	1.162	0.871	0.875	0.834	1.3729	5.9591e-05
Q577N8	Pyridine nucleotide-disulphide oxidoreductase family protein OS=Brucella abortus biovar 1 (strain 9-941) OX=262698 GN=BruAb2_0744 PE=4 SV=1	BruAb2_0744	7	3	18	3	46.7	7.28402e+06	6.16187e+06	6.09514e+06	5.42395e+06	5.13378e+06	4.18808e+06	1.407	1.193	1.199	0.873	0.824	0.671	1.6043	0.00786168
Q579Y0	Glycosyl transferase(predicted) OS=Brucella abortus biovar 1 (strain 9-941) OX=262698 GN=BruAb2_0104 PE=4 SV=1	BruAb2_0104	16	4	16	4	42.9	2.7099e+06	4.09281e+06	2.09559e+06	7.20485e+06	8.92482e+06	5.88096e+06	0.581	0.879	0.457	1.287	1.588	1.046	0.4889	0.0308341
Q57AF1	Uncharacterized protein OS=Brucella abortus biovar 1 (strain 9-941) OX=262698 GN=BruAb1_2084 PE=4 SV=1	BruAb1_2084	19	2	11	2	16.9	1.30254e+06	719114	814786	5.43569e+06	5.53089e+06	6.41971e+06	0.427	0.236	0.272	1.484	1.504	1.745	0.1975	0.000890016
Q579H2	Hypothetical LivF, branched-chain amino acid ABC transporter, ATP-binding protein OS=Brucella abortus biovar 1 (strain 9-941) OX=262698 GN=BruAb2_0278 PE=3 SV=1	BruAb2_0278	27	4	24	4	26.5	1.20784e+07	9.17727e+06	1.7966e+07	9.8078e+06	8.7974e+06	1.21607e+07	1.143	0.871	1.731	0.774	0.691	0.955	1.5475	0.140609
Q57FL5	PtsN, PTS system, nitrogen regulatory IIA component OS=Brucella abortus biovar 1 (strain 9-941) OX=262698 GN=ptsN PE=4 SV=1	ptsN	39	6	71	6	16.5	1.96885e+08	2.07032e+08	2.06852e+08	1.6629e+08	1.56372e+08	1.76089e+08	1.176	1.239	1.257	0.827	0.775	0.872	1.4842	0.000566727
Q578H2	Amino acid ABC transporter, ATP-binding protein OS=Brucella abortus biovar 1 (strain 9-941) OX=262698 GN=BruAb2_0545 PE=3 SV=1	BruAb2_0545	38	7	52	7	27.7	2.20418e+07	2.82648e+07	2.66939e+07	2.80951e+07	44562673	4.91188e+07	0.735	0.944	0.906	0.78	1.233	1.358	0.7668	0.264005
Q57E32	DUF992 domain-containing protein(predicted) OS=Brucella abortus biovar 1 (strain 9-941) OX=262698 GN=BruAb1_0727 PE=4 SV=1	BruAb1_0727	41	5	47	5	17.6	2.28288e+08	2.52081e+08	2.44237e+08	2.41781e+08	2.70281e+08	2.57823e+08	1.012	1.12	1.102	0.893	0.995	0.948	1.1403	0.0415289
Q57EQ6	3-oxoacyl-[acyl-carrier-protein] synthase 2 OS=Brucella abortus biovar 1 (strain 9-941) OX=262698 GN=fabF PE=3 SV=1	fabF	62	17	271	17	44.1	5.15977e+08	5.03038e+08	4.52904e+08	5.82787e+08	5.9515e+08	5.88209e+08	1.056	1.031	0.943	0.993	1.011	0.998	1.0093	0.826806
Q57CZ0	Lipid-A-disaccharide synthase OS=Brucella abortus biovar 1 (strain 9-941) OX=262698 GN=lpxB PE=3 SV=1	lpxB	47	15	87	15	43.8	7.89101e+07	7.12913e+07	7.08019e+07	9.34467e+07	8.92939e+07	8.74011e+07	1.064	0.964	0.972	1.05	1	0.978	0.9908	0.807828
F8WJT9	Erythritol transcriptional regulator OS=Brucella abortus biovar 1 (strain 9-941) OX=262698 GN=eryD PE=3 SV=1	eryD	16	5	16	5	33.6	3.00348e+06	4.44495e+06	3.56826e+06	9.40233e+06	8.28163e+06	8.83154e+06	0.53	0.786	0.641	1.383	1.214	1.293	0.5031	0.00431693
Q57EW4	Polyprenyl synthetase family protein OS=Brucella abortus biovar 1 (strain 9-941) OX=262698 GN=BruAb1_0424 PE=3 SV=1	BruAb1_0424	59	17	204	17	36.1	1.77114e+08	1.83133e+08	1.5454e+08	3.56279e+08	3.89101e+08	3.40712e+08	0.733	0.759	0.651	1.228	1.337	1.17	0.5738	0.000785632
Q57BF5	DUF4164 family protein(predicted) OS=Brucella abortus biovar 1 (strain 9-941) OX=262698 GN=BruAb1_1710 PE=4 SV=1	BruAb1_1710	63	7	142	7	10.3	3.18923e+08	3.60507e+08	3.33802e+08	1.58094e+08	1.68582e+08	1.85766e+08	1.385	1.569	1.475	0.572	0.608	0.669	2.3953	0.000113569
Q57EU3	Cold-shock family protein OS=Brucella abortus biovar 1 (strain 9-941) OX=262698 GN=BruAb1_0445 PE=4 SV=1	BruAb1_0445	62	3	34	3	7.3	3.12252e+07	2.95805e+07	2.30441e+07	4.97265e+07	4.32417e+07	4.98584e+07	0.913	0.866	0.686	1.211	1.049	1.209	0.7106	0.025501
Q577R5	ABC transporter, ATP-binding/permease protein OS=Brucella abortus biovar 1 (strain 9-941) OX=262698 GN=BruAb2_0713 PE=3 SV=1	BruAb2_0713	17	8	29	8	58.2	1.73743e+06	1.8975e+06	1.86139e+06	1.98996e+07	2.1684e+07	1.57433e+07	0.183	0.201	0.2	1.748	1.899	1.377	0.1162	2.91785e-05
Q57D11	Pyruvate dehydrogenase E1 component subunit beta OS=Brucella abortus biovar 1 (strain 9-941) OX=262698 GN=pdhB PE=4 SV=1	pdhB	76	27	764	27	49	3.82812e+09	3.90925e+09	4.08428e+09	1.86775e+09	2.00032e+09	1.95765e+09	1.437	1.471	1.561	0.584	0.623	0.61	2.4595	8.53193e-06
Q57CT7	OmpA family protein OS=Brucella abortus biovar 1 (strain 9-941) OX=262698 GN=BruAb1_1209 PE=4 SV=1	BruAb1_1209	76	11	358	11	23	1.34823e+09	1.44068e+09	1.34177e+09	8.90514e+08	8.09403e+08	7.93355e+08	1.348	1.444	1.366	0.742	0.672	0.658	2.0068	8.15843e-05
Q57BW8	Hypothetical cytosolic protein(predicted) OS=Brucella abortus biovar 1 (strain 9-941) OX=262698 GN=BruAb1_1538 PE=4 SV=1	BruAb1_1538	17	2	7	2	10.3	3.00892e+06	2.52351e+06	3.03483e+06	2.31687e+06	1.82088e+06	1.73219e+06	1.381	1.16	1.418	0.886	0.694	0.659	1.7682	0.00660075
Q57CZ1	Citrate synthase OS=Brucella abortus biovar 1 (strain 9-941) OX=262698 GN=gltA PE=3 SV=1	gltA	73	29	692	29	48.2	3.13521e+09	3.27808e+09	3.18943e+09	3.17941e+09	3.56372e+09	3.55423e+09	1.044	1.094	1.081	0.882	0.985	0.982	1.1299	0.0340383
Q577Q0	Uncharacterized protein OS=Brucella abortus biovar 1 (strain 9-941) OX=262698 GN=BruAb2_0728 PE=4 SV=1	BruAb2_0728	52	3	13	3	10.5	2.99178e+06	2.90692e+06	3.98173e+06	1.4239e+07	1.4604e+07	1.31486e+07	0.382	0.372	0.518	1.515	1.549	1.393	0.2854	0.000338994
Q57AC0	Flagellar transcriptional regulator FtcR OS=Brucella abortus biovar 1 (strain 9-941) OX=262698 GN=phoB PE=4 SV=1	phoB	25	5	13	5	25.9	1.13789e+06	1.24761e+06	1.29857e+06	1.68919e+07	1.71309e+07	1.19803e+07	0.152	0.167	0.176	1.877	1.896	1.325	0.0971	5.0127e-05
Q57DS6	Hypothetical exported protein(predicted) OS=Brucella abortus biovar 1 (strain 9-941) OX=262698 GN=BruAb1_0841 PE=4 SV=1	BruAb1_0841	47	7	54	7	14.8	2.03128e+08	2.45551e+08	1.9361e+08	4.7119e+08	4.30803e+08	5.18444e+08	0.652	0.79	0.633	1.261	1.149	1.382	0.5472	0.0023001
Q57EJ1	ManA, mannose-6-phosphate isomerase OS=Brucella abortus biovar 1 (strain 9-941) OX=262698 GN=manA PE=3 SV=1	manA	47	17	89	17	44.6	1.12748e+07	1.26468e+07	1.29105e+07	1.41769e+08	1.53038e+08	1.38476e+08	0.159	0.179	0.185	1.665	1.791	1.619	0.1031	2.0399e-06
Q57CH1	Hypothetical sulfate ABC transporter, sulfate-binding protein OS=Brucella abortus biovar 1 (strain 9-941) OX=262698 GN=BruAb1_1330 PE=4 SV=1	BruAb1_1330	73	24	459	24	37.2	2.8823e+09	2.83402e+09	2.71996e+09	1.31527e+09	1.30817e+09	1.37928e+09	1.535	1.513	1.475	0.584	0.578	0.609	2.5539	1.18281e-06
Q579A1	DUF1737 domain-containing protein OS=Brucella abortus biovar 1 (strain 9-941) OX=262698 GN=BruAb2_0352 PE=4 SV=1	BruAb2_0352	76	3	93	3	7.5	1.73186e+08	1.63977e+08	1.79637e+08	1.24818e+08	1.43077e+08	1.51888e+08	1.225	1.162	1.293	0.736	0.84	0.891	1.4917	0.0033477
Q577S7	2-oxoisovalerate dehydrogenase subunit alpha OS=Brucella abortus biovar 1 (strain 9-941) OX=262698 GN=BruAb2_0700 PE=3 SV=1	BruAb2_0700	49	15	66	15	44	6.12781e+06	3.75885e+06	5.82552e+06	7.46975e+07	7.31905e+07	7.48773e+07	0.17	0.105	0.165	1.729	1.688	1.726	0.0856	9.14497e-05
Q57AC5	Phosphate ABC transporter, phosphate-binding protein OS=Brucella abortus biovar 1 (strain 9-941) OX=262698 GN=BruAb1_2113 PE=4 SV=1	BruAb1_2113	50	15	271	15	37.1	6.89685e+08	6.71113e+08	6.59459e+08	4.65566e+08	4.90674e+08	4.87054e+08	1.319	1.286	1.284	0.742	0.779	0.773	1.6953	7.07918e-06
Q57DE5	Glycosyl transferase, group 1 family protein OS=Brucella abortus biovar 1 (strain 9-941) OX=262698 GN=BruAb1_0988 PE=4 SV=1	BruAb1_0988	52	23	184	23	58.9	1.48025e+08	1.48862e+08	1.68268e+08	2.87945e+08	2.84006e+08	2.57536e+08	0.757	0.763	0.876	1.228	1.207	1.093	0.6791	0.00289413
Q57AR5	DUF2125 domain-containing protein(predicted) OS=Brucella abortus biovar 1 (strain 9-941) OX=262698 GN=BruAb1_1965 PE=4 SV=1	BruAb1_1965	19	4	32	4	36	1.61407e+07	1.5173e+07	1.76068e+07	3.50126e+07	3.57865e+07	2.81963e+07	0.723	0.681	0.803	1.307	1.331	1.048	0.5988	0.00493188
F8WJU2	Outer membrane protein, hypothetical OS=Brucella abortus biovar 1 (strain 9-941) OX=262698 GN=BruAb1_0115 PE=4 SV=1	BruAb1_0115	13	3	26	3	24.7	4.59731e+07	2.71201e+07	2.88478e+07	5.44869e+07	5.05085e+07	5.4491e+07	1.165	0.689	0.744	1.15	1.063	1.146	0.7734	0.161613
Q57EH6	Death-on-curing family protein OS=Brucella abortus biovar 1 (strain 9-941) OX=262698 GN=BruAb1_0579 PE=4 SV=1	BruAb1_0579	23	3	12	3	14.3	1.40732e+07	1.2159e+07	1.39255e+07	6.70814e+06	6.00614e+06	5.99489e+06	1.584	1.371	1.595	0.629	0.561	0.56	2.6	0.000107424
F8WJS0	Hypothetical ABC transporter, ATP-binding/permease OS=Brucella abortus biovar 1 (strain 9-941) OX=262698 GN=BruAb1_1533 PE=3 SV=1	BruAb1_1533	21	13	59	12	68.5	1.30634e+07	1.40953e+07	1.19938e+07	2.04726e+07	2.04363e+07	2.24386e+07	0.844	0.913	0.789	1.103	1.097	1.203	0.7482	0.00489636
Q57EM1	Chitooligosaccharide deacetylase OS=Brucella abortus biovar 1 (strain 9-941) OX=262698 GN=BruAb1_0523 PE=3 SV=1	BruAb1_0523	30	6	28	6	29.1	8.57522e+06	8.43925e+06	7.35835e+06	3.5794e+07	3.4943e+07	3.71505e+07	0.43	0.424	0.375	1.494	1.453	1.544	0.2737	1.01383e-05
Q57FR1	Sulfate/thiosulfate import ATP-binding protein CysA OS=Brucella abortus biovar 1 (strain 9-941) OX=262698 GN=cysA PE=3 SV=1	cysA	55	14	103	14	39.6	2.18577e+08	2.54253e+08	2.40408e+08	1.21073e+08	1.13495e+08	1.50963e+08	1.318	1.536	1.475	0.608	0.568	0.755	2.2418	0.0011211
Q57AF5	Thioredoxin OS=Brucella abortus biovar 1 (strain 9-941) OX=262698 GN=trx-1 PE=3 SV=1	trx-1	53	5	162	5	11.4	9.12142e+08	9.33832e+08	1.10286e+09	8.66297e+08	8.40536e+08	8.81879e+08	1.091	1.12	1.343	0.864	0.835	0.875	1.3807	0.0088651
Q579L3	Hypothetical extradiol ring-cleaving dioxygenase OS=Brucella abortus biovar 1 (strain 9-941) OX=262698 GN=BruAb2_0233 PE=4 SV=1	BruAb2_0233	42	4	33	4	14	1.44373e+08	1.30816e+08	1.22652e+08	4.41525e+07	61352747	5.55417e+07	1.711	1.554	1.48	0.436	0.604	0.546	2.9918	0.000469879
Q57EH2	DUF2267 domain-containing protein(predicted) OS=Brucella abortus biovar 1 (strain 9-941) OX=262698 GN=BruAb1_0584 PE=4 SV=1	BruAb1_0584	61	5	136	5	12	8.44665e+08	9.20805e+08	1.00962e+09	2.61886e+08	2.56978e+08	2.70214e+08	1.57	1.715	1.91	0.406	0.397	0.417	4.2582	1.5835e-05
Q57C31	DNA primase OS=Brucella abortus biovar 1 (strain 9-941) OX=262698 GN=dnaG PE=3 SV=1	dnaG	26	16	82	16	71.8	5.02148e+07	4.04905e+07	4.71272e+07	6.28888e+07	5.94624e+07	5.82729e+07	1.045	0.844	0.998	1.09	1.027	1.006	0.9244	0.301075
Q579H1	Branched-chain amino acid ABC transporter, ATP-binding protein OS=Brucella abortus biovar 1 (strain 9-941) OX=262698 GN=BruAb2_0279 PE=4 SV=1	BruAb2_0279	38	8	29	8	28.9	1.21057e+07	9.70752e+06	1.11591e+07	1.15138e+07	9.38415e+06	1.34308e+07	1.192	0.958	1.118	0.944	0.767	1.097	1.1638	0.265646
Q57BD2	DUF1036 domain-containing protein(predicted) OS=Brucella abortus biovar 1 (strain 9-941) OX=262698 GN=BruAb1_1734 PE=4 SV=1	BruAb1_1734	38	5	64	5	16.9	1.33392e+08	1.50838e+08	1.27814e+08	8.68277e+07	9.46688e+07	1.00987e+08	1.272	1.442	1.241	0.69	0.75	0.799	1.7664	0.000832858
Q578K0	IolE protein OS=Brucella abortus biovar 1 (strain 9-941) OX=262698 GN=iolE PE=4 SV=1	iolE	40	8	49	8	33.1	2.39619e+07	2.40023e+07	3.73522e+07	4.15233e+07	3.96511e+07	3.38499e+07	0.792	0.795	1.257	1.144	1.089	0.929	0.8994	0.487223
Q57CV8	ElaB/YqjD/DUF883 family membrane-anchored ribosome-binding protein(predicted) OS=Brucella abortus biovar 1 (strain 9-941) OX=262698 GN=BruAb1_1188 PE=4 SV=1	BruAb1_1188	43	4	101	4	11.2	3.31779e+08	3.87012e+08	3.53593e+08	1.66278e+08	1.70238e+08	1.74793e+08	1.388	1.622	1.506	0.58	0.591	0.607	2.5399	3.80719e-05
Q578Z1	Sugar-phosphate isomerases, RpiB/LacA/LacB family OS=Brucella abortus biovar 1 (strain 9-941) OX=262698 GN=BruAb2_0362 PE=3 SV=1	BruAb2_0362	72	9	276	9	15.7	5.06181e+08	5.52116e+08	4.78449e+08	4.51e+08	4.72535e+08	5.19589e+08	1.125	1.23	1.083	0.835	0.872	0.958	1.2901	0.0100135
Q57AP0	Transcriptional regulator, MerR family OS=Brucella abortus biovar 1 (strain 9-941) OX=262698 GN=BruAb1_1992 PE=4 SV=1	BruAb1_1992	30	3	21	3	15.8	1.22913e+07	1.37758e+07	1.28361e+07	6.89884e+06	8.32932e+06	6.89191e+06	1.334	1.499	1.418	0.624	0.751	0.621	2.1298	0.000435471
Q57FL9	Lipopolysaccharide export system ATP-binding protein LptB OS=Brucella abortus biovar 1 (strain 9-941) OX=262698 GN=BruAb1_0153 PE=3 SV=1	BruAb1_0153	33	10	86	10	30	1.50174e+08	1.56401e+08	1.37901e+08	1.38282e+08	1.08353e+08	1.62808e+08	1.165	1.216	1.089	0.894	0.698	1.048	1.3144	0.0798297
Q57BI0	Tol-Pal system protein TolQ OS=Brucella abortus biovar 1 (strain 9-941) OX=262698 GN=tolQ PE=3 SV=1	tolQ	27	6	101	6	25.4	1.44279e+08	1.52658e+08	1.53784e+08	1.76663e+08	2.05965e+08	2.03713e+08	0.922	0.977	1	0.94	1.092	1.08	0.9316	0.268809
Q57FG6	Thiamine-phosphate synthase OS=Brucella abortus biovar 1 (strain 9-941) OX=262698 GN=BruAb1_0209 PE=3 SV=1	BruAb1_0209	67	8	72	8	22.3	1.65476e+08	1.67977e+08	1.62736e+08	5.31512e+07	6.03437e+07	5.28914e+07	1.655	1.683	1.656	0.443	0.501	0.439	3.611	7.41973e-06
Q57CI5	Acyl-CoA dehydrogenase OS=Brucella abortus biovar 1 (strain 9-941) OX=262698 GN=BruAb1_1314 PE=3 SV=1	BruAb1_1314	34	14	81	14	42.2	7.85195e+07	6.55081e+07	7.76123e+07	7.62326e+07	8.51986e+07	8.57949e+07	1.109	0.928	1.116	0.897	0.999	1.006	1.0865	0.318711
Q57CN9	RNA methyltransferase, TrmH family, group 3 OS=Brucella abortus biovar 1 (strain 9-941) OX=262698 GN=BruAb1_1257 PE=4 SV=1	BruAb1_1257	43	10	111	10	31.1	1.56313e+08	1.28244e+08	1.19419e+08	1.42657e+08	1.44963e+08	1.29924e+08	1.261	1.036	0.98	0.959	0.971	0.869	1.1708	0.143322
Q578D5	PcaL, 3-oxoadipate enol-lactone hydrolase OS=Brucella abortus biovar 1 (strain 9-941) OX=262698 GN=pcaL PE=4 SV=1	pcaL	27	6	27	6	29.1	2.16557e+07	2.33309e+07	2.25979e+07	8.6331e+06	9.42351e+06	1.19915e+07	1.469	1.586	1.561	0.488	0.531	0.675	2.7249	0.00053618
Q57EF2	Penicillin-insensitive transglycosylase OS=Brucella abortus biovar 1 (strain 9-941) OX=262698 GN=BruAb1_0604 PE=3 SV=1	BruAb1_0604	24	13	32	13	79.7	6.93104e+06	8.18806e+06	7.03238e+06	3.29673e+07	3.73952e+07	3.36894e+07	0.364	0.431	0.376	1.442	1.63	1.467	0.258	3.00618e-05
Q57EJ2	Mannose-1-phosphate guanylyltransferase OS=Brucella abortus biovar 1 (strain 9-941) OX=262698 GN=BruAb1_0561 PE=3 SV=1	BruAb1_0561	40	17	178	17	52.3	1.80682e+08	1.87593e+08	1.85522e+08	1.79652e+08	2.01234e+08	1.9642e+08	1.058	1.101	1.106	0.877	0.979	0.955	1.1615	0.0141052
Q57DZ2	Delta-aminolevulinic acid dehydratase OS=Brucella abortus biovar 1 (strain 9-941) OX=262698 GN=hemB PE=3 SV=1	hemB	66	15	201	15	38	2.75949e+08	2.9008e+08	2.92548e+08	2.82247e+08	2.6621e+08	2.80386e+08	1.083	1.141	1.169	0.923	0.868	0.913	1.2548	0.00152612
Q577W3	ABM domain-containing protein OS=Brucella abortus biovar 1 (strain 9-941) OX=262698 GN=BruAb2_0661 PE=4 SV=1	BruAb2_0661	56	4	38	4	12.1	6.78453e+07	8.47477e+07	6.45025e+07	3.9846e+07	3.9009e+07	3.60274e+07	1.354	1.695	1.31	0.663	0.646	0.597	2.287	0.000697266
Q57FD2	Hypothetical integrase prophage protein OS=Brucella abortus biovar 1 (strain 9-941) OX=262698 GN=BruAb1_0245 PE=4 SV=1	BruAb1_0245	23	7	35	7	44.5	1.25313e+07	1.31617e+07	1.51068e+07	1.11221e+07	1.14544e+07	1.41661e+07	1.071	1.127	1.314	0.792	0.813	1.004	1.3461	0.036815
Q57AD3	DUF1330 domain-containing protein OS=Brucella abortus biovar 1 (strain 9-941) OX=262698 GN=BruAb1_2104 PE=4 SV=1	BruAb1_2104	62	4	11	4	10.6	2.87736e+06	3.05539e+06	2.5691e+06	6.75108e+06	4.98389e+06	1.13582e+07	0.603	0.642	0.548	1.179	0.868	1.976	0.4457	0.0371165
Q576R9	Kinesin, motor region(predicted) OS=Brucella abortus biovar 1 (strain 9-941) OX=262698 GN=BruAb2_0986 PE=4 SV=1	BruAb2_0986	29	7	43	7	31.9	5.15443e+07	5.85554e+07	5.97758e+07	4.66734e+07	5.44964e+07	6.45995e+07	1.017	1.158	1.201	0.768	0.893	1.058	1.2416	0.10238
Q579K3	Protein-methionine-sulfoxide reductase catalytic subunit MsrP OS=Brucella abortus biovar 1 (strain 9-941) OX=262698 GN=msrP PE=3 SV=1	msrP	43	10	78	10	35.4	1.16059e+08	9.55641e+07	9.20051e+07	7.04312e+07	8.57039e+07	9.46557e+07	1.387	1.144	1.119	0.701	0.85	0.938	1.4665	0.0243956
Q57C87	Outer membrane protein assembly factor BamD OS=Brucella abortus biovar 1 (strain 9-941) OX=262698 GN=comL PE=3 SV=1	comL	59	19	457	19	32.1	1.47392e+09	1.6878e+09	1.4897e+09	8.88157e+08	8.85798e+08	9.19268e+08	1.33	1.526	1.368	0.668	0.663	0.688	2.0921	7.08184e-05
Q57AE7	M48 family metallopeptidase(predicted) OS=Brucella abortus biovar 1 (strain 9-941) OX=262698 GN=BruAb1_2088 PE=4 SV=1	BruAb1_2088	20	4	11	4	28.4	691327	2.17223e+06	2.49261e+06	7.5595e+06	7.31804e+06	6.7434e+06	0.17	0.535	0.623	1.547	1.492	1.374	0.3009	0.0310492
Q57EB3	DUF2147 domain-containing protein OS=Brucella abortus biovar 1 (strain 9-941) OX=262698 GN=BruAb1_0646 PE=4 SV=1	BruAb1_0646	58	5	46	5	11.9	1.88665e+07	2.36486e+07	2.60524e+07	4.9079e+07	5.47615e+07	6.96034e+07	0.516	0.649	0.726	1.119	1.245	1.581	0.4793	0.00685729
Q57BE3	DUF1013 domain-containing protein(predicted) OS=Brucella abortus biovar 1 (strain 9-941) OX=262698 GN=BruAb1_1722 PE=4 SV=1	BruAb1_1722	62	15	227	15	25.5	2.77129e+08	3.14834e+08	2.65475e+08	6.71496e+08	6.69712e+08	7.5265e+08	0.622	0.708	0.607	1.256	1.248	1.402	0.4959	0.000322732
Q57FB5	Zinc-dependent metallopeptidase OS=Brucella abortus biovar 1 (strain 9-941) OX=262698 GN=BruAb1_0264 PE=4 SV=1	BruAb1_0264	41	4	13	4	21	4.37577e+06	4.59723e+06	4.07423e+06	3.02012e+06	3.71254e+06	4.58269e+06	1.19	1.253	1.128	0.684	0.838	1.034	1.3971	0.047609
Q57DJ4	DD-transpeptidase OS=Brucella abortus biovar 1 (strain 9-941) OX=262698 GN=BruAb1_0926 PE=3 SV=1	BruAb1_0926	50	35	273	35	89.6	3.66961e+08	3.58034e+08	3.2372e+08	6.22236e+08	6.33301e+08	7.43064e+08	0.798	0.78	0.716	1.127	1.143	1.34	0.6355	0.00220429
Q57A28	GltD, glutamate synthase, small subunit OS=Brucella abortus biovar 1 (strain 9-941) OX=262698 GN=gltD PE=4 SV=1	gltD	54	20	110	20	52.9	6.36828e+07	8.83835e+07	7.31419e+07	1.59904e+08	1.68982e+08	1.65865e+08	0.586	0.815	0.685	1.226	1.291	1.266	0.5514	0.00331504
Q57DX0	Bacterial sugar transferase OS=Brucella abortus biovar 1 (strain 9-941) OX=262698 GN=BruAb1_0796 PE=3 SV=1	BruAb1_0796	14	6	17	6	57.6	198076	1.00896e+06	96989.3	1.05372e+07	8.84844e+06	1.01068e+07	0.043	0.217	0.021	1.889	1.58	1.804	0.0533	0.00794182
Q57CX0	ClpA, ATP-dependent Clp protease, ATP-binding subunit ClpA OS=Brucella abortus biovar 1 (strain 9-941) OX=262698 GN=clpA PE=3 SV=1	clpA	51	34	288	34	91	2.67089e+08	2.57012e+08	2.60367e+08	4.85239e+08	4.97074e+08	4.7445e+08	0.79	0.761	0.783	1.195	1.22	1.164	0.6521	1.73089e-05
Q57F45	Uncharacterized protein OS=Brucella abortus biovar 1 (strain 9-941) OX=262698 GN=BruAb1_0339 PE=4 SV=1	BruAb1_0339	60	8	74	8	16.4	1.03238e+08	1.09365e+08	1.14009e+08	2.02548e+07	2.27712e+07	2.20705e+07	1.746	1.854	1.963	0.285	0.32	0.31	6.0798	3.07502e-06
Q57B52	Peptidase_M23 domain-containing protein OS=Brucella abortus biovar 1 (strain 9-941) OX=262698 GN=BruAb1_1817 PE=4 SV=1	BruAb1_1817	27	10	27	10	48.3	1.23656e+07	2.22745e+07	1.23053e+07	2.4528e+07	2.12741e+07	2.92563e+07	0.671	1.212	0.68	1.11	0.959	1.318	0.7567	0.223239
Q57D99	2-amino-4-hydroxy-6-hydroxymethyldihydropteridine pyrophosphokinase OS=Brucella abortus biovar 1 (strain 9-941) OX=262698 GN=folK PE=3 SV=1	folK	14	2	16	2	19.8	7.17638e+06	7.88835e+06	7.57277e+06	1.14061e+07	1.20736e+07	1.05797e+07	0.839	0.924	0.901	1.11	1.171	1.026	0.8056	0.010936
Q57DY3	Riboflavin biosynthesis protein RibD OS=Brucella abortus biovar 1 (strain 9-941) OX=262698 GN=ribD PE=3 SV=1	ribD	37	10	30	10	39.3	1.13038e+07	6.52295e+06	1.03657e+07	1.58121e+07	1.63883e+07	1.83388e+07	0.951	0.55	0.888	1.109	1.145	1.28	0.676	0.0784884
Q57CC0	UvrD_C_2 domain-containing protein OS=Brucella abortus biovar 1 (strain 9-941) OX=262698 GN=BruAb1_1383 PE=4 SV=1	BruAb1_1383	37	12	102	12	41.6	8.94395e+07	5.38821e+07	5.33403e+07	9.55218e+07	9.83003e+07	9.91053e+07	1.21	0.731	0.735	1.077	1.104	1.113	0.8124	0.229841
Q579N6	PNPLA domain-containing protein OS=Brucella abortus biovar 1 (strain 9-941) OX=262698 GN=BruAb2_0205 PE=4 SV=1	BruAb2_0205	35	9	52	9	31.8	3.61482e+07	3.63431e+07	3.20035e+07	4.78424e+07	4.73205e+07	5.19391e+07	0.952	0.959	0.858	1.05	1.035	1.135	0.8599	0.0301295
Q57E38	Glutathione S-transferase family protein OS=Brucella abortus biovar 1 (strain 9-941) OX=262698 GN=BruAb1_0721 PE=4 SV=1	BruAb1_0721	45	8	87	8	22.7	1.58496e+08	1.75047e+08	1.73244e+08	1.56026e+08	1.49265e+08	1.43108e+08	1.099	1.217	1.223	0.902	0.86	0.824	1.3685	0.00198012
Q578D0	PcaJ, 3-oxoadipate CoA-transferase, beta subunit OS=Brucella abortus biovar 1 (strain 9-941) OX=262698 GN=pcaJ PE=3 SV=1	pcaJ	16	3	10	3	24.6	6.47558e+06	5.35094e+06	4.51635e+06	1.23287e+07	1.27903e+07	1.24598e+07	0.796	0.659	0.565	1.262	1.305	1.27	0.5265	0.00283117
Q576V3	Peptide ABC transporter, ATP-binding protein OS=Brucella abortus biovar 1 (strain 9-941) OX=262698 GN=BruAb2_0949 PE=3 SV=1	BruAb2_0949	41	11	27	11	37	1.24088e+07	1.35224e+07	1.29748e+07	3.77888e+07	3.50079e+07	3.27675e+07	0.569	0.621	0.606	1.444	1.333	1.247	0.4463	8.51813e-05
Q577B6	Cyclic nucleotide-binding protein OS=Brucella abortus biovar 1 (strain 9-941) OX=262698 GN=BruAb2_0880 PE=4 SV=1	BruAb2_0880	52	8	115	8	26.1	2.62254e+08	2.31557e+08	2.54345e+08	1.35693e+08	1.39066e+08	1.19816e+08	1.52	1.345	1.501	0.655	0.669	0.576	2.2979	0.000164632
Q57ER7	Replicative DNA helicase OS=Brucella abortus biovar 1 (strain 9-941) OX=262698 GN=dnaB PE=3 SV=1	dnaB	45	20	66	20	55.7	1.06891e+07	9.74274e+06	8.8283e+06	7.81693e+07	7.18175e+07	7.48874e+07	0.279	0.255	0.234	1.698	1.554	1.62	0.1576	5.33012e-06
Q57FY4	Transcriptional regulator, LysR family OS=Brucella abortus biovar 1 (strain 9-941) OX=262698 GN=BruAb1_0029 PE=3 SV=1	BruAb1_0029	25	8	29	8	33.2	1.42578e+07	1.40536e+07	1.53416e+07	8.58651e+06	8.03676e+06	9.24971e+06	1.359	1.342	1.488	0.682	0.636	0.731	2.0444	0.000157924
F8WJQ9	Glycine cleavage system H protein OS=Brucella abortus biovar 1 (strain 9-941) OX=262698 GN=gcvH PE=3 SV=1	gcvH	20	2	194	2	12.9	7.92458e+08	8.61144e+08	8.95208e+08	4.92611e+08	4.88803e+08	4.77062e+08	1.31	1.427	1.506	0.679	0.671	0.654	2.1173	5.86438e-05
Q57D02	Protein-export membrane protein SecG OS=Brucella abortus biovar 1 (strain 9-941) OX=262698 GN=BruAb1_1143 PE=3 SV=1	BruAb1_1143	20	2	30	2	14.3	8.00135e+07	7.58602e+07	7.46254e+07	6.75444e+07	6.09956e+07	8.09845e+07	1.205	1.145	1.144	0.847	0.762	1.012	1.3331	0.0253841
Q578Q7	Glucose-6-phosphate 1-dehydrogenase OS=Brucella abortus biovar 1 (strain 9-941) OX=262698 GN=zwf PE=3 SV=1	zwf	78	35	691	35	55	2.15295e+09	2.20554e+09	2.13443e+09	1.39794e+09	1.47379e+09	1.54682e+09	1.307	1.342	1.319	0.707	0.743	0.779	1.7802	3.78005e-05
Q57DT5	Glyoxalase family protein OS=Brucella abortus biovar 1 (strain 9-941) OX=262698 GN=BruAb1_0832 PE=3 SV=1	BruAb1_0832	58	4	20	4	14.3	2.71231e+06	2.42528e+06	1.99419e+06	8.77339e+06	1.70815e+07	2.44012e+07	0.313	0.281	0.234	0.844	1.637	2.337	0.1719	0.00557396
Q577G2	Cytochrome c family protein OS=Brucella abortus biovar 1 (strain 9-941) OX=262698 GN=BruAb2_0829 PE=4 SV=1	BruAb2_0829	33	9	35	9	39.9	824463	1.24331e+06	1.05453e+06	2.26341e+07	2.38097e+07	2.69321e+07	0.071	0.108	0.093	1.633	1.712	1.935	0.0515	2.33757e-05
Q57D24	Trk system potassium uptake protein TrkA OS=Brucella abortus biovar 1 (strain 9-941) OX=262698 GN=trkA PE=4 SV=1	trkA	35	14	101	14	50.5	1.13832e+08	1.08684e+08	1.11708e+08	1.18144e+08	1.10638e+08	1.04607e+08	1.13	1.081	1.128	0.977	0.912	0.861	1.2142	0.00767102
Q579P0	tRNA-specific adenosine deaminase OS=Brucella abortus biovar 1 (strain 9-941) OX=262698 GN=tadA PE=3 SV=1	tadA	56	6	26	6	17.2	3.30713e+08	3.89874e+08	4.51476e+08	1.31174e+09	1.13456e+09	8.22718e+08	0.493	0.583	0.686	1.63	1.405	1.018	0.4347	0.00812611
Q57FD5	Uncharacterized protein OS=Brucella abortus biovar 1 (strain 9-941) OX=262698 GN=BruAb1_0242 PE=4 SV=1	BruAb1_0242	37	2	6	2	7.3				7.94219e+06	6.95274e+06	8.39849e+06				0.941	0.821	0.991
Q57ES5	ABC transporter, ATP-binding/permease protein OS=Brucella abortus biovar 1 (strain 9-941) OX=262698 GN=BruAb1_0464 PE=3 SV=1	BruAb1_0464	24	14	64	14	69.9	1.71953e+07	2.27352e+07	1.5216e+07	1.47881e+07	1.51111e+07	1.46468e+07	1.143	1.514	1.029	0.819	0.834	0.808	1.4978	0.027873
Q57DG2	GBBH-like_N domain-containing protein OS=Brucella abortus biovar 1 (strain 9-941) OX=262698 GN=BruAb1_0965 PE=4 SV=1	BruAb1_0965	65	6	48	6	13.7	8.0908e+07	9.79311e+07	8.64176e+07	3.60188e+07	6.63204e+07	6.89008e+07	1.228	1.489	1.335	0.455	0.836	0.868	1.8768	0.0369907
Q579F8	D-galactose 1-dehydrogenase, hypothetical OS=Brucella abortus biovar 1 (strain 9-941) OX=262698 GN=BruAb2_0292 PE=4 SV=1	BruAb2_0292	48	13	115	13	34.1	1.93767e+08	2.17803e+08	2.17076e+08	9.63081e+07	9.44851e+07	9.65906e+07	1.401	1.578	1.598	0.58	0.567	0.58	2.6503	2.17489e-05
Q57ER8	DNA repair protein RadA OS=Brucella abortus biovar 1 (strain 9-941) OX=262698 GN=radA PE=3 SV=1	radA	41	15	95	15	49	5.98914e+07	5.17909e+07	5.49764e+07	8.25127e+07	8.23763e+07	9.71689e+07	0.926	0.802	0.865	1.062	1.057	1.246	0.7706	0.0190269
Q57DC6	Beta tubulin(predicted) OS=Brucella abortus biovar 1 (strain 9-941) OX=262698 GN=BruAb1_1008 PE=3 SV=1	BruAb1_1008	40	9	56	9	28.7	3.67287e+07	3.60995e+07	3.77954e+07	1.02964e+08	9.28288e+07	9.48922e+07	0.606	0.597	0.635	1.416	1.272	1.3	0.4609	3.30453e-05
F8WJP9	Flagellar transcriptional regulator FtcR OS=Brucella abortus biovar 1 (strain 9-941) OX=262698 GN=BruAb1_0623 PE=4 SV=1	BruAb1_0623	21	6	26	6	25.5	3.48112e+07	3.1452e+07	2.84809e+07	3.61354e+07	3.27507e+07	3.52764e+07	1.159	1.05	0.966	1.003	0.906	0.975	1.1009	0.195657
Q57BB0	PhbA-1, acetyl-CoA acetyltransferase OS=Brucella abortus biovar 1 (strain 9-941) OX=262698 GN=phbA-1 PE=3 SV=1	phbA-1	55	17	158	17	40.7	1.22583e+08	1.2974e+08	1.36497e+08	1.45672e+08	1.51366e+08	1.46712e+08	0.975	1.035	1.106	0.966	1	0.969	1.0617	0.19814
Q57EM2	Pyruvate, phosphate dikinase OS=Brucella abortus biovar 1 (strain 9-941) OX=262698 GN=ppdK PE=3 SV=1	ppdK	59	44	631	44	96.2	9.8071e+08	9.28969e+08	9.23925e+08	1.28274e+09	1.27482e+09	1.19821e+09	0.986	0.936	0.946	1.075	1.064	1	0.9137	0.0310489
Q57AG8	Histidine kinase OS=Brucella abortus biovar 1 (strain 9-941) OX=262698 GN=bvrS PE=4 SV=1	bvrS	40	18	109	18	66.6	1.33397e+08	1.39684e+08	1.38269e+08	1.30722e+08	1.24795e+08	1.24211e+08	1.117	1.172	1.179	0.912	0.868	0.863	1.3121	0.000375344
Q576D2	Branched-chain amino acid ABC transporter, ATP-binding protein OS=Brucella abortus biovar 1 (strain 9-941) OX=262698 GN=BruAb2_1132 PE=4 SV=1	BruAb2_1132	7	2	4	2	26.4	343370	398607		1.1318e+06	162675		0.745	0.866		2.045	0.293		0.6891	0.97318
Q579A6	Ohr, organic hydroperoxide resistance protein OS=Brucella abortus biovar 1 (strain 9-941) OX=262698 GN=ohr PE=3 SV=1	ohr	45	5	160	5	14.2	5.04252e+08	5.82606e+08	5.84411e+08	4.35661e+08	4.64895e+08	4.89562e+08	1.091	1.263	1.287	0.786	0.835	0.879	1.4564	0.0036639
Q57AD1	Glutathione synthetase OS=Brucella abortus biovar 1 (strain 9-941) OX=262698 GN=gshB PE=3 SV=1	gshB	53	15	262	15	35.4	6.5006e+08	6.99936e+08	7.19597e+08	4.50671e+08	4.75956e+08	4.41477e+08	1.253	1.352	1.412	0.724	0.762	0.706	1.8326	0.000128899
Q578V5	DUF4065 domain-containing protein OS=Brucella abortus biovar 1 (strain 9-941) OX=262698 GN=BruAb2_0400 PE=4 SV=1	BruAb2_0400	26	5	9	5	20.3				2.74253e+06	2.27529e+06	2.46181e+06				1.012	0.837	0.905
Q57EW1	Glycine--tRNA ligase beta subunit OS=Brucella abortus biovar 1 (strain 9-941) OX=262698 GN=glyS PE=3 SV=1	glyS	53	33	348	33	85.3	5.72876e+08	5.09579e+08	4.9508e+08	7.93498e+08	8.14412e+08	8.01272e+08	0.952	0.849	0.837	1.099	1.124	1.105	0.7927	0.00478951
Q57B58	MmsA, methylmalonic acid semialdehyde dehydrogenase OS=Brucella abortus biovar 1 (strain 9-941) OX=262698 GN=mmsA PE=4 SV=1	mmsA	41	15	115	15	53.5	1.61602e+08	1.50419e+08	1.63764e+08	1.32608e+08	1.10691e+08	1.10365e+08	1.291	1.204	1.331	0.883	0.734	0.731	1.6295	0.00205662
Q57F60	Histidine kinase OS=Brucella abortus biovar 1 (strain 9-941) OX=262698 GN=BruAb1_0324 PE=4 SV=1	BruAb1_0324	28	11	53	11	48.4	5.1024e+07	5.65264e+07	5.46304e+07	4.676e+07	4.48656e+07	4.94706e+07	1.115	1.237	1.215	0.851	0.814	0.897	1.3923	0.00148312
Q578S1	FadB, fatty oxidation complex, alpha subunit OS=Brucella abortus biovar 1 (strain 9-941) OX=262698 GN=fadB PE=3 SV=1	fadB	54	36	252	36	80.1	2.73746e+08	2.39093e+08	2.58118e+08	3.99284e+08	4.23138e+08	4.06463e+08	0.907	0.794	0.87	1.102	1.164	1.117	0.76	0.00293702
Q57EZ4	Twin-arginine translocation signal domain protein OS=Brucella abortus biovar 1 (strain 9-941) OX=262698 GN=BruAb1_0392 PE=3 SV=1	BruAb1_0392	14	3	11	3	22.2	2.04026e+06	1.18715e+06	775458	6.9256e+06	5.62299e+06	5.59907e+06	0.61	0.356	0.236	1.726	1.396	1.389	0.2665	0.00802727
Q57A02	PepF, oligoendopeptidase F OS=Brucella abortus biovar 1 (strain 9-941) OX=262698 GN=pepF PE=3 SV=1	pepF	47	28	230	28	70.3	4.1618e+08	4.45289e+08	4.17728e+08	3.51961e+08	3.46247e+08	3.35696e+08	1.192	1.278	1.218	0.84	0.823	0.798	1.4986	9.13377e-05
Q57AN0	CBS domain protein OS=Brucella abortus biovar 1 (strain 9-941) OX=262698 GN=BruAb1_2002 PE=3 SV=1	BruAb1_2002	14	6	36	6	47.9	1.20646e+07	1.03268e+07	1.18431e+07	1.88056e+07	1.78e+07	2.38699e+07	0.844	0.724	0.843	1.096	1.034	1.385	0.6859	0.0225099
Q578V1	Possible regulatory protein BirS(predicted) OS=Brucella abortus biovar 1 (strain 9-941) OX=262698 GN=BruAb2_0404 PE=4 SV=1	BruAb2_0404	45	14	75	14	36.9	4.25728e+07	5.86131e+07	4.24691e+07	1.10751e+08	1.33234e+08	1.38465e+08	0.536	0.74	0.544	1.162	1.393	1.447	0.4548	0.00313672
Q577T4	D-aminopeptidase, hypothetical OS=Brucella abortus biovar 1 (strain 9-941) OX=262698 GN=BruAb2_0693 PE=3 SV=1	BruAb2_0693	32	7	42	7	36.1	2.17268e+07	2.36493e+07	2.12418e+07	2.18452e+07	3.01748e+07	2.07819e+07	1.032	1.126	1.027	0.865	1.19	0.819	1.1082	0.390007
Q57AT0	7-carboxy-7-deazaguanine synthase OS=Brucella abortus biovar 1 (strain 9-941) OX=262698 GN=queE PE=3 SV=1	queE	21	4	19	4	27.7	1.13423e+06	5.52599e+06	932145	1.06436e+07	2.31395e+07	1.11262e+07	0.143	0.699	0.12	1.119	2.424	1.165	0.2043	0.0389676
Q57FN5	Lipoprotein, hypothetical OS=Brucella abortus biovar 1 (strain 9-941) OX=262698 GN=BruAb1_0136 PE=3 SV=1	BruAb1_0136	35	7	34	6	22.7	1.87106e+07	2.04922e+07	2.02417e+07	6.81683e+07	69867382	7.59394e+07	0.453	0.498	0.499	1.376	1.406	1.527	0.3365	1.7288e-05
Q57DB7	Glutathione reductase OS=Brucella abortus biovar 1 (strain 9-941) OX=262698 GN=gor PE=3 SV=1	gor	53	19	198	19	50.7	3.07653e+08	2.87524e+08	2.85327e+08	2.13258e+08	2.19261e+08	1.8888e+08	1.357	1.271	1.281	0.784	0.803	0.691	1.716	0.000443589
Q57DQ6	Ribulose-phosphate 3-epimerase OS=Brucella abortus biovar 1 (strain 9-941) OX=262698 GN=rpe PE=3 SV=1	rpe	32	4	43	4	23.8	8.81551e+07	9.23661e+07	9.47157e+07	6.0346e+07	5.37312e+07	4.57084e+07	1.343	1.41	1.468	0.766	0.679	0.578	2.0865	0.000974652
Q57F00	Cbb3-type cytochrome c oxidase subunit OS=Brucella abortus biovar 1 (strain 9-941) OX=262698 GN=ccoP PE=3 SV=1	ccoP	55	13	150	13	31.3	2.01875e+08	1.94763e+08	1.98579e+08	3.17805e+08	3.10929e+08	2.98672e+08	0.878	0.849	0.879	1.152	1.123	1.078	0.7772	0.000359389
Q57D95	Phosphohistidine phosphatase(predicted) OS=Brucella abortus biovar 1 (strain 9-941) OX=262698 GN=BruAb1_1040 PE=4 SV=1	BruAb1_1040	26	4	17	4	18.1	6.55789e+07	6.28578e+07	6.19405e+07	4.86997e+07	4.8111e+07	4.94884e+07	1.29	1.239	1.241	0.798	0.786	0.808	1.5761	7.85165e-06
Q576Y5	Ribitol dehydrogenase OS=Brucella abortus biovar 1 (strain 9-941) OX=262698 GN=BruAb2_0912 PE=3 SV=1	BruAb2_0912	29	6	25	6	26	4.50776e+07	5.3054e+07	5.21538e+07	4.13853e+07	3.5774e+07	3.41434e+07	1.142	1.346	1.344	0.873	0.752	0.717	1.6362	0.00361075
Q57E04	Amino acid ABC transporter, ATP-binding protein OS=Brucella abortus biovar 1 (strain 9-941) OX=262698 GN=BruAb1_0762 PE=3 SV=1	BruAb1_0762	35	8	25	8	30.6	5.99287e+06	6.3205e+06	1.27002e+07	2.71094e+07	2.5768e+07	2.25943e+07	0.395	0.418	0.852	1.489	1.411	1.236	0.4026	0.018547
Q57D16	Ribosome association toxin RatA OS=Brucella abortus biovar 1 (strain 9-941) OX=262698 GN=BruAb1_1129 PE=3 SV=1	BruAb1_1129	51	7	36	7	17.7	3.41552e+07	3.51968e+07	3.77657e+07	3.54699e+07	4.00769e+07	3.99936e+07	1.016	1.049	1.144	0.879	0.99	0.987	1.1236	0.0914808
Q57FB2	HTH cro/C1-type domain-containing protein OS=Brucella abortus biovar 1 (strain 9-941) OX=262698 GN=BruAb1_0267 PE=4 SV=1	BruAb1_0267	28	2	8	2	8.5	2.70942e+07	2.67455e+07	3.68557e+07	1.41946e+07	14468338	1.35744e+07	1.35	1.336	1.87	0.589	0.599	0.561	2.6049	0.00108442
Q57DP1	DUF1289 domain-containing protein(predicted) OS=Brucella abortus biovar 1 (strain 9-941) OX=262698 GN=BruAb1_0877 PE=4 SV=1	BruAb1_0877	55	3	10	3	6.9	7.32547e+06	7.00661e+06	5.9185e+06	4.8061e+06	4478217	4.17713e+06	1.44	1.38	1.184	0.787	0.731	0.681	1.8208	0.0011907
Q57BC5	Thiamine diphosphokinase OS=Brucella abortus biovar 1 (strain 9-941) OX=262698 GN=BruAb1_1741 PE=4 SV=1	BruAb1_1741	12	2	10	2	23.3	8.27645e+06	4.85803e+06	5.36877e+06	996414	1.17589e+06	1.1e+06	2.518	1.481	1.663	0.253	0.297	0.278	6.8382	0.000347506
Q577T5	Major facilitator family transporter OS=Brucella abortus biovar 1 (strain 9-941) OX=262698 GN=BruAb2_0692 PE=4 SV=1	BruAb2_0692	6	3	13	3	46.3	3.12714e+06	2.88225e+06	2.02824e+06	3.37434e+06	5.44148e+06	3.61004e+06	1.012	0.935	0.668	0.91	1.463	0.97	0.7822	0.290787
Q57BF7	5-formyltetrahydrofolate cyclo-ligase OS=Brucella abortus biovar 1 (strain 9-941) OX=262698 GN=BruAb1_1708 PE=3 SV=1	BruAb1_1708	11	2	9	2	21.6	1.4321e+07	1.3892e+07	1.21835e+07	8.08571e+06	7.48247e+06	9.54241e+06	1.448	1.408	1.254	0.681	0.628	0.801	1.9479	0.00133891
Q57CD4	Pyridoxamine 5'-phosphate oxidase-related FMN-binding(predicted) OS=Brucella abortus biovar 1 (strain 9-941) OX=262698 GN=BruAb1_1369 PE=4 SV=1	BruAb1_1369	67	9	101	9	16.8	1.00775e+08	1.15456e+08	1.12785e+08	7.88334e+07	8.11715e+07	8.83059e+07	1.156	1.328	1.317	0.754	0.773	0.841	1.6052	0.00106442
Q577G8	4HBT domain-containing protein OS=Brucella abortus biovar 1 (strain 9-941) OX=262698 GN=BruAb2_0823 PE=4 SV=1	BruAb2_0823	36	5	38	5	16.4	8.2477e+07	7.11766e+07	7.64731e+07	7.6604e+07	7.49057e+07	8.63965e+07	1.167	1.01	1.102	0.903	0.88	1.015	1.1719	0.0591844
Q57BT2	RNA methyltransferase, TrmH family OS=Brucella abortus biovar 1 (strain 9-941) OX=262698 GN=BruAb1_1577 PE=4 SV=1	BruAb1_1577	8	2	6	2	30.2	2.77873e+06	2.88691e+06	1.236e+06	2.45069e+06	2.92035e+06	2.27254e+06	1.266	1.318	0.573	0.93	1.104	0.859	1.0913	0.92835
Q57BX6	Cytochrome c1 OS=Brucella abortus biovar 1 (strain 9-941) OX=262698 GN=BruAb1_1530 PE=4 SV=1	BruAb1_1530	25	6	57	6	32.2	5.27719e+07	4.58284e+07	5.47978e+07	6.304e+07	7.15365e+07	7.1734e+07	0.972	0.846	1.027	0.967	1.094	1.096	0.9012	0.211107
Q57FN4	NifU-related protein OS=Brucella abortus biovar 1 (strain 9-941) OX=262698 GN=BruAb1_0137 PE=4 SV=1	BruAb1_0137	53	9	168	9	20.5	2.47545e+08	2.26911e+08	2.52695e+08	4.35484e+08	3.82449e+08	3.69215e+08	0.857	0.787	0.89	1.256	1.099	1.06	0.742	0.00927765
Q57BI9	ATP-dependent zinc metalloprotease FtsH OS=Brucella abortus biovar 1 (strain 9-941) OX=262698 GN=ftsH PE=3 SV=1	ftsH	53	29	506	29	70.2	6.58433e+08	6.33742e+08	6.24535e+08	9.43851e+08	9.14832e+08	9.48292e+08	0.923	0.891	0.892	1.103	1.065	1.103	0.8273	0.000323528
Q57CB8	Acetolactate synthase OS=Brucella abortus biovar 1 (strain 9-941) OX=262698 GN=ilvB PE=3 SV=1	ilvB	39	18	93	18	66.2	5.82228e+07	5.4345e+07	5.74336e+07	1.01212e+08	1.03634e+08	9.87734e+07	0.814	0.762	0.818	1.18	1.204	1.146	0.6782	0.000135106
Q57AT9	Major facilitator family transporter OS=Brucella abortus biovar 1 (strain 9-941) OX=262698 GN=BruAb1_1939 PE=4 SV=1	BruAb1_1939	15	6	36	6	46.5	4.08124e+07	3.59149e+07	3.30533e+07	5.54854e+07	3.82096e+07	6.5475e+07	1.005	0.887	0.829	1.139	0.781	1.338	0.8352	0.400947
Q57DR7	Hypothetical lipoprotein OS=Brucella abortus biovar 1 (strain 9-941) OX=262698 GN=BruAb1_0851 PE=4 SV=1	BruAb1_0851	26	3	31	3	14.2	7.00416e+07	6.30856e+07	6.7423e+07	5.58064e+07	5.52156e+07	5.42019e+07	1.269	1.145	1.243	0.842	0.83	0.815	1.4704	0.000301774
Q57D13	Dihydrolipoyl dehydrogenase OS=Brucella abortus biovar 1 (strain 9-941) OX=262698 GN=lpdA-1 PE=3 SV=1	lpdA-1	59	24	439	24	51.7	1.45426e+09	1.40969e+09	1.317e+09	1.16186e+09	1.22257e+09	1.21552e+09	1.238	1.203	1.141	0.824	0.864	0.859	1.4064	0.000268462
Q57AN7	CHRD domain-containing protein(predicted) OS=Brucella abortus biovar 1 (strain 9-941) OX=262698 GN=BruAb1_1995 PE=4 SV=1	BruAb1_1995	5	2	10	2	39.1	7.11789e+06	5.40806e+06	5.99813e+06	8.6702e+06	9.08535e+06	8.56831e+06	1.051	0.801	0.902	1.067	1.114	1.05	0.8524	0.109013
Q576G2	Transcriptional regulator, MarR family OS=Brucella abortus biovar 1 (strain 9-941) OX=262698 GN=BruAb2_1099 PE=4 SV=1	BruAb2_1099	53	7	63	7	18.9	2.54013e+08	2.36736e+08	2.5012e+08	9.22548e+07	9.37931e+07	8.2855e+07	1.667	1.556	1.67	0.504	0.511	0.451	3.3377	1.24343e-05
Q57E70	MutT/nudix family protein OS=Brucella abortus biovar 1 (strain 9-941) OX=262698 GN=BruAb1_0689 PE=4 SV=1	BruAb1_0689	46	4	23	4	16.2	1.61862e+07	1.41955e+07	1.5477e+07	1.05084e+07	15565738	1.13091e+07	1.288	1.132	1.254	0.697	1.029	0.747	1.4856	0.0316623
F8WJR9	ABC transporter, ATP-binding protein OS=Brucella abortus biovar 1 (strain 9-941) OX=262698 GN=BruAb1_1534 PE=3 SV=1	BruAb1_1534	30	16	137	15	69.3	8.30641e+07	8.38004e+07	6.67672e+07	7.41562e+07	7.59091e+07	7.11201e+07	1.21	1.223	0.99	0.9	0.918	0.86	1.2782	0.0278355
Q57C88	DNA repair protein RecN OS=Brucella abortus biovar 1 (strain 9-941) OX=262698 GN=recN PE=3 SV=1	recN	53	26	197	26	60.5	1.08876e+08	1.15226e+08	1.22445e+08	1.78255e+08	1.71735e+08	1.80864e+08	0.822	0.872	0.941	1.121	1.077	1.133	0.7911	0.00498318
Q57C15	Transcriptional regulator, LysR family OS=Brucella abortus biovar 1 (strain 9-941) OX=262698 GN=BruAb1_1491 PE=3 SV=1	BruAb1_1491	57	12	138	12	34	2.64991e+08	2.39752e+08	2.68147e+08	2.88543e+08	2.84184e+08	2.70513e+08	1.086	0.985	1.119	0.986	0.967	0.92	1.1103	0.0766663
Q57CB9	Acetolactate synthase OS=Brucella abortus biovar 1 (strain 9-941) OX=262698 GN=ilvN PE=3 SV=1	ilvN	50	8	53	8	20.7	1.11413e+08	9.71356e+07	1.34588e+08	8.9722e+07	1.06822e+08	9.98347e+07	1.154	1.008	1.419	0.774	0.919	0.858	1.4038	0.0406988
Q57EN8	Processing protease OS=Brucella abortus biovar 1 (strain 9-941) OX=262698 GN=BruAb1_0505 PE=3 SV=1	BruAb1_0505	40	12	152	12	47.8	1.11179e+08	1.08557e+08	1.17189e+08	1.97264e+08	2.49346e+08	1.97869e+08	0.751	0.734	0.805	1.11	1.397	1.108	0.6335	0.0052735
Q57AR4	Gamma-glutamylcyclotransferase OS=Brucella abortus biovar 1 (strain 9-941) OX=262698 GN=BruAb1_1966 PE=3 SV=1	BruAb1_1966	19	3	8	3	21	1.42374e+06	2.05295e+06	1.69114e+06	6.43223e+06	6038419	6.39977e+06	0.392	0.567	0.474	1.477	1.382	1.463	0.3316	0.000507162
Q57BV0	Cation efflux family protein OS=Brucella abortus biovar 1 (strain 9-941) OX=262698 GN=BruAb1_1557 PE=3 SV=1	BruAb1_1557	4	1	6	1	32.4	617026	913782	525475	797074	800025	832426
Q57DX8	SmpA_OmlA domain-containing protein OS=Brucella abortus biovar 1 (strain 9-941) OX=262698 GN=BruAb1_0788 PE=4 SV=1	BruAb1_0788	56	9	236	9	18.7	7.80707e+08	7.91372e+08	8.35868e+08	3.93121e+08	3.94526e+08	3.85298e+08	1.444	1.467	1.574	0.606	0.606	0.591	2.4875	5.16567e-06
Q579N7	Hypothetical protease OS=Brucella abortus biovar 1 (strain 9-941) OX=262698 GN=BruAb2_0203 PE=3 SV=1	BruAb2_0203	46	17	185	17	52.9	2.76076e+08	2.79809e+08	2.84377e+08	2.40738e+08	2.44664e+08	2.35369e+08	1.172	1.19	1.228	0.851	0.862	0.829	1.4123	4.27319e-05
Q577E5	Glutelin(predicted) OS=Brucella abortus biovar 1 (strain 9-941) OX=262698 GN=BruAb2_0848 PE=4 SV=1	BruAb2_0848	22	2	8	2	17.9	2.90124e+06	3.59989e+06	4.09338e+06	1.11739e+06	560536	1.56851e+06	1.389	1.727	1.994	0.446	0.223	0.623	3.9551	0.0106307
Q57F57	Acetylornithine aminotransferase OS=Brucella abortus biovar 1 (strain 9-941) OX=262698 GN=argD PE=3 SV=1	argD	77	24	463	24	43.4	1.34098e+09	1.34579e+09	1.42493e+09	1.40941e+09	1.32593e+09	1.16952e+09	1.108	1.114	1.199	0.97	0.91	0.802	1.2755	0.0160914
Q57C82	Cell division protein FtsQ OS=Brucella abortus biovar 1 (strain 9-941) OX=262698 GN=ftsQ PE=3 SV=1	ftsQ	31	8	22	8	31.7	1.54557e+06	1.8524e+06	2.72898e+06	1.944e+07	1.91498e+07	1.70934e+07	0.166	0.199	0.298	1.736	1.704	1.52	0.1337	0.00032883
Q57FH4	Transcriptional regulator LacI family OS=Brucella abortus biovar 1 (strain 9-941) OX=262698 GN=BruAb1_0200 PE=4 SV=1	BruAb1_0200	21	6	34	6	37	1.4378e+07	1.57657e+07	1.9487e+07	2.11815e+07	2.14435e+07	2.15576e+07	0.837	0.92	1.155	1.027	1.036	1.041	0.9381	0.487116
Q57AG4	PtsH, phosphocarrier protein HPr OS=Brucella abortus biovar 1 (strain 9-941) OX=262698 GN=ptsH PE=4 SV=1	ptsH	19	2	13	2	11	8.77389e+06	1.74668e+07	1.49408e+07	3.71766e+07	36648513	3.8924e+07	0.378	0.753	0.655	1.333	1.31	1.39	0.4428	0.0154456
Q57G03	ABC transporter, permease protein OS=Brucella abortus biovar 1 (strain 9-941) OX=262698 GN=BruAb1_0008 PE=3 SV=1	BruAb1_0008	18	6	26	6	40.8	6.99479e+06	9.35336e+06	9.20788e+06	2.431e+07	2.83518e+07	2.46344e+07	0.451	0.604	0.604	1.305	1.516	1.317	0.4009	0.0010676
Q57CU5	tRNA (cytidine/uridine-2'-O-)-methyltransferase TrmJ OS=Brucella abortus biovar 1 (strain 9-941) OX=262698 GN=trmJ PE=3 SV=1	trmJ	48	11	74	11	30.4	1.54196e+08	1.36013e+08	1.40029e+08	8.81375e+07	8.46484e+07	7.67246e+07	1.503	1.328	1.389	0.716	0.685	0.62	2.0881	0.000191064
Q579L9	Two component response regulator OS=Brucella abortus biovar 1 (strain 9-941) OX=262698 GN=BruAb2_0224 PE=4 SV=1	BruAb2_0224	26	4	35	4	24.9	9.38823e+06	9.241e+06	9.71852e+06	1.38941e+07	15898369	1.20844e+07	0.886	0.874	0.933	1.092	1.245	0.946	0.8203	0.0784351
Q579A5	Neutral zinc metallopeptidase(predicted) OS=Brucella abortus biovar 1 (strain 9-941) OX=262698 GN=BruAb2_0348 PE=4 SV=1	BruAb2_0348	15	2	9	2	15.7	9.9012e+06	6.39973e+06	8.10954e+06	1.21169e+07	1.03497e+07	1.33474e+07	1.089	0.705	0.908	1.111	0.945	1.218	0.8253	0.238999
Q57B81	Putative lipoprotein(predicted) OS=Brucella abortus biovar 1 (strain 9-941) OX=262698 GN=BruAb1_1786 PE=4 SV=1	BruAb1_1786	51	8	78	8	20.3	2.36264e+08	2.7626e+08	2.41558e+08	1.38302e+08	1.42027e+08	1.53177e+08	1.318	1.544	1.372	0.643	0.658	0.709	2.1065	0.000184689
Q577G0	Voltage gated chloride channel family protein OS=Brucella abortus biovar 1 (strain 9-941) OX=262698 GN=BruAb2_0831 PE=4 SV=1	BruAb2_0831	2	1	6	1	47.5	5.20189e+06	4.29889e+06	3.37573e+06	6.265e+06	6.60197e+06	4.02824e+06
Q57CX3	Glycerophosphoryl diester phosphodiesterase family protein OS=Brucella abortus biovar 1 (strain 9-941) OX=262698 GN=BruAb1_1172 PE=4 SV=1	BruAb1_1172	71	16	209	16	27.2	2.78487e+08	2.37572e+08	2.45763e+08	3.29277e+08	3.38955e+08	3.44368e+08	1.04	0.889	0.934	1.024	1.051	1.067	0.9112	0.118017
Q57FX9	HIT domain-containing protein OS=Brucella abortus biovar 1 (strain 9-941) OX=262698 GN=BruAb1_0035 PE=4 SV=1	BruAb1_0035	59	9	79	9	15.2	2.06664e+08	1.82658e+08	1.94017e+08	1.14213e+08	1.17398e+08	1.14372e+08	1.473	1.305	1.408	0.678	0.695	0.676	2.0429	4.00523e-05
Q57EM4	Chromosome partition protein Smc OS=Brucella abortus biovar 1 (strain 9-941) OX=262698 GN=smc PE=3 SV=1	smc	28	29	117	29	127.3	5.07508e+07	4.27088e+07	4.6933e+07	8.36305e+07	1.09771e+08	1.04162e+08	0.768	0.647	0.723	1.054	1.379	1.307	0.5717	0.00448599
Q576J8	Ferric uptake regulation protein OS=Brucella abortus biovar 1 (strain 9-941) OX=262698 GN=BruAb2_1062 PE=3 SV=1	BruAb2_1062	43	6	51	6	16.2	4.00976e+07	3.54978e+07	4.23039e+07	3.19349e+07	2.82582e+07	3.14177e+07	1.268	1.125	1.362	0.841	0.742	0.824	1.56	0.0028528
Q57AY2	Tyrosine recombinase XerC OS=Brucella abortus biovar 1 (strain 9-941) OX=262698 GN=xerC PE=3 SV=1	xerC	5	1	1	1	34
Q57DL9	Peptidase, M23/M37 family OS=Brucella abortus biovar 1 (strain 9-941) OX=262698 GN=BruAb1_0900 PE=4 SV=1	BruAb1_0900	56	16	97	16	43.6	4.19132e+07	4.07669e+07	2.80182e+07	8.43041e+07	9.67443e+07	1.04886e+08	0.7	0.682	0.476	1.173	1.342	1.454	0.4681	0.00523746
Q57DF1	BrnA antitoxin family protein(predicted) OS=Brucella abortus biovar 1 (strain 9-941) OX=262698 GN=BruAb1_0980 PE=4 SV=1	BruAb1_0980	46	4	54	4	11.6	1.15348e+08	1.23418e+08	1.10644e+08	2.19863e+07	2.20406e+07	2.73391e+07	1.816	1.947	1.773	0.288	0.288	0.357	5.9335	2.04125e-05
Q578M6	Oxidoreductase, short-chain dehydrogenase/reductase family OS=Brucella abortus biovar 1 (strain 9-941) OX=262698 GN=BruAb2_0486 PE=4 SV=1	BruAb2_0486	40	8	44	8	26.8	3.88342e+07	4.05836e+07	3.49877e+07	1.14132e+07	1.17811e+07	1.48713e+07	1.687	1.767	1.547	0.413	0.425	0.536	3.6397	0.000142252
Q578I7	Iron compound ABC transporter, ATP-binding protein, hypothetical OS=Brucella abortus biovar 1 (strain 9-941) OX=262698 GN=BruAb2_0529 PE=3 SV=1	BruAb2_0529	17	4	19	4	39.9	3.96914e+06	7.64149e+06	9.4449e+06	1.0351e+07	1.28803e+07	1.03434e+07	0.481	0.929	1.166	1.046	1.297	1.041	0.7612	0.293704
Q57BD7	N5-carboxyaminoimidazole ribonucleotide mutase OS=Brucella abortus biovar 1 (strain 9-941) OX=262698 GN=purE PE=3 SV=1	purE	28	2	20	2	16.6	1.56621e+07	1.59533e+07	1.60161e+07	1.16079e+07	8.16631e+06	1.50345e+07	1.259	1.285	1.31	0.777	0.545	1.002	1.6583	0.0387927
Q57DP3	tRNA-dihydrouridine(20/20a) synthase OS=Brucella abortus biovar 1 (strain 9-941) OX=262698 GN=dusA PE=3 SV=1	dusA	23	6	28	6	37.1	9.26252e+07	8.5676e+07	9.75328e+07	6.31372e+07	7.15869e+07	9.95351e+07	1.203	1.115	1.289	0.683	0.772	1.073	1.4268	0.0577808
Q57AL8	Glucose 1-dehydrogenase, hypothetical OS=Brucella abortus biovar 1 (strain 9-941) OX=262698 GN=BruAb1_2014 PE=4 SV=1	BruAb1_2014	34	7	45	7	26.8	5.63264e+07	5.14324e+07	6.26878e+07	3.77594e+07	4.31004e+07	3.08233e+07	1.323	1.21	1.498	0.739	0.84	0.601	1.8491	0.00581251
Q57DL5	Hypothetical Cytosolic Protein(predicted) OS=Brucella abortus biovar 1 (strain 9-941) OX=262698 GN=BruAb1_0904 PE=4 SV=1	BruAb1_0904	49	6	35	6	13.9	2.93482e+07	3.52511e+07	3.01823e+07	2.65107e+07	3.26571e+07	3.47302e+07	1.03	1.24	1.079	0.776	0.952	1.012	1.2223	0.105344
Q579A0	Glyoxalase family protein OS=Brucella abortus biovar 1 (strain 9-941) OX=262698 GN=BruAb2_0353 PE=4 SV=1	BruAb2_0353	19	2	10	2	12.8	5.07462e+06	5.44353e+06	4.71519e+06	3.2548e+06	3.06685e+06	2.85356e+06	1.377	1.481	1.303	0.736	0.691	0.643	2.0101	0.000203701
Q57A37	Hypothetical lysophospholipase L2 OS=Brucella abortus biovar 1 (strain 9-941) OX=262698 GN=BruAb2_0046 PE=4 SV=1	BruAb2_0046	47	13	50	13	36.6	4.84664e+07	4.36435e+07	5.40647e+07	4.10377e+07	3.3902e+07	2.92339e+07	1.283	1.157	1.456	0.905	0.745	0.642	1.6998	0.0109688
Q57C19	Glutathione S-transferase family protein OS=Brucella abortus biovar 1 (strain 9-941) OX=262698 GN=BruAb1_1487 PE=4 SV=1	BruAb1_1487	64	10	156	10	22.9	4.35338e+08	3.99012e+08	3.75849e+08	4.56387e+08	3.80281e+08	4.43627e+08	1.158	1.064	1.018	1.012	0.84	0.979	1.1445	0.117428
Q577U5	Predicted integral membrane protein(predicted) OS=Brucella abortus biovar 1 (strain 9-941) OX=262698 GN=BruAb2_0682 PE=4 SV=1	BruAb2_0682	13	2	4	2	13.6	1.19691e+06	813311	693426	654876	777132	1.39162e+06	1.435	0.977	0.846	0.654	0.773	1.384	1.159	0.55927
Q57FV0	Cytoplasmic protein(predicted) OS=Brucella abortus biovar 1 (strain 9-941) OX=262698 GN=BruAb1_0066 PE=4 SV=1	BruAb1_0066	81	4	94	4	7.2	7.29308e+08	7.86701e+08	7.87991e+08	4.81545e+08	5.17249e+08	4.76108e+08	1.279	1.382	1.406	0.703	0.753	0.693	1.8925	8.01124e-05
Q57CJ2	CobN, cobN protein OS=Brucella abortus biovar 1 (strain 9-941) OX=262698 GN=cobN PE=4 SV=1	cobN	38	38	143	38	136.7	4.76458e+07	4.81992e+07	4.9986e+07	2.01005e+08	2.19207e+08	2.04281e+08	0.41	0.415	0.438	1.44	1.565	1.458	0.283	2.76858e-06
Q577V4	Transcriptional regulator, AraC family OS=Brucella abortus biovar 1 (strain 9-941) OX=262698 GN=BruAb2_0672 PE=4 SV=1	BruAb2_0672	3	1	1	1	44.9				389065	518197	482605
Q57AX6	Dihydrolipoyllysine-residue succinyltransferase component of 2-oxoglutarate dehydrogenase complex OS=Brucella abortus biovar 1 (strain 9-941) OX=262698 GN=sucB PE=3 SV=1	sucB	53	17	438	17	42.8	1.46999e+09	1.35815e+09	1.41426e+09	1.80751e+09	1.75641e+09	1.73984e+09	1.02	0.944	0.999	1.045	1.012	1.002	0.9686	0.288578
Q57CI1	Transcriptional regulatory protein, LysR family OS=Brucella abortus biovar 1 (strain 9-941) OX=262698 GN=BruAb1_1318 PE=3 SV=1	BruAb1_1318	23	6	22	6	33.5	3.61012e+07	3.27213e+07	4.51372e+07	5.7857e+07	6.99687e+07	4.82942e+07	0.825	0.749	1.049	1.101	1.327	0.915	0.7846	0.175555
Q57AZ2	Succinate dehydrogenase cytochrome b556 subunit OS=Brucella abortus biovar 1 (strain 9-941) OX=262698 GN=sdhC PE=3 SV=1	sdhC	27	2	26	2	14.6	1.90932e+07	1.50284e+07	1.69119e+07	2.40863e+07	2.23865e+07	2.17763e+07	1.06	0.836	0.956	1.115	1.032	1.003	0.9054	0.244732
Q57AY0	Dihydrolipoyl dehydrogenase OS=Brucella abortus biovar 1 (strain 9-941) OX=262698 GN=lpdA-2 PE=3 SV=1	lpdA-2	62	22	419	22	49	9.40543e+08	1.0133e+09	1.02055e+09	1.13381e+09	1.10313e+09	1.13568e+09	0.982	1.06	1.084	0.986	0.956	0.984	1.0684	0.107037
Q577B0	Parvulin-like PPIase OS=Brucella abortus biovar 1 (strain 9-941) OX=262698 GN=BruAb2_0886 PE=3 SV=1	BruAb2_0886	43	12	59	12	33.7	3.13224e+06	5.38904e+06	3.51839e+06	8.84663e+07	9.47893e+07	9.9817e+07	0.07	0.121	0.08	1.655	1.767	1.859	0.0513	5.82515e-05
Q579U5	Hydroxypyruvate isomerase, hypothetical OS=Brucella abortus biovar 1 (strain 9-941) OX=262698 GN=BruAb2_0143 PE=3 SV=1	BruAb2_0143	19	4	16	4	29.4	4.93538e+06	3.39702e+06	3.35293e+06	2.84261e+07	2.84578e+07	2.22823e+07	0.36	0.248	0.249	1.727	1.723	1.348	0.1786	0.000308334
Q577E6	HlyD family secretion protein OS=Brucella abortus biovar 1 (strain 9-941) OX=262698 GN=BruAb2_0846 PE=3 SV=1	BruAb2_0846	29	9	30	9	44		474724	244676	2.39944e+07	2.27391e+07	2.42614e+07		0.037	0.019	1.539	1.453	1.55	0.0185	0.000512456
Q57EZ1	Conserved domain protein OS=Brucella abortus biovar 1 (strain 9-941) OX=262698 GN=BruAb1_0396 PE=4 SV=1	BruAb1_0396	22	7	44	7	37.3	4.50179e+07	3.7222e+07	4.41925e+07	5.34359e+07	4.76985e+07	2.47399e+07	1.182	0.979	1.181	1.169	1.04	0.539	1.2162	0.380788
Q579D1	NagB, glucosamine-fructose-6-phosphate aminotransferase OS=Brucella abortus biovar 1 (strain 9-941) OX=262698 GN=nagB PE=4 SV=1	nagB	60	14	111	14	36	2.57838e+08	2.69563e+08	2.80601e+08	1.05108e+08	1.08506e+08	9.11467e+07	1.535	1.608	1.7	0.521	0.536	0.45	3.2137	4.56543e-05
F8WJQ0	Hypothetical ABC transporter, periplasmic substrate-binding protein OS=Brucella abortus biovar 1 (strain 9-941) OX=262698 GN=BruAb2_1024 PE=3 SV=1	BruAb2_1024	10	4	9	4	58.8				5.82162e+06	3.51662e+06	5.79007e+06				1.062	0.639	1.052
F8WJU0	Bacterioferritin OS=Brucella abortus biovar 1 (strain 9-941) OX=262698 GN=bfr PE=3 SV=1	bfr	66	10	273	10	18.6	1.19629e+09	1.15107e+09	1.34935e+09	7.23934e+08	7.41556e+08	7.53479e+08	1.34	1.292	1.538	0.676	0.69	0.7	2.0184	0.000205268
Q579E0	Alanine catabolic operon transcriptional regulator, hypothetical OS=Brucella abortus biovar 1 (strain 9-941) OX=262698 GN=BruAb2_0311 PE=4 SV=1	BruAb2_0311	30	4	22	4	17.4	8.7251e+06	9.71843e+06	9.51321e+06	7.22468e+06	6.91316e+06	9.95745e+06	1.111	1.239	1.232	0.766	0.731	1.052	1.4053	0.0422101
Q57CI4	3-hydroxyisobutyrate dehydrogenase OS=Brucella abortus biovar 1 (strain 9-941) OX=262698 GN=mmsB PE=3 SV=1	mmsB	34	8	67	8	30.4	6.38716e+07	6.23051e+07	7.02215e+07	1.08061e+08	1.0567e+08	1.11987e+08	0.81	0.792	0.907	1.142	1.113	1.179	0.7306	0.00220878
Q57BP2	PepSY domain-containing protein OS=Brucella abortus biovar 1 (strain 9-941) OX=262698 GN=BruAb1_1622 PE=4 SV=1	BruAb1_1622	33	4	74	4	11.3	5.27183e+07	5.99401e+07	6.32388e+07	6.80154e+07	5.46347e+07	9.53052e+07	0.887	1.01	1.083	0.953	0.763	1.33	0.9783	0.995293
Q579M5	Acyl-CoA dehydrogenase OS=Brucella abortus biovar 1 (strain 9-941) OX=262698 GN=BruAb2_0216 PE=3 SV=1	BruAb2_0216	37	12	38	12	41.8	2.54909e+07	2.6168e+07	2.50452e+07	5.02053e+07	5.49717e+07	6.03011e+07	0.697	0.717	0.697	1.144	1.249	1.369	0.5611	0.00039975
Q579P6	Hydrolase, haloacid dehalogenase-like family OS=Brucella abortus biovar 1 (strain 9-941) OX=262698 GN=BruAb2_0194 PE=4 SV=1	BruAb2_0194	36	10	78	10	30.7	8.01639e+07	8.6489e+07	7.78134e+07	1.52231e+08	1.78635e+08	1.87697e+08	0.696	0.752	0.688	1.101	1.288	1.352	0.571	0.00120478
Q576Z9	Pseudoazurin OS=Brucella abortus biovar 1 (strain 9-941) OX=262698 GN=BruAb2_0898 PE=4 SV=1	BruAb2_0898	22	2	6	2	15.8				2.77143e+06	2.693e+06	2.61102e+06				0.947	0.917	0.889
Q57A09	NfeD domain-containing protein OS=Brucella abortus biovar 1 (strain 9-941) OX=262698 GN=BruAb2_0074 PE=4 SV=1	BruAb2_0074	7	1	6	1	17.1	2.55826e+06	2.54711e+06	2.57698e+06	1.58781e+06	1.67062e+06	1.94285e+06
Q579Q2	Uncharacterized protein OS=Brucella abortus biovar 1 (strain 9-941) OX=262698 GN=BruAb2_0188 PE=4 SV=1	BruAb2_0188	45	6	37	6	9.9	5.98363e+07	7.43151e+07	7.10439e+07	2.17644e+07	2.6338e+07	2.96584e+07	1.401	1.744	1.693	0.425	0.512	0.576	3.1976	0.000481024
Q57EK4	Perosamine synthase, hypothetical OS=Brucella abortus biovar 1 (strain 9-941) OX=262698 GN=BruAb1_0544 PE=3 SV=1	BruAb1_0544	56	14	162	14	40.5	7.20391e+07	1.00058e+08	7.06565e+07	2.97928e+08	3.21805e+08	3.24722e+08	0.402	0.56	0.401	1.385	1.491	1.503	0.3113	0.00049175
Q57DW8	Capsule polysaccharide export protein, hypothetical OS=Brucella abortus biovar 1 (strain 9-941) OX=262698 GN=BruAb1_0798 PE=4 SV=1	BruAb1_0798	43	6	47	6	21.2	6.80714e+07	6.68696e+07	5.54311e+07	5.55997e+07	5.53038e+07	5.05482e+07	1.282	1.262	1.062	0.872	0.865	0.79	1.427	0.00659469
Q579T2	DUF2195 family protein(predicted) OS=Brucella abortus biovar 1 (strain 9-941) OX=262698 GN=BruAb2_0158 PE=4 SV=1	BruAb2_0158	40	5	43	5	14.8	7.87568e+07	7.46062e+07	9.24742e+07	3.82397e+07	3.20367e+07	3.38263e+07	1.491	1.415	1.782	0.603	0.504	0.531	2.862	0.000280734
Q57DB6	Phospho-2-dehydro-3-deoxyheptonate aldolase OS=Brucella abortus biovar 1 (strain 9-941) OX=262698 GN=dhs PE=3 SV=1	dhs	54	19	149	19	51.1	6.02279e+07	5.09475e+07	5.43303e+07	2.58003e+08	2.75453e+08	2.60857e+08	0.416	0.352	0.382	1.484	1.579	1.494	0.2524	1.20976e-05
Q57BP7	Oxidoreductase, short-chain dehydrogenase/reductase OS=Brucella abortus biovar 1 (strain 9-941) OX=262698 GN=BruAb1_1617 PE=4 SV=1	BruAb1_1617	44	7	80	7	26.5	1.93682e+08	1.9837e+08	2.17141e+08	1.98102e+08	1.94862e+08	1.95221e+08	1.072	1.1	1.223	0.913	0.895	0.896	1.2555	0.00521255
Q57FM0	OstA-like_N domain-containing protein OS=Brucella abortus biovar 1 (strain 9-941) OX=262698 GN=BruAb1_0152 PE=4 SV=1	BruAb1_0152	63	10	173	10	21.1	1.33906e+08	1.25878e+08	1.25068e+08	2.68278e+08	2.62091e+08	2.62625e+08	0.753	0.709	0.716	1.257	1.224	1.226	0.5875	1.3193e-05
Q576U1	Ribonuclease P protein component OS=Brucella abortus biovar 1 (strain 9-941) OX=262698 GN=rnpA PE=3 SV=1	rnpA	14	2	8	2	16.6	3.0418e+06	2.20286e+06	2.24753e+06	5.74625e+06	5.81484e+06	5.65061e+06	0.816	0.592	0.614	1.284	1.295	1.257	0.5271	0.00307498
Q578W1	Hypothetical conserved protein OS=Brucella abortus biovar 1 (strain 9-941) OX=262698 GN=BruAb2_0394 PE=4 SV=1	BruAb2_0394	86	12	274	12	10.5	1.20997e+09	1.15754e+09	1.09918e+09	1.21738e+09	1.11723e+09	1.23234e+09	1.14	1.093	1.054	0.955	0.874	0.963	1.1773	0.0130605
Q57AA2	Transcription termination/antitermination protein NusA OS=Brucella abortus biovar 1 (strain 9-941) OX=262698 GN=nusA PE=3 SV=1	nusA	55	28	447	28	59.6	1.1663e+09	1.17012e+09	1.18813e+09	1.57714e+09	1.52445e+09	1.55103e+09	0.945	0.95	0.98	1.065	1.025	1.043	0.9177	0.00560667
Q57BM2	Sensor histidine kinase, hypothetical OS=Brucella abortus biovar 1 (strain 9-941) OX=262698 GN=BruAb1_1642 PE=4 SV=1	BruAb1_1642	31	8	41	8	37.5	2.01242e+07	2.09704e+07	2.46251e+07	1.42067e+07	1.05897e+07	1.07473e+07	1.317	1.375	1.64	0.774	0.575	0.583	2.2422	0.00231763
Q57FS8	Aconitate hydratase OS=Brucella abortus biovar 1 (strain 9-941) OX=262698 GN=acnA PE=3 SV=1	acnA	61	42	803	42	97	1.56622e+09	1.40391e+09	1.38195e+09	3.0197e+09	2.97462e+09	2.91005e+09	0.783	0.703	0.703	1.257	1.234	1.207	0.5919	0.000155101
Q578S0	Peptidase, S24 family OS=Brucella abortus biovar 1 (strain 9-941) OX=262698 GN=BruAb2_0440 PE=4 SV=1	BruAb2_0440	40	8	60	8	24	5.12276e+08	5.55548e+08	4.24883e+08	2.5903e+08	2.06233e+08	2.91896e+08	1.508	1.639	1.273	0.636	0.504	0.713	2.3853	0.00228599
Q57DM6	Segregation and condensation protein B(predicted) OS=Brucella abortus biovar 1 (strain 9-941) OX=262698 GN=BruAb1_0893 PE=4 SV=1	BruAb1_0893	48	9	40	9	26.4	1.79502e+07	2.02463e+07	1.91889e+07	3.28422e+07	41224493	3.82177e+07	0.701	0.792	0.763	1.068	1.336	1.238	0.6194	0.00315631
Q57C29	GatB/Yqey(predicted) OS=Brucella abortus biovar 1 (strain 9-941) OX=262698 GN=BruAb1_1477 PE=4 SV=1	BruAb1_1477	54	8	51	8	16.8	4.51315e+07	4.30914e+07	4.42465e+07	6.84489e+07	7.58811e+07	6.68777e+07	0.87	0.832	0.868	1.099	1.214	1.07	0.7597	0.00263752
Q577A2	ABC transporter, permease protein OS=Brucella abortus biovar 1 (strain 9-941) OX=262698 GN=BruAb2_0895 PE=3 SV=1	BruAb2_0895	10	2	5	2	28.6	1.85152e+06	362192	1.44946e+06	2.96028e+06	391154	3.45103e+06	1.172	0.23	0.934	1.561	0.206	1.813	0.6525	0.762917
Q57FY0	DNA polymerase III subunit gamma/tau OS=Brucella abortus biovar 1 (strain 9-941) OX=262698 GN=dnaX PE=3 SV=1	dnaX	49	24	181	24	65.2	1.19932e+08	1.18898e+08	1.22271e+08	1.37228e+08	1.39131e+08	1.34156e+08	1.03	1.023	1.069	0.982	0.992	0.956	1.0655	0.0225482
Q57FZ1	CHRD domain-containing protein OS=Brucella abortus biovar 1 (strain 9-941) OX=262698 GN=BruAb1_0022 PE=4 SV=1	BruAb1_0022	11	1	3	1	15.9				484401	384588	559315
Q57FA4	DNA gyrase inhibitor YacG OS=Brucella abortus biovar 1 (strain 9-941) OX=262698 GN=yacG PE=3 SV=1	yacG	55	3	15	3	7.8	1.73053e+06	1.62638e+06	926414	1.65527e+07	2.34707e+07	2.72298e+07	0.16	0.151	0.087	1.277	1.805	2.092	0.0769	0.000446615
Q57DA0	7,8-dihydroneopterin aldolase OS=Brucella abortus biovar 1 (strain 9-941) OX=262698 GN=folB PE=3 SV=1	folB	25	2	14	2	13.4	1.9079e+07	2.42593e+07	2.55442e+07	1.55333e+07	1.38516e+07	1.35039e+07	1.131	1.441	1.541	0.767	0.682	0.664	1.9465	0.00315242
Q57EZ2	ArsC family reductase(predicted) OS=Brucella abortus biovar 1 (strain 9-941) OX=262698 GN=BruAb1_0395 PE=3 SV=1	BruAb1_0395	54	6	63	6	13.5	1.42868e+08	1.21089e+08	1.33993e+08	1.73332e+08	139196548	1.90772e+08	1.05	0.892	1.003	1.062	0.85	1.164	0.9574	0.740642
Q57CZ6	Molybdopterin molybdenumtransferase OS=Brucella abortus biovar 1 (strain 9-941) OX=262698 GN=moeA PE=3 SV=1	moeA	24	8	50	8	42.6	9.38316e+07	1.00541e+08	9.03394e+07	7.44595e+07	9.38847e+07	9.68257e+07	1.13	1.214	1.108	0.747	0.939	0.968	1.3007	0.0358773
Q57CJ9	CobK, precorrin-6x reductase OS=Brucella abortus biovar 1 (strain 9-941) OX=262698 GN=cobK PE=4 SV=1	cobK	14	2	4	2	26	1.50285e+06			1.91236e+06	1.06322e+06	2.76082e+06	0.917			0.972	0.539	1.398	0.9457
Q57B49	Ribosomal silencing factor RsfS OS=Brucella abortus biovar 1 (strain 9-941) OX=262698 GN=rsfS PE=3 SV=1	rsfS	39	5	44	5	15.5	3.96909e+07	3.86481e+07	4.35806e+07	8.39287e+07	9.25619e+07	7.73667e+07	0.7	0.683	0.782	1.233	1.355	1.132	0.582	0.00125173
Q57DD2	Hydrolase, TatD family OS=Brucella abortus biovar 1 (strain 9-941) OX=262698 GN=BruAb1_1002 PE=3 SV=1	BruAb1_1002	42	8	40	8	29	2.90003e+07	3.21732e+07	3.08776e+07	3.7551e+07	3.97478e+07	4.87703e+07	0.881	0.979	0.955	0.95	1.002	1.229	0.8849	0.239395
Q579E1	Alanine racemase OS=Brucella abortus biovar 1 (strain 9-941) OX=262698 GN=alr PE=3 SV=1	alr	35	11	69	1	42.7	2.62316e+06	3.09665e+06	3.53696e+06	3.5019e+06	5.21592e+06	4.7294e+06
Q579R4	Glycolate oxidase, subunit GlcE OS=Brucella abortus biovar 1 (strain 9-941) OX=262698 GN=glcE PE=4 SV=1	glcE	24	8	34	8	44	9.08362e+06	1.10927e+07	1.20215e+07	1.09116e+07	1.18873e+07	1.15537e+07	0.904	1.107	1.218	0.905	0.982	0.954	1.1366	0.254748
Q57DH8	FeS assembly protein SufD(predicted) OS=Brucella abortus biovar 1 (strain 9-941) OX=262698 GN=BruAb1_0942 PE=3 SV=1	BruAb1_0942	29	11	130	11	45.7	1.66122e+08	1.52902e+08	1.61202e+08	3.54146e+08	3.42879e+08	2.86007e+08	0.752	0.694	0.743	1.336	1.289	1.074	0.5918	0.00194493
Q57C96	DNA helicase OS=Brucella abortus biovar 1 (strain 9-941) OX=262698 GN=BruAb1_1408 PE=4 SV=1	BruAb1_1408	47	32	121	32	95.7	2.34588e+07	1.80124e+07	1.91127e+07	8.6967e+07	6.60234e+07	7.2925e+07	0.542	0.417	0.45	1.676	1.268	1.399	0.3244	0.00056879
Q579Z9	2-dehydro-3-deoxy-phosphogluconate aldolase OS=Brucella abortus biovar 1 (strain 9-941) OX=262698 GN=BruAb2_0084 PE=3 SV=1	BruAb2_0084	69	12	81	12	22	2.50761e+07	2.26039e+07	2.37035e+07	5.38185e+08	5.13545e+08	4.63426e+08	0.105	0.095	0.101	1.872	1.78	1.606	0.0572	7.44206e-07
Q579B8	Sec-independent protein translocase TatC(predicted) OS=Brucella abortus biovar 1 (strain 9-941) OX=262698 GN=BruAb2_0335 PE=4 SV=1	BruAb2_0335	43	5	34	5	16.3	3.72411e+07	3.70019e+07	4.26953e+07	6.08604e+07	4.94326e+07	5.01076e+07	0.89	0.886	1.038	1.211	0.98	0.993	0.8838	0.230571
Q577Y5	Conserved domain protein OS=Brucella abortus biovar 1 (strain 9-941) OX=262698 GN=BruAb2_0638 PE=4 SV=1	BruAb2_0638	45	15	71	15	50.5	2.66381e+06	1.69538e+06	2.59218e+06	1.00674e+08	1.00342e+08	1.02122e+08	0.057	0.036	0.056	1.792	1.78	1.81	0.0277	1.79011e-05
Q57CM3	Fructose-1,6-bisphosphatase OS=Brucella abortus biovar 1 (strain 9-941) OX=262698 GN=glpX PE=3 SV=1	glpX	65	18	127	18	35	9.48361e+07	1.10433e+08	1.09661e+08	1.49093e+08	1.5474e+08	1.5535e+08	0.812	0.947	0.955	1.063	1.099	1.103	0.8312	0.0255907
Q57E13	TniQ family protein(predicted) OS=Brucella abortus biovar 1 (strain 9-941) OX=262698 GN=BruAb1_0748 PE=4 SV=1	BruAb1_0748	14	5	15	5	63.4	2.01663e+07	1.70779e+07	1.74058e+07	1.25445e+06	1.43251e+06	1.57694e+06	2.268	1.924	1.992	0.118	0.134	0.147	15.4987	4.54353e-06
Q57FG9	ABC transporter, permease protein OS=Brucella abortus biovar 1 (strain 9-941) OX=262698 GN=BruAb1_0206 PE=3 SV=1	BruAb1_0206	13	2	5	2	27	2.34804e+06	2.13649e+06	1.51625e+06	3.02334e+06	2.7773e+06	3.09871e+06	1.044	0.952	0.686	1.12	1.025	1.143	0.8157	0.172949
Q578Y6	Glycerol-3-phosphate dehydrogenase OS=Brucella abortus biovar 1 (strain 9-941) OX=262698 GN=eryB PE=3 SV=1	eryB	67	31	519	30	56.2	1.43352e+09	1.4585e+09	1.38535e+09	1.59163e+09	1.56716e+09	1.58535e+09	1.053	1.073	1.036	0.974	0.955	0.966	1.0922	0.00162856
Q577J9	Transcriptional regulator, GntR family OS=Brucella abortus biovar 1 (strain 9-941) OX=262698 GN=BruAb2_0791 PE=4 SV=1	BruAb2_0791	47	9	63	9	27.4	7.73386e+07	6.76669e+07	8.82459e+07	5.6454e+07	5.44243e+07	4.39802e+07	1.32	1.157	1.533	0.803	0.771	0.623	1.8252	0.00603478
Q57CM6	GloA, lactoylglutathione lyase OS=Brucella abortus biovar 1 (strain 9-941) OX=262698 GN=gloA PE=4 SV=1	gloA	86	12	154	12	16.8	2.00139e+08	2.17794e+08	2.17968e+08	1.69533e+08	1.46726e+08	1.73274e+08	1.178	1.285	1.306	0.832	0.717	0.846	1.5737	0.00178622
Q57EL8	Metallo-beta-lactamase family protein OS=Brucella abortus biovar 1 (strain 9-941) OX=262698 GN=BruAb1_0527 PE=4 SV=1	BruAb1_0527	16	3	17	3	32.5	1.03211e+07	5.60236e+06	6.80811e+06	7.44437e+06	7.59007e+06	8.63866e+06	1.474	0.801	0.989	0.886	0.9	1.023	1.162	0.552358
Q57A49	Acetyltransferase component of pyruvate dehydrogenase complex OS=Brucella abortus biovar 1 (strain 9-941) OX=262698 GN=BruAb2_0033 PE=3 SV=1	BruAb2_0033	7	2	2	2	43.6	734055	492162	928097	1.74289e+06	898620	766023	0.874	0.587	1.125	1.73	0.889	0.757	0.766	0.500298
Q57EV9	Oxidoreductase, FAD-binding OS=Brucella abortus biovar 1 (strain 9-941) OX=262698 GN=BruAb1_0429 PE=4 SV=1	BruAb1_0429	44	17	70	17	50.6	6.81094e+07	6.58461e+07	6.71108e+07	1.06516e+08	1.07429e+08	1.24588e+08	0.836	0.81	0.839	1.09	1.095	1.269	0.7195	0.00308396
Q57A75	Inosine-uridine preferring nucleoside hydrolase OS=Brucella abortus biovar 1 (strain 9-941) OX=262698 GN=iunH PE=4 SV=1	iunH	27	5	52	5	35.9	6.87133e+07	5.37462e+07	5.82537e+07	3.26358e+07	3.88398e+07	4.51286e+07	1.531	1.2	1.321	0.606	0.719	0.834	1.8768	0.00553795
Q57CM1	Aminotransferase OS=Brucella abortus biovar 1 (strain 9-941) OX=262698 GN=BruAb1_1276 PE=3 SV=1	BruAb1_1276	41	15	125	15	44.7	1.495e+08	1.46072e+08	1.41001e+08	2.82906e+08	2.91987e+08	3.11636e+08	0.749	0.733	0.719	1.18	1.214	1.295	0.5966	6.66068e-05
Q579R5	GlcD, glycolate oxidase, subunit GlcD OS=Brucella abortus biovar 1 (strain 9-941) OX=262698 GN=glcD PE=4 SV=1	glcD	14	6	17	6	53.7	2.1701e+06	1.3528e+06	1.60618e+06	1.05176e+07	9.53401e+06	8.13043e+06	0.432	0.27	0.325	1.743	1.574	1.342	0.2204	0.000619598
Q576D0	Coproporphyrinogen-III oxidase OS=Brucella abortus biovar 1 (strain 9-941) OX=262698 GN=hemN-2 PE=3 SV=1	hemN-2	36	13	32	13	49.8	4.58405e+07	3.89979e+07	4.26301e+07	1.15783e+08	1.14381e+08	9.1095e+07	0.677	0.577	0.641	1.424	1.402	1.116	0.4807	0.00135745
Q57AZ6	Glyoxalase family protein OS=Brucella abortus biovar 1 (strain 9-941) OX=262698 GN=BruAb1_1876 PE=4 SV=1	BruAb1_1876	20	2	17	2	13.4	9.0861e+06	8.7173e+06	8.22685e+06	4.16204e+06	4.01663e+06	5.45628e+06	1.518	1.459	1.399	0.579	0.557	0.756	2.3129	0.00101776
Q57F15	Extracellular solute-binding protein, family 7 OS=Brucella abortus biovar 1 (strain 9-941) OX=262698 GN=BruAb1_0371 PE=3 SV=1	BruAb1_0371	6	2	2	2	41	3.64451e+06	4.39372e+06	4.06467e+06	5.7941e+06	5.60009e+06	6.45927e+06	0.806	0.974	0.915	1.068	1.028	1.185	0.8214	0.0474942
Q57FD1	Uncharacterized protein OS=Brucella abortus biovar 1 (strain 9-941) OX=262698 GN=BruAb1_0246 PE=4 SV=1	BruAb1_0246	30	3	11	3	16.7	6.37562e+06	6.7994e+06	6.52717e+06	8.09168e+06	7.7724e+06	6.48151e+06	1.005	1.074	1.047	1.062	1.017	0.847	1.0684	0.383067
Q57B03	SAM (And some other nucleotide) binding motif(predicted) OS=Brucella abortus biovar 1 (strain 9-941) OX=262698 GN=BruAb1_1869 PE=4 SV=1	BruAb1_1869	31	6	17	6	23.8	3.47555e+06	4.28302e+06	4.01314e+06	1.62194e+07	1.76989e+07	1.64891e+07	0.37	0.457	0.435	1.44	1.566	1.458	0.2827	5.15935e-05
Q577P0	Hypothetical glyoxalase OS=Brucella abortus biovar 1 (strain 9-941) OX=262698 GN=BruAb2_0742 PE=4 SV=1	BruAb2_0742	16	4	4	4	27.5	6.64578e+06	5.73426e+06	7.94752e+06	2.92593e+06	3.05024e+06	3.41443e+06	1.482	1.281	1.803	0.543	0.565	0.632	2.6241	0.000926707
Q576Q3	Peptide chain release factor 3 OS=Brucella abortus biovar 1 (strain 9-941) OX=262698 GN=prfC PE=3 SV=1	prfC	54	24	139	24	58.9	5.66001e+07	4.95412e+07	5.30915e+07	2.39151e+08	2.40872e+08	2.17315e+08	0.438	0.384	0.418	1.541	1.547	1.395	0.2766	1.50199e-05
Q578I6	Iron compound ABC transporter, periplasmic iron compound-binding protein, hypothetical OS=Brucella abortus biovar 1 (strain 9-941) OX=262698 GN=BruAb2_0530 PE=4 SV=1	BruAb2_0530	67	18	126	18	36.5	2.96523e+06	3.71223e+06	3.51074e+06	5.36862e+08	5.06016e+08	4.85731e+08	0.013	0.016	0.015	1.926	1.809	1.735	0.008	2.42571e-07
Q57DI8	Ferritin-like domain-containing protein(predicted) OS=Brucella abortus biovar 1 (strain 9-941) OX=262698 GN=BruAb1_0932 PE=4 SV=1	BruAb1_0932	26	6	12	6	31.1	1.95058e+06	1.59571e+06	1.71233e+06	1.26951e+07	9.83463e+06	1.33485e+07	0.314	0.258	0.281	1.704	1.315	1.784	0.1776	9.94728e-05
Q57F66	Efflux pump membrane transporter OS=Brucella abortus biovar 1 (strain 9-941) OX=262698 GN=BruAb1_0318 PE=3 SV=1	BruAb1_0318	29	23	136	23	113	7.77411e+07	8.15175e+07	6.98087e+07	1.15185e+08	1.13309e+08	1.20558e+08	0.891	0.936	0.814	1.1	1.078	1.146	0.7945	0.0066145
Q578J8	IolC myo-catabolism protein OS=Brucella abortus biovar 1 (strain 9-941) OX=262698 GN=BruAb2_0517 PE=4 SV=1	BruAb2_0517	9	6	26	6	71	2.31296e+07	2.21985e+07	1.78925e+07	6.9797e+06	8.01553e+06	8.38088e+06	1.77	1.702	1.393	0.445	0.509	0.532	3.2739	0.000206763
Q57BR7	Glycosyl transferase, family 25 OS=Brucella abortus biovar 1 (strain 9-941) OX=262698 GN=BruAb1_1592 PE=4 SV=1	BruAb1_1592	49	12	58	12	29.5	8.35891e+06	9.56755e+06	1.43992e+07	5.46661e+07	5.99014e+07	6.68906e+07	0.259	0.297	0.454	1.412	1.541	1.72	0.2161	0.000945686
Q57CX4	YjgF_endoribonc domain-containing protein OS=Brucella abortus biovar 1 (strain 9-941) OX=262698 GN=BruAb1_1171 PE=4 SV=1	BruAb1_1171	46	6	115	6	15.8	8.37593e+08	8.96238e+08	8.29047e+08	6.71283e+08	720714353	7.1157e+08	1.189	1.275	1.198	0.794	0.85	0.838	1.4754	0.00021358
F8WJV0	Malate/L-lactate dehydrogenase family protein OS=Brucella abortus biovar 1 (strain 9-941) OX=262698 GN=BruAb2_0939 PE=4 SV=1	BruAb2_0939	57	14	103	14	36.6	1.29895e+08	1.34472e+08	1.39664e+08	1.02659e+08	1.3928e+08	9.09875e+07	1.168	1.211	1.278	0.769	1.04	0.679	1.4699	0.0361702
Q57A90	SH3b domain-containing protein OS=Brucella abortus biovar 1 (strain 9-941) OX=262698 GN=BruAb1_2149 PE=4 SV=1	BruAb1_2149	53	8	28	8	19.8	1.08345e+07	1.13212e+07	9.11721e+06	5.37248e+07	51371552	5.9321e+07	0.367	0.384	0.314	1.515	1.444	1.666	0.2303	3.79204e-05
Q576N0	Enoyl-CoA hydratase/isomerase family protein OS=Brucella abortus biovar 1 (strain 9-941) OX=262698 GN=BruAb2_1027 PE=3 SV=1	BruAb2_1027	5	1	1	1	27.9						634192
Q57CS8	Protein translocase subunit SecY OS=Brucella abortus biovar 1 (strain 9-941) OX=262698 GN=secY PE=3 SV=1	secY	9	4	61	4	47.9	7.65958e+07	7.95455e+07	6.97338e+07	1.26051e+08	1.4836e+08	1.51899e+08	0.778	0.81	0.721	1.067	1.251	1.28	0.6417	0.00269144
Q57G04	ABC transporter, permease protein OS=Brucella abortus biovar 1 (strain 9-941) OX=262698 GN=BruAb1_0007 PE=3 SV=1	BruAb1_0007	6	2	3	2	42.6	2.0255e+06	1.87675e+06	1.67714e+06	1.93107e+06	1.78941e+06	1.39695e+06	1.254	1.165	1.057	0.997	0.92	0.718	1.3192	0.0619345
Q57DD7	Serine-type D-Ala-D-Ala carboxypeptidase OS=Brucella abortus biovar 1 (strain 9-941) OX=262698 GN=BruAb1_0997 PE=3 SV=1	BruAb1_0997	33	10	24	10	42.3	8.11713e+06	8.99727e+06	9.70541e+06	3.59045e+07	4.14929e+07	4.02572e+07	0.372	0.413	0.453	1.372	1.58	1.532	0.2761	5.49265e-05
Q57BU2	Hypothetical glycine betaine/L-proline ABC transporter, periplasmic glycine betaine-binding protein OS=Brucella abortus biovar 1 (strain 9-941) OX=262698 GN=BruAb1_1566 PE=4 SV=1	BruAb1_1566	71	18	244	18	34.9	7.78416e+08	7.93215e+08	8.13168e+08	3.38512e+08	3.54383e+08	3.54484e+08	1.503	1.534	1.598	0.544	0.568	0.568	2.7589	1.59475e-06
Q57E45	META domain-containing protein OS=Brucella abortus biovar 1 (strain 9-941) OX=262698 GN=BruAb1_0714 PE=4 SV=1	BruAb1_0714	21	3	11	3	28.7				1.38014e+07	1.20749e+07	1.39057e+07				0.958	0.835	0.961
F8WJR5	ABC transporter extracellular solute binding protein OS=Brucella abortus biovar 1 (strain 9-941) OX=262698 GN=BruAb2_1043 PE=3 SV=1	BruAb2_1043	22	7	26	7	39	1.36994e+07	1.29068e+07	1.54967e+07	1.03277e+07	1.1236e+07	6.34042e+06	1.296	1.224	1.493	0.814	0.883	0.498	1.8282	0.0287449
Q57FR5	DUF218 domain-containing protein OS=Brucella abortus biovar 1 (strain 9-941) OX=262698 GN=BruAb1_0103 PE=4 SV=1	BruAb1_0103	31	5	11	5	29.7	184439		250435	1.03635e+07	1.22077e+07	1.75412e+07	0.025		0.035	1.176	1.38	1.982	0.0198	0.000475567
Q577X3	YccV-like domain-containing protein OS=Brucella abortus biovar 1 (strain 9-941) OX=262698 GN=BruAb2_0650 PE=4 SV=1	BruAb2_0650	9	1	4	1	13.2	3.79712e+06	7.05104e+06	7.13832e+06	3.41848e+06	4.03898e+06	4.95788e+06
Q57BU7	Hypothetical transporter OS=Brucella abortus biovar 1 (strain 9-941) OX=262698 GN=BruAb1_1561 PE=4 SV=1	BruAb1_1561	7	3	7	3	46.3	1.33732e+06	1.60601e+06	1.64084e+06	7.55547e+06	6.68431e+06	7.86026e+06	0.332	0.4	0.415	1.563	1.378	1.619	0.2515	8.22357e-05
Q578F0	Transporter, TrkA family OS=Brucella abortus biovar 1 (strain 9-941) OX=262698 GN=BruAb2_0567 PE=4 SV=1	BruAb2_0567	12	6	19	6	62.9	9.99444e+07	7.37596e+07	5.30625e+07	1.0082e+07	1.20272e+07	1.22856e+07	2.535	1.875	1.37	0.213	0.253	0.259	7.9724	0.00040319
F8WJU1	Transcriptional regulator, GntR family OS=Brucella abortus biovar 1 (strain 9-941) OX=262698 GN=BruAb2_0941 PE=4 SV=1	BruAb2_0941	47	11	103	11	26.7	7.52771e+07	1.06719e+08	8.01047e+07	4.84372e+07	6.64702e+07	7.56419e+07	1.102	1.565	1.193	0.591	0.808	0.919	1.6652	0.0379191
Q57FL6	Ribosome hibernation promoting factor OS=Brucella abortus biovar 1 (strain 9-941) OX=262698 GN=yfiA PE=3 SV=1	yfiA	64	9	245	9	21.6	3.11429e+08	3.01619e+08	3.05023e+08	3.47725e+08	3.73325e+08	3.81641e+08	1.021	0.991	1.018	0.95	1.016	1.038	1.0087	0.760713
Q57CB0	Dihydrofolate reductase OS=Brucella abortus biovar 1 (strain 9-941) OX=262698 GN=folA PE=3 SV=1	folA	31	3	21	3	19	1.71705e+07	1.85676e+07	2.1769e+07	9.0519e+06	1.5512e+07	1.88553e+07	1.127	1.221	1.455	0.495	0.845	1.027	1.6067	0.0903426
Q577R3	HTH-type transcriptional regulator OS=Brucella abortus biovar 1 (strain 9-941) OX=262698 GN=BruAb2_0715 PE=3 SV=1	BruAb2_0715	48	12	159	12	22.4	2.95072e+08	2.94936e+08	2.73739e+08	2.54305e+08	2.56292e+08	2.68525e+08	1.19	1.192	1.124	0.854	0.858	0.898	1.3433	0.000299304
Q578X9	Transcriptional regulator, DeoR family OS=Brucella abortus biovar 1 (strain 9-941) OX=262698 GN=BruAb2_0374 PE=4 SV=1	BruAb2_0374	12	3	9	3	31.5				5.15348e+06	4.92569e+06	4.75908e+06				0.959	0.913	0.881
Q576Y2	Sugar-binding transcriptional regulator, LacI family OS=Brucella abortus biovar 1 (strain 9-941) OX=262698 GN=BruAb2_0916 PE=4 SV=1	BruAb2_0916	27	8	39	8	38.6	1.63968e+07	1.39943e+07	1.37012e+07	2.17705e+07	2.13299e+07	1.91418e+07	1.022	0.874	0.869	1.13	1.103	0.989	0.8582	0.0831696
Q57D69	MazG family protein OS=Brucella abortus biovar 1 (strain 9-941) OX=262698 GN=BruAb1_1072 PE=4 SV=1	BruAb1_1072	49	12	76	12	31	8.57691e+07	7.43329e+07	7.22009e+07	1.13533e+08	1.18223e+08	9.80424e+07	1.011	0.878	0.866	1.115	1.157	0.959	0.8527	0.104452
Q579F5	2-dehydro-3-deoxyphosphogalactonate aldolase, hypothetical OS=Brucella abortus biovar 1 (strain 9-941) OX=262698 GN=BruAb2_0295 PE=3 SV=1	BruAb2_0295	37	6	49	6	21.7	2.40589e+08	2.47859e+08	2.28129e+08	1.57545e+08	1.45167e+08	1.47778e+08	1.366	1.41	1.318	0.745	0.684	0.696	1.9266	3.57506e-05
Q57BR1	Putrescine-binding periplasmic protein OS=Brucella abortus biovar 1 (strain 9-941) OX=262698 GN=BruAb1_1599 PE=3 SV=1	BruAb1_1599	51	16	281	16	40.9	8.58994e+08	8.34e+08	9.22245e+08	4.71064e+08	5.02225e+08	4.97605e+08	1.393	1.355	1.522	0.636	0.676	0.669	2.1555	4.26788e-05
Q577B7	Hypothetical sugar-binding protein OS=Brucella abortus biovar 1 (strain 9-941) OX=262698 GN=BruAb2_0879 PE=4 SV=1	BruAb2_0879	6	2	13	2	37.4	8.04686e+06	7.81899e+06	9.287e+06	5.72955e+06	4.69258e+06	5.87416e+06	1.286	1.252	1.511	0.763	0.623	0.779	1.8702	0.00245064
Q577F7	Mannose-1-phosphate guanylyltransferase OS=Brucella abortus biovar 1 (strain 9-941) OX=262698 GN=BruAb2_0834 PE=3 SV=1	BruAb2_0834	38	13	120	13	51.7	1.011e+08	1.0451e+08	9.58613e+07	1.1362e+08	1.04589e+08	1.10827e+08	1.062	1.1	1.025	0.995	0.912	0.966	1.1093	0.0335723
Q57DL4	Phytoene/squalene synthase family protein(predicted) OS=Brucella abortus biovar 1 (strain 9-941) OX=262698 GN=BruAb1_0905 PE=4 SV=1	BruAb1_0905	30	6	31	6	30.7	2.23858e+07	2.77285e+07	2.71669e+07	3.6671e+07	3.45453e+07	3.36913e+07	0.814	1.01	1.006	1.111	1.043	1.016	0.8927	0.196572
Q57BG2	Transcriptional regulator, GntR family OS=Brucella abortus biovar 1 (strain 9-941) OX=262698 GN=BruAb1_1703 PE=4 SV=1	BruAb1_1703	50	11	62	11	25.7	7.47287e+07	7.21118e+07	7.43453e+07	7.30594e+07	7.55619e+07	7.14764e+07	1.122	1.085	1.136	0.914	0.942	0.89	1.2174	0.000774357
Q579M2	FMN-binding oxidoreductase OS=Brucella abortus biovar 1 (strain 9-941) OX=262698 GN=BruAb2_0221 PE=4 SV=1	BruAb2_0221	4	2	9	2	46.5	3.72124e+06	2.89636e+06	3.80247e+06	3.90523e+06	4.75535e+06	3.55829e+06	1.089	0.849	1.133	0.952	1.155	0.864	1.0337	0.806163
Q576Y1	Transcriptional regulator, Crp/Fnr family OS=Brucella abortus biovar 1 (strain 9-941) OX=262698 GN=BruAb2_0917 PE=4 SV=1	BruAb2_0917	48	10	76	10	26.1	7.4065e+07	7.58234e+07	8.1744e+07	1.16205e+08	1.2293e+08	1.12366e+08	0.841	0.863	0.945	1.1	1.16	1.059	0.7981	0.00687822
Q57FA1	Protein-tyrosine-phosphatase OS=Brucella abortus biovar 1 (strain 9-941) OX=262698 GN=BruAb1_0278 PE=4 SV=1	BruAb1_0278	35	4	12	4	17.4	2.728e+06	6.82923e+06	1.06378e+07	7.28207e+06	1.00678e+07	6.67939e+06	0.409	1.025	1.622	0.909	1.252	0.83	1.0217	0.808747
Q57CJ6	TerB domain-containing protein OS=Brucella abortus biovar 1 (strain 9-941) OX=262698 GN=BruAb1_1303 PE=4 SV=1	BruAb1_1303	84	9	77	9	16.3	1.07591e+08	1.01153e+08	1.24414e+08	6.36855e+07	7.93607e+07	9.00179e+07	1.259	1.186	1.482	0.621	0.771	0.874	1.733	0.00982998
Q578G2	Aldehyde dehydrogenase family protein OS=Brucella abortus biovar 1 (strain 9-941) OX=262698 GN=BruAb2_0555 PE=3 SV=1	BruAb2_0555	48	14	141	14	48.2	1.84521e+08	1.80189e+08	1.44043e+08	5.45892e+08	5.37868e+08	5.67685e+08	0.566	0.554	0.45	1.395	1.37	1.444	0.373	0.000186972
Q57AB8	Lipoprotein, hypothetical OS=Brucella abortus biovar 1 (strain 9-941) OX=262698 GN=BruAb1_2120 PE=4 SV=1	BruAb1_2120	29	9	53	9	34.9	1.18061e+06	2.1731e+06	972393	7.20857e+07	7.73987e+07	8.66959e+07	0.033	0.06	0.027	1.654	1.77	1.981	0.0222	9.51616e-05
Q57D87	Vitamin B12-dependent ribonucleotide reductase OS=Brucella abortus biovar 1 (strain 9-941) OX=262698 GN=BruAb1_1048 PE=3 SV=1	BruAb1_1048	53	50	434	50	138.1	2.42049e+08	2.17671e+08	2.2636e+08	1.09583e+09	1.02632e+09	1.06258e+09	0.414	0.373	0.394	1.563	1.458	1.509	0.2607	3.13299e-06
Q57AA1	YlxR domain-containing protein OS=Brucella abortus biovar 1 (strain 9-941) OX=262698 GN=BruAb1_2137 PE=4 SV=1	BruAb1_2137	27	6	57	6	21.1	6.85654e+07	6.18833e+07	7.31033e+07	6.45295e+07	7.49779e+07	8.57694e+07	1.059	0.958	1.15	0.831	0.962	1.099	1.0951	0.382518
Q57EB4	Glutathione S-transferase family protein OS=Brucella abortus biovar 1 (strain 9-941) OX=262698 GN=BruAb1_0645 PE=3 SV=1	BruAb1_0645	46	7	46	7	27	2.51145e+07	2.22023e+07	2.94969e+07	1.64205e+08	1.68207e+08	1.47228e+08	0.299	0.265	0.357	1.629	1.663	1.454	0.1941	6.82196e-05
Q57FL3	Heat shock protein, Hsp20 family OS=Brucella abortus biovar 1 (strain 9-941) OX=262698 GN=BruAb1_0159 PE=3 SV=1	BruAb1_0159	54	6	127	6	15.9	6.24328e+08	6.07583e+08	6.08009e+08	1.16386e+08	1.32067e+08	1.20372e+08	1.873	1.826	1.856	0.291	0.329	0.3	6.038	1.14535e-06
Q57AS2	Putative lipoprotein(predicted) OS=Brucella abortus biovar 1 (strain 9-941) OX=262698 GN=BruAb1_1958 PE=4 SV=1	BruAb1_1958	53	3	28	3	6.6	7.05319e+06	6.50271e+06	5.53695e+06	5.14519e+06	5.50429e+06	6.46684e+06	1.29	1.192	1.031	0.784	0.836	0.982	1.3501	0.0327599
Q57CK6	Putative lipoprotein(predicted) OS=Brucella abortus biovar 1 (strain 9-941) OX=262698 GN=BruAb1_1291 PE=4 SV=1	BruAb1_1291	55	7	80	7	15.7	2.81659e+08	2.54455e+08	2.72154e+08	1.74587e+08	1.72576e+08	1.92068e+08	1.385	1.254	1.362	0.715	0.704	0.783	1.817	0.000189492
Q57BC0	Hypothetical peptidase OS=Brucella abortus biovar 1 (strain 9-941) OX=262698 GN=BruAb1_1746 PE=4 SV=1	BruAb1_1746	57	21	196	21	52.7	3.08321e+08	3.1403e+08	3.11746e+08	1.30798e+08	1.37344e+08	1.32983e+08	1.53	1.561	1.574	0.541	0.566	0.547	2.8204	3.38793e-07
Q57DR6	Glutathione S-transferase family protein OS=Brucella abortus biovar 1 (strain 9-941) OX=262698 GN=BruAb1_0852 PE=4 SV=1	BruAb1_0852	65	11	113	11	24.4	2.83501e+08	2.90424e+08	3.05279e+08	2.1196e+08	2.12527e+08	2.30051e+08	1.225	1.257	1.342	0.763	0.762	0.824	1.6279	0.000202327
Q57EM0	Uncharacterized protein OS=Brucella abortus biovar 1 (strain 9-941) OX=262698 GN=BruAb1_0525 PE=4 SV=1	BruAb1_0525	15	1	4	1	13.5	2.12625e+06	2.16906e+06	2.25821e+06	1.92456e+06	2.02138e+06
Q57F35	Uncharacterized protein OS=Brucella abortus biovar 1 (strain 9-941) OX=262698 GN=BruAb1_0349 PE=4 SV=1	BruAb1_0349	77	4	63	4	7.3	1.38016e+08	1.25075e+08	1.62243e+08	1.53649e+07	1.62219e+07	1.5553e+07	1.935	1.757	2.316	0.18	0.189	0.181	10.9236	8.48603e-06
F8WJU3	Transcriptional regulator, GntR family OS=Brucella abortus biovar 1 (strain 9-941) OX=262698 GN=BruAb2_1014 PE=4 SV=1	BruAb2_1014	58	14	136	14	27.9	1.75406e+08	1.8865e+08	1.89579e+08	1.26879e+08	1.42181e+08	1.67684e+08	1.173	1.265	1.291	0.707	0.79	0.931	1.5358	0.00694425
Q57EQ1	Invasion associated locus B family protein(predicted) OS=Brucella abortus biovar 1 (strain 9-941) OX=262698 GN=BruAb1_0488 PE=4 SV=1	BruAb1_0488	37	6	107	6	20.5	4.47002e+08	4.42827e+08	4.56735e+08	3.32207e+08	3.48773e+08	2.65002e+08	1.292	1.282	1.343	0.8	0.837	0.635	1.724	0.0031337
Q57B57	Transcriptional regulator, LysR family OS=Brucella abortus biovar 1 (strain 9-941) OX=262698 GN=BruAb1_1812 PE=3 SV=1	BruAb1_1812	16	4	15	4	33.1	2.46438e+06	2.76174e+06	8.76646e+06	2.6015e+06	2.53334e+06	2.81584e+06	0.744	0.836	2.694	0.654	0.635	0.705	2.1434	0.230998
Q578P5	Transcriptional regulator, LysR family OS=Brucella abortus biovar 1 (strain 9-941) OX=262698 GN=BruAb2_0467 PE=3 SV=1	BruAb2_0467	18	5	28	5	35.4	4.16555e+06	4.32721e+06	4.34615e+06	1.03311e+07	1.06179e+07	1.08515e+07	0.618	0.644	0.657	1.278	1.308	1.336	0.4893	5.45306e-06
Q57FZ6	Enoyl-CoA hydratase/isomerase family protein OS=Brucella abortus biovar 1 (strain 9-941) OX=262698 GN=BruAb1_0016 PE=3 SV=1	BruAb1_0016	21	4	25	4	28.2	3.2309e+07	4.03307e+07	4.20955e+07	2.92247e+07	3.5623e+07	3.88586e+07	0.98	1.226	1.3	0.739	0.897	0.978	1.3412	0.0702088
Q577D7	DUF3597 domain-containing protein OS=Brucella abortus biovar 1 (strain 9-941) OX=262698 GN=BruAb2_0856 PE=4 SV=1	BruAb2_0856	90	14	673	14	13.4	3.83033e+09	3.90333e+09	4.10677e+09	1.85128e+09	1.96484e+09	1.88337e+09	1.447	1.477	1.579	0.583	0.616	0.59	2.517	7.79738e-06
Q57B69	Membrane protein(predicted) OS=Brucella abortus biovar 1 (strain 9-941) OX=262698 GN=BruAb1_1799 PE=4 SV=1	BruAb1_1799	29	4	20	4	23.6	1.8868e+07	1.28889e+07	1.93143e+07	2.09295e+07	2.56942e+07	1.60221e+07	1.099	0.752	1.145	1.016	1.243	0.774	0.9878	0.957733
Q578K2	Inositol monophosphatase family protein OS=Brucella abortus biovar 1 (strain 9-941) OX=262698 GN=BruAb2_0513 PE=4 SV=1	BruAb2_0513	16	4	17	3	28.7	1.11676e+06	879664	923426	3.3951e+06	1.25184e+06	3.93149e+06	0.643	0.508	0.542	1.63	0.599	1.879	0.4121	0.100615
Q57CV5	DUF924 family protein(predicted) OS=Brucella abortus biovar 1 (strain 9-941) OX=262698 GN=BruAb1_1191 PE=4 SV=1	BruAb1_1191	38	7	32	7	21.4	1.82283e+07	1.1326e+07	1.42071e+07	1.01404e+07	9.14823e+06	1.29968e+07	1.588	0.989	1.26	0.736	0.662	0.939	1.6418	0.0465314
Q577J1	Alcohol dehydrogenase, zinc-containing OS=Brucella abortus biovar 1 (strain 9-941) OX=262698 GN=BruAb2_0800 PE=3 SV=1	BruAb2_0800	23	7	29	7	39.6	1.10873e+07	9.48868e+06	1.06723e+07	1.55359e+07	1.7806e+07	1.51204e+07	0.922	0.79	0.903	1.076	1.229	1.043	0.7811	0.0241174
Q577U2	Oligopeptide ABC transporter, periplasmic oligopeptide-binding protein OS=Brucella abortus biovar 1 (strain 9-941) OX=262698 GN=BruAb2_0685 PE=3 SV=1	BruAb2_0685	56	26	503	26	58.8	8.75925e+08	9.00475e+08	9.80986e+08	4.9938e+08	4.91416e+08	5.54474e+08	1.349	1.389	1.537	0.641	0.628	0.708	2.1624	0.000141448
Q57AB0	PhoH family protein OS=Brucella abortus biovar 1 (strain 9-941) OX=262698 GN=BruAb1_2128 PE=3 SV=1	BruAb1_2128	65	17	220	17	35.8	2.49672e+08	2.48111e+08	2.45674e+08	2.29857e+08	2.34062e+08	2.41027e+08	1.142	1.137	1.144	0.876	0.889	0.915	1.2772	4.56747e-05
Q57BB5	Ferredoxin OS=Brucella abortus biovar 1 (strain 9-941) OX=262698 GN=fdxA PE=4 SV=1	fdxA	52	6	83	6	12.3	3.60968e+08	3.83399e+08	3.84342e+08	1.84299e+08	2.25766e+08	2.19234e+08	1.36	1.448	1.474	0.579	0.706	0.685	2.1736	0.000300178
Q579R0	DNA-3-methyladenine glycosidase I OS=Brucella abortus biovar 1 (strain 9-941) OX=262698 GN=tag PE=4 SV=1	tag	5	1	2	1	24.6	1.9643e+06	1.36438e+06	1.65119e+06	1.02554e+06	1.09933e+06	1.15692e+06
Q57EH8	L-asparaginase II protein(predicted) OS=Brucella abortus biovar 1 (strain 9-941) OX=262698 GN=BruAb1_0577 PE=4 SV=1	BruAb1_0577	24	7	20	7	35.6	1.54333e+07	1.76021e+07	1.69038e+07	1.81037e+07	1.81982e+07	2.08803e+07	0.954	1.091	1.064	0.933	0.934	1.071	1.0582	0.406994
Q577X7	Fosfomycin resistance family protein OS=Brucella abortus biovar 1 (strain 9-941) OX=262698 GN=BruAb2_0646 PE=4 SV=1	BruAb2_0646	50	4	13	4	16.1	7.33563e+06	8.57885e+06	8.45177e+06	2.71971e+06	2.93302e+06	2.42403e+06	1.498	1.755	1.757	0.463	0.497	0.411	3.6543	7.17783e-05
Q57EN9	Acetyltransferase, GNAT family OS=Brucella abortus biovar 1 (strain 9-941) OX=262698 GN=BruAb1_0504 PE=4 SV=1	BruAb1_0504	11	2	12	2	23.6	2.23045e+06	2.13788e+06	2.60131e+06	8.43821e+06	8.8674e+06	1.08423e+07	0.421	0.404	0.5	1.326	1.389	1.697	0.3003	0.000274716
Q57B93	D-amino acid dehydrogenase small subunit OS=Brucella abortus biovar 1 (strain 9-941) OX=262698 GN=BruAb1_1774 PE=4 SV=1	BruAb1_1774	37	11	53	11	45.5	2.35578e+07	2.44297e+07	2.15402e+07	2.86714e+07	5.00981e+07	3.08507e+07	0.871	0.905	0.811	0.883	1.538	0.947	0.7681	0.259341
Q57FS3	CycY, thiol:disulfide interchange protein, thioredoxin family OS=Brucella abortus biovar 1 (strain 9-941) OX=262698 GN=cycY PE=3 SV=1	cycY	68	11	74	11	22	6.98035e+07	6.15757e+07	6.9402e+07	3.11739e+07	3.22078e+07	3.23471e+07	1.56	1.379	1.578	0.58	0.597	0.6	2.5419	3.06092e-05
Q579J0	COX4_pro_2 domain-containing protein OS=Brucella abortus biovar 1 (strain 9-941) OX=262698 GN=BruAb2_0259 PE=4 SV=1	BruAb2_0259	31	1	5	1	7.9				2.54101e+06	2.14162e+06	2.96052e+06
Q577J4	Putative peptide import ATP-binding protein BruAb2_0797 OS=Brucella abortus biovar 1 (strain 9-941) OX=262698 GN=BruAb2_0797 PE=3 SV=1	BruAb2_0797	8	2	3	2	35.2				1.02892e+06	924796					0.969	0.868
Q57AG3	Adenosylhomocysteinase OS=Brucella abortus biovar 1 (strain 9-941) OX=262698 GN=ahcY PE=3 SV=1	ahcY	60	26	645	26	50.8	2.02212e+09	2.02836e+09	2.00632e+09	2.51293e+09	2.4765e+09	2.55254e+09	0.985	0.99	0.995	1.02	1.002	1.032	0.9725	0.0372348
Q57EX8	ATP synthase subunit b OS=Brucella abortus biovar 1 (strain 9-941) OX=262698 GN=atpF PE=3 SV=1	atpF	44	8	200	8	21.9	6.42457e+08	7.68037e+08	6.23457e+08	5.03438e+08	5.5027e+08	5.90957e+08	1.157	1.386	1.143	0.755	0.823	0.883	1.4978	0.00643283
Q57AM5	Acetyl-coenzyme A carboxylase carboxyl transferase subunit alpha OS=Brucella abortus biovar 1 (strain 9-941) OX=262698 GN=accA PE=3 SV=1	accA	69	19	196	19	35	2.83932e+08	2.62002e+08	2.72054e+08	7.11653e+08	6.58929e+08	6.13154e+08	0.671	0.621	0.655	1.402	1.294	1.203	0.4994	0.000154353
P0C0Z5	30S ribosomal protein S15 OS=Brucella abortus biovar 1 (strain 9-941) OX=262698 GN=rpsO PE=3 SV=1	rpsO	29	2	63	2	10.2	4.33648e+07	4.93233e+07	4.86889e+07	8.77374e+07	9.63221e+07	1.34288e+08	0.625	0.712	0.714	1.053	1.152	1.606	0.5382	0.011201
Q579Q8	Histidine--tRNA ligase OS=Brucella abortus biovar 1 (strain 9-941) OX=262698 GN=hisS PE=3 SV=1	hisS	52	20	200	20	55.1	3.00294e+08	2.96007e+08	2.69123e+08	2.44054e+08	271579877	2.77498e+08	1.2	1.185	1.094	0.812	0.901	0.92	1.3213	0.00443529
Q57B82	Probable transaldolase OS=Brucella abortus biovar 1 (strain 9-941) OX=262698 GN=tal PE=3 SV=1	tal	89	20	557	20	23.3	4.32626e+09	4.35099e+09	4.52629e+09	2.77623e+09	2.8351e+09	2.86003e+09	1.322	1.333	1.408	0.707	0.719	0.725	1.8889	7.2452e-06
Q57E30	Phosphoribosylformylglycinamidine cyclo-ligase OS=Brucella abortus biovar 1 (strain 9-941) OX=262698 GN=purM PE=3 SV=1	purM	55	15	130	15	37.4	1.17502e+08	1.17392e+08	1.13945e+08	2.1506e+08	2.12034e+08	1.91255e+08	0.805	0.806	0.794	1.227	1.206	1.087	0.6832	0.000572861
Q57DZ8	Aspartate--tRNA(Asp/Asn) ligase OS=Brucella abortus biovar 1 (strain 9-941) OX=262698 GN=aspS PE=3 SV=1	aspS	57	29	311	29	67.2	4.54589e+08	4.67303e+08	4.6761e+08	6.38311e+08	6.27548e+08	5.8547e+08	0.929	0.957	0.973	1.087	1.065	0.993	0.9091	0.0361253
Q57CZ8	Indole-3-glycerol phosphate synthase OS=Brucella abortus biovar 1 (strain 9-941) OX=262698 GN=trpC PE=3 SV=1	trpC	43	9	103	9	29.3	7.42893e+07	7.80275e+07	8.24358e+07	1.39568e+08	1.38255e+08	1.38429e+08	0.756	0.796	0.854	1.183	1.168	1.169	0.6835	0.000427051
Q57AE0	Phenylalanine--tRNA ligase alpha subunit OS=Brucella abortus biovar 1 (strain 9-941) OX=262698 GN=pheS PE=3 SV=1	pheS	50	16	179	16	41.6	1.5042e+08	1.37714e+08	1.47086e+08	1.41418e+08	1.51779e+08	1.61193e+08	1.12	1.028	1.115	0.877	0.938	0.996	1.1608	0.0314955
Q577H1	UPF0423 protein BruAb2_0820 OS=Brucella abortus biovar 1 (strain 9-941) OX=262698 GN=BruAb2_0820 PE=3 SV=1	BruAb2_0820	41	5	96	5	19.9	3.76594e+07	3.66028e+07	2.92994e+07	7.17511e+07	8.0898e+07	9.01475e+07	0.72	0.702	0.57	1.144	1.285	1.431	0.5161	0.00251949
Q57AF2	Tryptophan synthase alpha chain OS=Brucella abortus biovar 1 (strain 9-941) OX=262698 GN=trpA PE=3 SV=1	trpA	52	11	65	11	29.5	1.98942e+07	2.72212e+07	2.04593e+07	1.28279e+08	1.22292e+08	1.32097e+08	0.293	0.401	0.306	1.573	1.494	1.613	0.2137	0.00010333
Q57CF0	Urease subunit gamma 2 OS=Brucella abortus biovar 1 (strain 9-941) OX=262698 GN=ureA2 PE=3 SV=1	ureA2	31	3	33	3	10.9	1.17797e+07	1.99377e+07	1.47031e+07	3.55191e+07	4.28529e+07	3.85532e+07	0.478	0.81	0.607	1.2	1.443	1.297	0.481	0.00961367
Q57CP9	DNA-directed RNA polymerase subunit beta' OS=Brucella abortus biovar 1 (strain 9-941) OX=262698 GN=rpoC PE=3 SV=1	rpoC	61	73	1396	73	155.5	2.15569e+09	2.25851e+09	2.20352e+09	4.51757e+09	4.52663e+09	4.93816e+09	0.693	0.728	0.721	1.211	1.209	1.318	0.573	6.62589e-05
Q57EW2	Glycine--tRNA ligase alpha subunit OS=Brucella abortus biovar 1 (strain 9-941) OX=262698 GN=glyQ PE=3 SV=1	glyQ	47	12	86	12	34.9	4.67386e+07	5.42839e+07	3.94459e+07	9.93089e+07	1.10396e+08	1.1767e+08	0.662	0.77	0.569	1.172	1.298	1.383	0.5193	0.00269828
Q57CS3	50S ribosomal protein L6 OS=Brucella abortus biovar 1 (strain 9-941) OX=262698 GN=rplF PE=3 SV=1	rplF	41	8	392	8	19.1	4.86659e+08	5.34156e+08	4.81472e+08	1.16946e+09	1.10147e+09	9.56912e+08	0.682	0.75	0.686	1.365	1.281	1.112	0.5636	0.00109911
Q57CR3	50S ribosomal protein L22 OS=Brucella abortus biovar 1 (strain 9-941) OX=262698 GN=rplV PE=3 SV=1	rplV	27	4	166	4	14.1	5.68336e+08	4.99249e+08	5.70535e+08	1.09519e+09	1.07917e+09	8.55222e+08	0.807	0.71	0.824	1.295	1.272	1.007	0.655	0.0109691
Q57CQ4	30S ribosomal protein S7 OS=Brucella abortus biovar 1 (strain 9-941) OX=262698 GN=rpsG PE=3 SV=1	rpsG	66	11	362	11	17.6	2.1318e+09	1.78227e+09	1.90148e+09	2.61595e+09	2.30833e+09	2.6511e+09	1.055	0.884	0.958	1.078	0.948	1.088	0.9303	0.342438
Q57AJ6	tRNA modification GTPase MnmE OS=Brucella abortus biovar 1 (strain 9-941) OX=262698 GN=mnmE PE=3 SV=1	mnmE	28	11	33	11	48.1	4.07563e+06	5.43311e+06	6.65239e+06	1.8104e+07	1.71599e+07	1.8862e+07	0.384	0.513	0.638	1.422	1.343	1.475	0.362	0.00227503
Q57DR3	Phosphoribosylaminoimidazole-succinocarboxamide synthase OS=Brucella abortus biovar 1 (strain 9-941) OX=262698 GN=purC PE=3 SV=1	purC	60	16	234	16	28.9	6.70536e+08	6.36687e+08	6.34161e+08	8.41687e+08	8.4207e+08	7.01145e+08	1.027	0.977	0.988	1.074	1.071	0.891	0.9855	0.870097
Q57BA8	50S ribosomal protein L32 OS=Brucella abortus biovar 1 (strain 9-941) OX=262698 GN=rpmF PE=3 SV=1	rpmF	37	3	24	3	6.8	3.41257e+07	3.5519e+07	3.15155e+07	9.0222e+07	7.29077e+07	1.61084e+08	0.531	0.554	0.5	1.171	0.943	2.082	0.3777	0.0183453
P0DN85	Protein RecA OS=Brucella abortus biovar 1 (strain 9-941) OX=262698 GN=recA PE=3 SV=1	recA	61	17	107	17	38.7	9.9112e+07	7.92949e+07	9.09318e+07	2.7099e+08	2.35023e+08	2.74899e+08	0.625	0.501	0.584	1.424	1.231	1.439	0.4177	0.000449183
Q57FK3	Ribonuclease PH OS=Brucella abortus biovar 1 (strain 9-941) OX=262698 GN=rph PE=3 SV=1	rph	57	6	138	6	25.9	1.60726e+08	1.51784e+08	1.43719e+08	2.51808e+08	2.31483e+08	2.53414e+08	0.893	0.845	0.812	1.165	1.067	1.168	0.75	0.00208648
Q57CT1	30S ribosomal protein S11 OS=Brucella abortus biovar 1 (strain 9-941) OX=262698 GN=rpsK PE=3 SV=1	rpsK	64	7	87	7	13.9	5.21293e+07	4.77139e+07	4.94657e+07	4.44782e+08	4.51786e+08	4.51163e+08	0.231	0.212	0.223	1.64	1.66	1.657	0.1344	1.4856e-07
Q579K4	Protein-methionine-sulfoxide reductase heme-binding subunit MsrQ OS=Brucella abortus biovar 1 (strain 9-941) OX=262698 GN=msrQ PE=3 SV=1	msrQ	10	2	5	2	24.8	1.07067e+06	1.28941e+06	1.51361e+06	1.24972e+06	1.2094e+06	864842	0.985	1.189	1.418	0.958	0.924	0.66	1.4131	0.0930471
Q59175	Ornithine cyclodeaminase OS=Brucella abortus biovar 1 (strain 9-941) OX=262698 GN=ocd PE=3 SV=1	ocd	60	17	225	17	39.4	6.31238e+08	6.94384e+08	6.92514e+08	3.70779e+08	3.82262e+08	3.5996e+08	1.336	1.472	1.491	0.654	0.672	0.632	2.1956	3.56128e-05
Q57DY1	6,7-dimethyl-8-ribityllumazine synthase 1 OS=Brucella abortus biovar 1 (strain 9-941) OX=262698 GN=ribH1 PE=3 SV=1	ribH1	24	3	82	3	16.8	1.67894e+08	1.87764e+08	2.04883e+08	1.39814e+08	1.3863e+08	1.43778e+08	1.132	1.268	1.406	0.785	0.776	0.804	1.6093	0.00174504
Q57BY9	Phosphatidylglycerol--prolipoprotein diacylglyceryl transferase OS=Brucella abortus biovar 1 (strain 9-941) OX=262698 GN=lgt PE=3 SV=1	lgt	7	2	13	2	31	1.20577e+07	8.84481e+06	8.47149e+06	1.19927e+07	1.24943e+07	1.18817e+07	1.215	0.893	0.869	1.007	1.045	0.993	0.9777	0.768001
Q9AEQ5	Peptidyl-tRNA hydrolase OS=Brucella abortus biovar 1 (strain 9-941) OX=262698 GN=pth PE=3 SV=1	pth	49	9	29	9	27.6	1.98767e+07	1.81276e+07	1.98753e+07	3.05177e+07	3.01657e+07	3.1982e+07	0.875	0.799	0.89	1.119	1.102	1.168	0.7566	0.00176636
Q57B54	RNA pyrophosphohydrolase OS=Brucella abortus biovar 1 (strain 9-941) OX=262698 GN=rppH PE=3 SV=1	rppH	44	6	33	6	19.9	1.08019e+07	9.07695e+06	9.2833e+06	2.36395e+07	3.44601e+07	2.17782e+07	0.656	0.553	0.574	1.197	1.738	1.098	0.4421	0.00601686
Q57AY4	tRNA (guanine-N(1)-)-methyltransferase OS=Brucella abortus biovar 1 (strain 9-941) OX=262698 GN=trmD PE=3 SV=1	trmD	57	10	63	10	26.8	2.43521e+07	2.47312e+07	2.22737e+07	3.72342e+07	4.09298e+07	3.98527e+07	0.852	0.867	0.793	1.085	1.189	1.157	0.7321	0.00126242
Q57A98	tRNA pseudouridine synthase B OS=Brucella abortus biovar 1 (strain 9-941) OX=262698 GN=truB PE=3 SV=1	truB	65	19	163	19	35.6	7.37257e+07	6.691e+07	6.95296e+07	1.82706e+08	1.89702e+08	1.87752e+08	0.634	0.577	0.609	1.309	1.355	1.34	0.4545	1.10385e-05
P0C1D5	Urease subunit beta 1 OS=Brucella abortus biovar 1 (strain 9-941) OX=262698 GN=ureB1 PE=3 SV=1	ureB1	52	4	17	4	11.3	1.34997e+07	1.34602e+07	1.53784e+07	1.20296e+07	9.51771e+06	1.08131e+07	1.197	1.196	1.388	0.889	0.701	0.796	1.5847	0.00544718
Q576P9	Uracil phosphoribosyltransferase OS=Brucella abortus biovar 1 (strain 9-941) OX=262698 GN=upp PE=3 SV=1	upp	62	12	126	12	23	1.7538e+08	1.6957e+08	1.86947e+08	3.6542e+08	3.70897e+08	3.27439e+08	0.728	0.705	0.79	1.264	1.279	1.128	0.6056	0.000670874
Q576K1	High-affinity zinc uptake system protein ZnuA OS=Brucella abortus biovar 1 (strain 9-941) OX=262698 GN=znuA PE=3 SV=1	znuA	33	8	35	8	36	2.20969e+07	1.76948e+07	1.64709e+07	2.37366e+07	2.10169e+07	1.46088e+07	1.266	1.016	0.961	1.133	1	0.694	1.1472	0.423777
P0C122	Tyrosine recombinase XerD OS=Brucella abortus biovar 1 (strain 9-941) OX=262698 GN=xerD PE=3 SV=1	xerD	54	12	53	12	34.1	3.22209e+07	3.56235e+07	3.18107e+07	4.48784e+07	50455957	4.83872e+07	0.877	0.972	0.881	1.018	1.14	1.093	0.8397	0.0206371
Q57C34	UPF0260 protein BruAb1_1472 OS=Brucella abortus biovar 1 (strain 9-941) OX=262698 GN=BruAb1_1472 PE=3 SV=1	BruAb1_1472	31	2	5	2	17.5	1.0768e+07	2.16128e+06	9.61157e+06	1.71133e+07	1.09584e+07	5.74088e+06	1.266	0.255	1.15	1.676	1.07	0.56	0.8079	0.614718
Q57D38	Ribose 1,5-bisphosphate phosphokinase PhnN OS=Brucella abortus biovar 1 (strain 9-941) OX=262698 GN=phnN PE=3 SV=1	phnN	8	2	7	2	20.8	1.1254e+06	1.52903e+06	1.12209e+06	3.93082e+06	3.29276e+06	3.62301e+06	0.51	0.694	0.517	1.484	1.239	1.362	0.4213	0.00152741
P0C111	UDP-3-O-acylglucosamine N-acyltransferase OS=Brucella abortus biovar 1 (strain 9-941) OX=262698 GN=lpxD PE=3 SV=1	lpxD	51	13	84	13	36.3	6.50842e+07	5.70566e+07	5.23637e+07	8.75639e+07	7.70672e+07	9.67531e+07	0.989	0.869	0.81	1.109	0.973	1.22	0.808	0.07297
Q577I2	Leu/Ile/Val-binding protein homolog 8 OS=Brucella abortus biovar 1 (strain 9-941) OX=262698 GN=BruAb2_0809 PE=3 SV=1	BruAb2_0809	23	8	15	8	42.4		1.46195e+06		2.06405e+07	1.68206e+07	1.84758e+07		0.113		1.323	1.075	1.18	0.0947
Q57DY0	Transcription antitermination protein NusB OS=Brucella abortus biovar 1 (strain 9-941) OX=262698 GN=nusB PE=3 SV=1	nusB	46	7	77	7	18.9	2.43566e+08	2.86949e+08	2.59898e+08	1.81788e+08	1.75719e+08	1.60326e+08	1.233	1.456	1.34	0.767	0.739	0.674	1.8482	0.000566915
Q57C75	Phospho-N-acetylmuramoyl-pentapeptide-transferase OS=Brucella abortus biovar 1 (strain 9-941) OX=262698 GN=mraY PE=3 SV=1	mraY	6	2	9	2	38.7	1.2542e+06	1.32289e+06	1.09084e+06	1.32052e+06	2.00116e+06	2.488e+06	0.877	0.927	0.776	0.769	1.161	1.443	0.7649	0.282645
Q57BH6	Crossover junction endodeoxyribonuclease RuvC OS=Brucella abortus biovar 1 (strain 9-941) OX=262698 GN=ruvC PE=3 SV=1	ruvC	54	6	28	6	18.4	2.79518e+06	2.81115e+06	2.75849e+06	2.10941e+07	2.17042e+07	2.38999e+07	0.247	0.249	0.248	1.551	1.59	1.75	0.1521	8.82814e-07
Q57BH7	Holliday junction ATP-dependent DNA helicase RuvA OS=Brucella abortus biovar 1 (strain 9-941) OX=262698 GN=ruvA PE=3 SV=1	ruvA	36	5	35	5	21.2	7.06146e+07	6.86083e+07	7.14892e+07	1.08905e+08	1.06333e+08	9.60252e+07	0.896	0.873	0.924	1.152	1.121	1.011	0.82	0.010164
Q57F47	Dihydroorotate dehydrogenase (quinone) OS=Brucella abortus biovar 1 (strain 9-941) OX=262698 GN=pyrD PE=3 SV=1	pyrD	45	14	64	14	39.2	5.40006e+07	5.77922e+07	5.67361e+07	6.3806e+07	6.31682e+07	5.09841e+07	1.033	1.107	1.104	1.017	1.003	0.809	1.1467	0.141242
Q57BC9	UPF0335 protein BruAb1_1737 OS=Brucella abortus biovar 1 (strain 9-941) OX=262698 GN=BruAb1_1737 PE=3 SV=1	BruAb1_1737	44	5	125	5	9.9	2.62577e+08	3.07936e+08	2.43444e+08	2.93899e+08	2.55938e+08	2.85072e+08	1.055	1.24	0.996	0.984	0.854	0.95	1.1804	0.105066
Q576E0	Putative ATP-binding protein BruAb2_1123 OS=Brucella abortus biovar 1 (strain 9-941) OX=262698 GN=BruAb2_1123 PE=3 SV=1	BruAb2_1123	13	3	10	3	28.7	1.02661e+07	8.14754e+06	5.86037e+06	1.47176e+06	2.11487e+06	4.28099e+06	2.116	1.683	1.23	0.253	0.362	0.732	3.7335	0.016306
Q57B80	Leucine--tRNA ligase OS=Brucella abortus biovar 1 (strain 9-941) OX=262698 GN=leuS PE=3 SV=1	leuS	60	44	430	2	97.8	4.5826e+08	4.43709e+08	4.50191e+08	5.22957e+08	5.26078e+08	5.03037e+08	1.045	1.014	1.045	0.994	0.996	0.952	1.0551	0.0394494
Q579Q7	ATP phosphoribosyltransferase regulatory subunit OS=Brucella abortus biovar 1 (strain 9-941) OX=262698 GN=hisZ PE=3 SV=1	hisZ	56	16	146	16	40.9	1.10783e+09	1.15704e+09	1.09166e+09	7.30177e+08	8.83046e+08	8.27877e+08	1.266	1.325	1.27	0.695	0.838	0.785	1.6657	0.000830301
Q44620	Porin Omp2a OS=Brucella abortus biovar 1 (strain 9-941) OX=262698 GN=omp2a PE=1 SV=2	omp2a	20	5	322	3	34.5	2.73078e+09	2.73531e+09	2.75763e+09	1.92681e+09	2129473696	1.89926e+09	1.276	1.281	1.311	0.75	0.826	0.736	1.673	0.000148912
Q577D5	Cell division topological specificity factor OS=Brucella abortus biovar 1 (strain 9-941) OX=262698 GN=minE PE=3 SV=1	minE	56	4	43	4	10.1	6.93298e+08	6.85292e+08	6.06407e+08	8.45659e+08	7.23661e+08	8.30788e+08	1.047	1.037	0.933	1.065	0.908	1.041	1.001	0.974743
Q57B48	Probable nicotinate-nucleotide adenylyltransferase OS=Brucella abortus biovar 1 (strain 9-941) OX=262698 GN=nadD PE=3 SV=1	nadD	57	9	49	9	22	2.20701e+07	2.67425e+07	2.62636e+07	2.92562e+07	2.52257e+07	2.48898e+07	0.947	1.149	1.147	1.046	0.898	0.886	1.1459	0.180504
Q57FX6	3-deoxy-manno-octulosonate cytidylyltransferase OS=Brucella abortus biovar 1 (strain 9-941) OX=262698 GN=kdsB PE=3 SV=1	kdsB	61	12	155	12	27.3	3.92814e+08	3.85521e+08	3.6866e+08	2.90899e+08	2.99676e+08	2.92636e+08	1.282	1.261	1.225	0.791	0.812	0.792	1.5733	8.79088e-06
Q57EQ3	Guanylate kinase OS=Brucella abortus biovar 1 (strain 9-941) OX=262698 GN=gmk PE=3 SV=1	gmk	51	11	139	11	25.2	3.80653e+08	4.22067e+08	3.99518e+08	2.32339e+08	2.48998e+08	2.48858e+08	1.305	1.45	1.394	0.664	0.709	0.708	1.9938	5.19128e-05
Q57DU1	NADH-quinone oxidoreductase subunit K OS=Brucella abortus biovar 1 (strain 9-941) OX=262698 GN=nuoK PE=3 SV=1	nuoK	12	1	10	1	10.9	2.2922e+07	5.20674e+07	1.48772e+07	6.25766e+07	6.1099e+07	6.66345e+07
Q57DU4	NADH-quinone oxidoreductase subunit H OS=Brucella abortus biovar 1 (strain 9-941) OX=262698 GN=nuoH PE=3 SV=1	nuoH	9	4	41	4	38.4	1.70766e+07	1.68644e+07	1.546e+07	3.69261e+07	3.42191e+07	3.77893e+07	0.715	0.707	0.658	1.287	1.189	1.312	0.5491	0.000113463
Q57D15	Lipoyl synthase OS=Brucella abortus biovar 1 (strain 9-941) OX=262698 GN=lipA PE=3 SV=1	lipA	70	18	124	18	35.9	1.08086e+08	1.00387e+08	1.15276e+08	2.70088e+08	2.57398e+08	2.99514e+08	0.622	0.579	0.676	1.296	1.23	1.431	0.4743	0.000292031
Q576P8	Peptide methionine sulfoxide reductase MsrA OS=Brucella abortus biovar 1 (strain 9-941) OX=262698 GN=msrA PE=3 SV=1	msrA	66	13	112	13	24	1.08949e+08	1.09277e+08	1.17979e+08	8.26807e+07	8.89652e+07	8.94628e+07	1.208	1.215	1.332	0.764	0.819	0.823	1.5607	0.00036308
Q57FA3	dTTP/UTP pyrophosphatase OS=Brucella abortus biovar 1 (strain 9-941) OX=262698 GN=BruAb1_0276 PE=3 SV=1	BruAb1_0276	28	6	87	6	22.6	6.45438e+07	8.48653e+07	6.19888e+07	7.97868e+07	7.81696e+07	9.62728e+07	0.918	1.21	0.898	0.946	0.923	1.136	1.007	0.987943
Q57B45	GTPase Obg OS=Brucella abortus biovar 1 (strain 9-941) OX=262698 GN=obg PE=3 SV=1	obg	47	11	64	11	36.8	2.70356e+07	2.83865e+07	1.95342e+07	8.54471e+07	7.94001e+07	6.8225e+07	0.581	0.612	0.428	1.531	1.418	1.217	0.3891	0.00187445
Q57DS9	Lipoprotein-releasing system ATP-binding protein LolD OS=Brucella abortus biovar 1 (strain 9-941) OX=262698 GN=lolD PE=3 SV=1	lolD	40	6	63	6	24.9	6.97778e+07	6.67462e+07	8.47761e+07	8.31559e+07	8.719e+07	8.60369e+07	0.968	0.928	1.197	0.961	1.004	0.99	1.0467	0.646853
Q57AX5	2-oxoglutarate dehydrogenase E1 component OS=Brucella abortus biovar 1 (strain 9-941) OX=262698 GN=sucA PE=3 SV=1	sucA	63	51	774	51	112.6	1.25993e+09	1.22104e+09	1.17785e+09	2.24836e+09	2.28611e+09	2.17744e+09	0.805	0.782	0.766	1.197	1.213	1.154	0.6602	3.66754e-05
Q57DR8	Phosphoribosylformylglycinamidine synthase subunit PurL OS=Brucella abortus biovar 1 (strain 9-941) OX=262698 GN=purL PE=3 SV=1	purL	62	31	331	31	79.1	3.17661e+08	3.42703e+08	3.05058e+08	8.62048e+08	8.47052e+08	8.38141e+08	0.599	0.648	0.586	1.355	1.326	1.312	0.4591	1.67966e-05
Q57E41	UvrABC system protein C OS=Brucella abortus biovar 1 (strain 9-941) OX=262698 GN=uvrC PE=3 SV=1	uvrC	10	6	22	6	69.6	2.05363e+06	1.64021e+06	2.41924e+06	7.67442e+06	9.11988e+06	9.31056e+06	0.422	0.338	0.506	1.315	1.557	1.588	0.2839	0.000637589
Q57AJ8	Ribosomal RNA small subunit methyltransferase G OS=Brucella abortus biovar 1 (strain 9-941) OX=262698 GN=rsmG PE=3 SV=1	rsmG	36	7	44	7	23.5	6.34121e+07	4.83265e+07	5.25837e+07	6.07461e+07	5.85087e+07	6.34231e+07	1.211	0.925	1.022	0.966	0.927	1.005	1.0897	0.383474
Q57E65	Cysteine--tRNA ligase OS=Brucella abortus biovar 1 (strain 9-941) OX=262698 GN=cysS PE=3 SV=1	cysS	59	24	134	24	56.2	7.72153e+07	7.83642e+07	7.24782e+07	1.35082e+08	1.33996e+08	1.52883e+08	0.787	0.8	0.752	1.147	1.134	1.293	0.6544	0.000771654
Q57CS5	30S ribosomal protein S5 OS=Brucella abortus biovar 1 (strain 9-941) OX=262698 GN=rpsE PE=3 SV=1	rpsE	59	16	409	16	20.5	1.17187e+09	1.17795e+09	1.09152e+09	2.68306e+09	2.6675e+09	2.35124e+09	0.697	0.702	0.661	1.329	1.317	1.16	0.5413	0.000214549
P0C117	Protein translocase subunit SecDF OS=Brucella abortus biovar 1 (strain 9-941) OX=262698 GN=secDF PE=3 SV=1	secDF	22	14	83	14	81.9	8.35284e+07	8.54094e+07	8.55323e+07	7.67206e+07	8.30898e+07	7.95125e+07	1.121	1.148	1.168	0.858	0.926	0.885	1.2877	0.000546618
Q578E6	sn-glycerol-3-phosphate-binding periplasmic protein UgpB OS=Brucella abortus biovar 1 (strain 9-941) OX=262698 GN=ugpB PE=3 SV=1	ugpB	40	15	135	15	47.1	6.83304e+08	6.8286e+08	7.16809e+08	3.08781e+08	3.08232e+08	2.54589e+08	1.532	1.534	1.636	0.577	0.574	0.474	2.8935	9.79679e-05
Q57CP5	50S ribosomal protein L1 OS=Brucella abortus biovar 1 (strain 9-941) OX=262698 GN=rplA PE=3 SV=1	rplA	57	12	331	12	24.6	2.77441e+08	2.55265e+08	2.76305e+08	5.88363e+08	6.21496e+08	7.61476e+08	0.661	0.609	0.67	1.168	1.23	1.505	0.4971	0.0011138
Q57CQ7	30S ribosomal protein S10 OS=Brucella abortus biovar 1 (strain 9-941) OX=262698 GN=rpsJ PE=3 SV=1	rpsJ	49	5	56	5	11.6	3.81975e+08	3.6352e+08	3.99528e+08	6.89668e+08	7.48466e+08	6.50967e+08	0.782	0.746	0.833	1.177	1.273	1.106	0.6639	0.00138594
Q577X5	Putative binding protein BruAb2_0648 OS=Brucella abortus biovar 1 (strain 9-941) OX=262698 GN=BruAb2_0648 PE=3 SV=1	BruAb2_0648	42	23	155	22	69.4	3.06454e+08	3.27171e+08	3.51817e+08	2.24964e+08	2.41359e+08	2.38127e+08	1.201	1.285	1.404	0.735	0.786	0.775	1.6943	0.000449392
Q577Z5	UPF0173 metal-dependent hydrolase BruAb2_0628 OS=Brucella abortus biovar 1 (strain 9-941) OX=262698 GN=BruAb2_0628 PE=3 SV=1	BruAb2_0628	57	9	151	9	25.1	4.51499e+08	5.04251e+08	5.21822e+08	3.18056e+08	3.38293e+08	3.45106e+08	1.207	1.35	1.419	0.708	0.751	0.765	1.7878	0.000405081
P0C856	Urease accessory protein UreG 1 OS=Brucella abortus biovar 1 (strain 9-941) OX=262698 GN=ureG1 PE=3 SV=1	ureG1	21	4	19	4	22.7	1.88527e+07	1.89246e+07	1.82249e+07	2.59052e+07	3.09764e+07	3.3868e+07	0.851	0.856	0.837	0.974	1.161	1.269	0.7474	0.02164
Q57D97	UPF0283 membrane protein BruAb1_1038 OS=Brucella abortus biovar 1 (strain 9-941) OX=262698 GN=BruAb1_1038 PE=3 SV=1	BruAb1_1038	17	6	29	6	38.9	7.60613e+06	6.88032e+06	7.47222e+06	1.04609e+07	1.01652e+07	1.0195e+07	0.955	0.865	0.955	1.094	1.059	1.062	0.8631	0.0128234
Q576H3	Xylose import ATP-binding protein XylG OS=Brucella abortus biovar 1 (strain 9-941) OX=262698 GN=xylG PE=3 SV=1	xylG	1	1	6	1	55.8	1.32658e+06	982433	1.11215e+06	735128	1.07081e+06	1.10328e+06
Q57AE9	N-(5'-phosphoribosyl)anthranilate isomerase OS=Brucella abortus biovar 1 (strain 9-941) OX=262698 GN=trpF PE=3 SV=1	trpF	48	7	49	7	23.6	3.5941e+07	3.69225e+07	3.89115e+07	3.47501e+07	9.64378e+07	3.21731e+07	0.865	0.891	0.954	0.697	1.928	0.643	0.8293	0.886714
Q579B2	UPF0434 protein BruAb2_0341 OS=Brucella abortus biovar 1 (strain 9-941) OX=262698 GN=BruAb2_0341 PE=3 SV=1	BruAb2_0341	70	5	57	5	7.1	1.07338e+08	9.73647e+07	8.53809e+07	5.69022e+07	6.17318e+07	5.48035e+07	1.534	1.394	1.242	0.678	0.733	0.65	2.0233	0.000569489
Q57CE8	Urease subunit alpha 2 OS=Brucella abortus biovar 1 (strain 9-941) OX=262698 GN=ureC2 PE=3 SV=1	ureC2	26	11	35	11	60.7	1.04217e+07	1.01926e+07	6.78346e+06	2.36547e+07	2.47898e+07	2.61078e+07	0.677	0.664	0.449	1.281	1.337	1.408	0.4446	0.00375233
P0C536	Type IV secretion system putative outer membrane lipoprotein BruAb2_0058 OS=Brucella abortus biovar 1 (strain 9-941) OX=262698 GN=BruAb2_0058 PE=3 SV=1	BruAb2_0058	47	7	29	7	19	1.70206e+07	1.74924e+07	2.49353e+07	1.0136e+07	1.10273e+07	1.09196e+07	1.232	1.269	1.837	0.611	0.663	0.656	2.2477	0.00375644
Q57CS6	50S ribosomal protein L30 OS=Brucella abortus biovar 1 (strain 9-941) OX=262698 GN=rpmD PE=3 SV=1	rpmD	51	4	103	4	7.2	1.942e+08	1.66325e+08	1.58063e+08	1.27923e+09	1.13141e+09	1.18107e+09	0.313	0.269	0.259	1.718	1.514	1.579	0.1748	1.42841e-05
Q57E81	Ribonuclease 3 OS=Brucella abortus biovar 1 (strain 9-941) OX=262698 GN=rnc PE=3 SV=1	rnc	25	5	52	5	27.2	5.01124e+07	7.35521e+07	7.14111e+07	6.8638e+07	6.99172e+07	7.39254e+07	0.815	1.198	1.182	0.93	0.944	0.997	1.1129	0.511276
Q57DS5	30S ribosomal protein S4 OS=Brucella abortus biovar 1 (strain 9-941) OX=262698 GN=rpsD PE=3 SV=1	rpsD	72	20	449	20	23.6	7.84771e+08	8.25479e+08	8.00705e+08	2.32233e+09	2.26699e+09	2.47318e+09	0.549	0.578	0.57	1.353	1.316	1.435	0.4135	7.72948e-06
Q57A58	Leu/Ile/Val-binding protein homolog 4 OS=Brucella abortus biovar 1 (strain 9-941) OX=262698 GN=BruAb2_0024 PE=3 SV=2	BruAb2_0024	43	13	131	13	44.3	2.21341e+08	1.7403e+08	2.26693e+08	9.5361e+07	9.73812e+07	8.88425e+07	1.623	1.279	1.692	0.583	0.593	0.54	2.6772	0.000439355
Q577W6	Ribosomal protein S12 methylthiotransferase RimO OS=Brucella abortus biovar 1 (strain 9-941) OX=262698 GN=rimO PE=3 SV=1	rimO	56	16	110	16	48.7	2.42616e+07	2.07404e+07	1.87397e+07	1.86236e+08	2.01977e+08	2.02298e+08	0.246	0.21	0.193	1.571	1.698	1.7	0.1306	1.13082e-05
Q57BH8	Holliday junction ATP-dependent DNA helicase RuvB OS=Brucella abortus biovar 1 (strain 9-941) OX=262698 GN=ruvB PE=3 SV=1	ruvB	46	15	112	15	38.2	1.36562e+08	1.43943e+08	1.43438e+08	1.23217e+08	136152984	1.40844e+08	1.098	1.159	1.174	0.825	0.909	0.939	1.2836	0.00466907
Q57CL5	Sugar fermentation stimulation protein homolog OS=Brucella abortus biovar 1 (strain 9-941) OX=262698 GN=sfsA PE=3 SV=1	sfsA	30	6	20	6	26.4	3.02488e+07	2.74329e+07	2.8149e+07	2.48963e+07	2.15734e+07	3.29511e+07	1.213	1.102	1.149	0.832	0.718	1.096	1.3091	0.0888719
P0C125	Protein-export protein SecB OS=Brucella abortus biovar 1 (strain 9-941) OX=262698 GN=secB PE=3 SV=1	secB	60	8	149	8	17.9	5.77428e+08	6.55838e+08	5.65185e+08	6.54955e+08	5.87316e+08	6.54407e+08	1.035	1.178	1.031	0.978	0.874	0.973	1.1483	0.0734958
P0C0Z3	50S ribosomal protein L16 OS=Brucella abortus biovar 1 (strain 9-941) OX=262698 GN=rplP PE=3 SV=1	rplP	37	4	170	4	15.5	1.77256e+08	1.69051e+08	1.90873e+08	6.97217e+08	7.36787e+08	6.30955e+08	0.451	0.431	0.495	1.479	1.557	1.333	0.3152	4.66077e-05
Q57E91	DNA-directed RNA polymerase subunit omega OS=Brucella abortus biovar 1 (strain 9-941) OX=262698 GN=rpoZ PE=3 SV=1	rpoZ	57	10	289	10	14.5	2.36259e+08	2.44919e+08	2.3696e+08	3.11227e+08	2.92965e+08	2.65685e+08	0.986	1.024	1.006	1.082	1.015	0.92	0.9997	0.972737
Q57D43	Probable peptidyl-prolyl cis-trans isomerase OS=Brucella abortus biovar 1 (strain 9-941) OX=262698 GN=ppi PE=3 SV=1	ppi	33	6	186	6	20.7	5.38063e+08	5.36881e+08	5.35907e+08	7.25434e+08	6.35232e+08	6.42175e+08	0.986	0.986	1	1.108	0.967	0.977	0.9738	0.605385
Q57AE2	50S ribosomal protein L20 OS=Brucella abortus biovar 1 (strain 9-941) OX=262698 GN=rplT PE=3 SV=1	rplT	50	8	146	8	15.1	4.51815e+08	4.4198e+08	4.45853e+08	1.04939e+09	1.05978e+09	1.11741e+09	0.656	0.643	0.658	1.269	1.277	1.345	0.503	4.11694e-06
Q57DM2	Serine--tRNA ligase OS=Brucella abortus biovar 1 (strain 9-941) OX=262698 GN=serS PE=3 SV=1	serS	58	23	251	23	47.5	1.48364e+08	1.59278e+08	1.50601e+08	2.15616e+08	2.25416e+08	2.33621e+08	0.868	0.933	0.896	1.051	1.094	1.134	0.8225	0.00298167
Q57B47	Gamma-glutamyl phosphate reductase OS=Brucella abortus biovar 1 (strain 9-941) OX=262698 GN=proA PE=3 SV=1	proA	50	17	112	17	44	1.11567e+08	1.14147e+08	9.77435e+07	1.42259e+08	1.34868e+08	1.572e+08	0.975	1	0.87	1.036	0.979	1.14	0.9017	0.169626
Q57CS0	50S ribosomal protein L5 OS=Brucella abortus biovar 1 (strain 9-941) OX=262698 GN=rplE PE=3 SV=1	rplE	66	15	591	15	21.1	1.63329e+09	1.59366e+09	1.61678e+09	3.44863e+09	3.26951e+09	3.42177e+09	0.722	0.706	0.728	1.27	1.2	1.255	0.5788	9.72581e-06
Q57CT0	30S ribosomal protein S13 OS=Brucella abortus biovar 1 (strain 9-941) OX=262698 GN=rpsM PE=3 SV=1	rpsM	57	10	494	10	13.8	4.60521e+08	4.21166e+08	4.45669e+08	1.54525e+09	1.48283e+09	1.45462e+09	0.525	0.481	0.517	1.468	1.404	1.376	0.3585	6.4302e-06
P0A470	50S ribosomal protein L7/L12 OS=Brucella abortus biovar 1 (strain 9-941) OX=262698 GN=rplL PE=3 SV=1	rplL	79	10	744	10	12.5	2.83905e+09	2.9043e+09	2.90484e+09	3.68948e+09	3.35842e+09	3.44706e+09	0.983	1.007	1.023	1.064	0.965	0.99	0.998	0.969896
Q57E95	SsrA-binding protein OS=Brucella abortus biovar 1 (strain 9-941) OX=262698 GN=smpB PE=3 SV=1	smpB	14	3	14	3	18.6	1.66146e+07	3.42135e+07	2.85712e+07	3.07304e+07	3.4717e+07	4.44317e+07	0.582	1.2	1.018	0.896	1.009	1.29	0.8764	0.535855
Q57AC2	Phosphate import ATP-binding protein PstB OS=Brucella abortus biovar 1 (strain 9-941) OX=262698 GN=pstB PE=3 SV=1	pstB	64	15	98	15	30.2	8.14072e+07	7.8898e+07	7.93571e+07	1.43836e+08	1.43197e+08	1.38625e+08	0.811	0.787	0.804	1.193	1.184	1.145	0.682	1.57985e-05
Q57DI5	Tyrosine--tRNA ligase OS=Brucella abortus biovar 1 (strain 9-941) OX=262698 GN=tyrS PE=3 SV=1	tyrS	51	18	292	18	46.1	6.77593e+08	6.80695e+08	6.84408e+08	7.88053e+08	8.2445e+08	8.75651e+08	0.991	0.997	1.019	0.96	1.001	1.062	0.9947	0.889363
Q57F29	3-methyl-2-oxobutanoate hydroxymethyltransferase OS=Brucella abortus biovar 1 (strain 9-941) OX=262698 GN=panB PE=3 SV=1	panB	39	6	33	6	29.4	1.01154e+07	1.12025e+07	1.06796e+07	1.16247e+07	1.27306e+07	1.53397e+07	0.935	1.037	1.005	0.895	0.977	1.176	0.9767	0.84521
P0C115	Adenylosuccinate synthetase OS=Brucella abortus biovar 1 (strain 9-941) OX=262698 GN=purA PE=3 SV=1	purA	65	24	295	24	46.5	1.08023e+09	1.08495e+09	1.11222e+09	1.03915e+09	9.6888e+08	9.34603e+08	1.151	1.158	1.206	0.922	0.857	0.826	1.3493	0.00106566
Q57E78	DNA repair protein RecO OS=Brucella abortus biovar 1 (strain 9-941) OX=262698 GN=recO PE=3 SV=1	recO	28	5	10	5	27.7	3.58767e+06	541624	2.39457e+06	3.29246e+06	1.2017e+07	1.02462e+07	0.741	0.112	0.503	0.567	2.06	1.756	0.3094	0.139339
Q57DT1	Proline--tRNA ligase OS=Brucella abortus biovar 1 (strain 9-941) OX=262698 GN=proS PE=3 SV=1	proS	77	26	355	26	49.5	3.96713e+08	4.17488e+08	4.01947e+08	5.33481e+08	5.12963e+08	5.6325e+08	0.93	0.981	0.959	1.042	0.998	1.096	0.9152	0.0474814
Q57E58	Ribosomal RNA small subunit methyltransferase A OS=Brucella abortus biovar 1 (strain 9-941) OX=262698 GN=rsmA PE=3 SV=1	rsmA	40	7	31	7	30.3	1.02902e+07	7.42521e+06	8.76441e+06	1.70984e+07	1.6088e+07	2.16727e+07	0.838	0.606	0.727	1.16	1.088	1.465	0.5847	0.014588
Q57DW2	30S ribosomal protein S9 OS=Brucella abortus biovar 1 (strain 9-941) OX=262698 GN=rpsI PE=3 SV=1	rpsI	70	9	131	9	17.2	2.23587e+08	2.22413e+08	2.18642e+08	6.55312e+08	6.15311e+08	6.59187e+08	0.571	0.569	0.568	1.394	1.305	1.397	0.417	2.58067e-06
Q57E89	Orotate phosphoribosyltransferase OS=Brucella abortus biovar 1 (strain 9-941) OX=262698 GN=pyrE PE=3 SV=1	pyrE	47	8	117	8	20.7	1.65252e+08	1.51995e+08	1.43987e+08	1.64876e+08	1.70828e+08	1.42616e+08	1.165	1.074	1.033	0.969	1	0.834	1.1673	0.0774818
Q57ER3	30S ribosomal protein S18 OS=Brucella abortus biovar 1 (strain 9-941) OX=262698 GN=rpsR PE=3 SV=1	rpsR	48	5	54	5	9.6	1.91047e+08	1.86583e+08	2.09384e+08	7.41662e+08	780915051	7.88279e+08	0.437	0.427	0.487	1.413	1.482	1.495	0.3077	1.16584e-05
Q57DM1	5'-nucleotidase SurE OS=Brucella abortus biovar 1 (strain 9-941) OX=262698 GN=surE PE=3 SV=1	surE	53	11	80	11	27.5	3.10747e+07	2.68276e+07	2.15495e+07	1.06388e+08	1.11582e+08	1.11164e+08	0.504	0.436	0.356	1.437	1.502	1.495	0.2923	0.000260734
Q57AX2	Succinate--CoA ligase [ADP-forming] subunit beta OS=Brucella abortus biovar 1 (strain 9-941) OX=262698 GN=sucC PE=3 SV=1	sucC	65	28	869	28	42.5	4.50902e+09	4.41379e+09	4.3026e+09	5.17632e+09	5.27158e+09	5.29484e+09	1.031	1.012	1.002	0.986	1.001	1.005	1.0177	0.160433
Q578E9	sn-glycerol-3-phosphate import ATP-binding protein UgpC OS=Brucella abortus biovar 1 (strain 9-941) OX=262698 GN=ugpC PE=3 SV=1	ugpC	54	13	150	13	38.5	2.38002e+08	2.55823e+08	2.4659e+08	2.25861e+08	2.43308e+08	2.46504e+08	1.083	1.166	1.142	0.856	0.919	0.931	1.2531	0.00270365
P0C144	Urease accessory protein UreE OS=Brucella abortus biovar 1 (strain 9-941) OX=262698 GN=ureE PE=3 SV=1	ureE	46	5	63	5	19.5	7.94985e+07	6.77666e+07	6.50419e+07	3.45007e+07	3.00783e+07	2.69594e+07	1.733	1.481	1.444	0.627	0.545	0.488	2.806	0.000361586
Q57CL3	UPF0758 protein BruAb1_1284 OS=Brucella abortus biovar 1 (strain 9-941) OX=262698 GN=BruAb1_1284 PE=3 SV=1	BruAb1_1284	17	3	9	3	27.7	4.65349e+07	5.06584e+07	4.43059e+07	4.7089e+07	4.62502e+07	4.8933e+07	1.086	1.185	1.053	0.916	0.896	0.948	1.2043	0.00901185
Q57AS5	UPF0178 protein BruAb1_1955 OS=Brucella abortus biovar 1 (strain 9-941) OX=262698 GN=BruAb1_1955 PE=3 SV=1	BruAb1_1955	14	2	8	2	17.1	1.80459e+06	1.61349e+06	1.42615e+06	2.71895e+06	3331522	2.8304e+06	0.871	0.78	0.701	1.094	1.335	1.134	0.6601	0.00903771
Q57AF0	Tryptophan synthase beta chain OS=Brucella abortus biovar 1 (strain 9-941) OX=262698 GN=trpB PE=3 SV=1	trpB	62	16	100	16	43.5	3.93759e+07	3.80143e+07	4.34692e+07	2.16996e+08	1.92038e+08	2.33811e+08	0.342	0.33	0.384	1.568	1.383	1.683	0.2279	3.59222e-05
Q57BI3	Tol-Pal system protein TolB OS=Brucella abortus biovar 1 (strain 9-941) OX=262698 GN=tolB PE=3 SV=1	tolB	57	19	522	19	48.5	1.68848e+09	1.64401e+09	1.64197e+09	1.10999e+09	1.06125e+09	1.11018e+09	1.355	1.322	1.341	0.742	0.707	0.739	1.8364	3.68794e-06
Q57CD8	Putative ABC transporter ATP-binding protein BruAb1_1365 OS=Brucella abortus biovar 1 (strain 9-941) OX=262698 GN=BruAb1_1365 PE=3 SV=1	BruAb1_1365	4	1	2	1	26.2			653898	1.98502e+06	2.1787e+06	1.63076e+06
Q57EP1	UPF0301 protein BruAb1_0502 OS=Brucella abortus biovar 1 (strain 9-941) OX=262698 GN=BruAb1_0502 PE=3 SV=1	BruAb1_0502	18	4	11	4	22	3.76544e+06	3.94427e+06	4.27166e+06	2.88887e+06	2.71572e+06	4.17638e+06	1.146	1.203	1.324	0.733	0.686	1.055	1.4846	0.0426227
Q57F20	Invasion protein B homolog BruAb1_0366 OS=Brucella abortus biovar 1 (strain 9-941) OX=262698 GN=BruAb1_0366 PE=3 SV=1	BruAb1_0366	69	12	396	12	18	2.92567e+09	2.55779e+09	2.53414e+09	1.56141e+09	1.63602e+09	1.71733e+09	1.499	1.313	1.321	0.666	0.696	0.73	1.9756	0.000178557
Q57AD6	Chaperone protein DnaJ OS=Brucella abortus biovar 1 (strain 9-941) OX=262698 GN=dnaJ PE=3 SV=1	dnaJ	58	19	207	19	41.1	3.62907e+08	3.60587e+08	3.89744e+08	3.94221e+08	3.77887e+08	4.10637e+08	1.047	1.043	1.145	0.948	0.905	0.983	1.1407	0.0275959
Q57D61	GTP cyclohydrolase 1 OS=Brucella abortus biovar 1 (strain 9-941) OX=262698 GN=folE PE=3 SV=1	folE	58	11	48	11	23.8	1.14e+07	1.05212e+07	1.17104e+07	5.07286e+07	5.26106e+07	5.34152e+07	0.397	0.367	0.415	1.471	1.52	1.542	0.2601	3.99398e-06
Q57DK8	Aspartyl/glutamyl-tRNA(Asn/Gln) amidotransferase subunit B OS=Brucella abortus biovar 1 (strain 9-941) OX=262698 GN=gatB PE=3 SV=1	gatB	69	28	381	28	54.7	5.60621e+08	5.49601e+08	5.87453e+08	5.70664e+08	5.40041e+08	5.77437e+08	1.097	1.078	1.17	0.93	0.877	0.937	1.219	0.00369078
Q579Q6	ATP phosphoribosyltransferase OS=Brucella abortus biovar 1 (strain 9-941) OX=262698 GN=hisG PE=3 SV=1	hisG	38	8	73	8	25.5	7.17365e+07	6.78444e+07	6.86509e+07	9.08051e+07	87123547	7.81746e+07	1.024	0.97	0.997	1.079	1.032	0.925	0.9852	0.799758
Q577Z3	Glutamyl-tRNA(Gln) amidotransferase subunit A OS=Brucella abortus biovar 1 (strain 9-941) OX=262698 GN=gatA PE=3 SV=1	gatA	46	15	205	15	52.4	3.94939e+08	4.07246e+08	4.27916e+08	4.77151e+08	4.64218e+08	3.81769e+08	1.025	1.059	1.13	1.032	1	0.822	1.1261	0.184408
Q576T8	Acetylglutamate kinase OS=Brucella abortus biovar 1 (strain 9-941) OX=262698 GN=argB PE=3 SV=1	argB	68	16	229	16	31.5	5.05857e+08	4.665e+08	4.63782e+08	4.99001e+08	5.82632e+08	5.18415e+08	1.104	1.02	1.03	0.907	1.056	0.939	1.0868	0.180512
Q57BJ0	Phosphoglucosamine mutase OS=Brucella abortus biovar 1 (strain 9-941) OX=262698 GN=glmM PE=3 SV=1	glmM	36	16	144	16	48.5	9.0072e+07	6.97687e+07	6.82376e+07	2.70354e+08	2.43442e+08	2.81678e+08	0.583	0.453	0.45	1.458	1.308	1.513	0.3473	0.000374558
Q57E96	4-hydroxy-tetrahydrodipicolinate synthase OS=Brucella abortus biovar 1 (strain 9-941) OX=262698 GN=dapA PE=3 SV=1	dapA	65	15	190	15	31.6	6.9586e+08	7.24329e+08	7.14636e+08	9.21697e+08	8.95261e+08	8.25402e+08	0.965	1.007	1.009	1.065	1.031	0.95	0.9787	0.606585
P0C119	L-erythrulose-1-phosphate isomerase OS=Brucella abortus biovar 1 (strain 9-941) OX=262698 GN=eryH PE=3 SV=1	eryH	64	13	101	13	27.9	1.17476e+08	1.13349e+08	1.15785e+08	2.08103e+08	2.14337e+08	2.39727e+08	0.772	0.746	0.774	1.139	1.169	1.306	0.6342	0.000481377
Q57B06	Glycerol-3-phosphate dehydrogenase [NAD(P)+] OS=Brucella abortus biovar 1 (strain 9-941) OX=262698 GN=gpsA PE=3 SV=1	gpsA	56	13	78	13	33.4	6.42513e+07	6.87031e+07	6.10782e+07	6.77719e+07	7.66913e+07	7.48375e+07	1.03	1.103	0.996	0.905	1.021	0.995	1.0712	0.21796
Q577F1	Probable acid stress chaperone HdeA OS=Brucella abortus biovar 1 (strain 9-941) OX=262698 GN=hdeA PE=3 SV=1	hdeA	64	9	275	9	12.3	6.45281e+09	5.90995e+09	6.29802e+09	2.56324e+08	2.81673e+08	2.40146e+08	2.199	2.018	2.185	0.073	0.08	0.068	28.9683	4.12478e-07
Q57FM3	Integration host factor subunit beta OS=Brucella abortus biovar 1 (strain 9-941) OX=262698 GN=ihfB PE=3 SV=1	ihfB	67	6	94	6	10.6	5.34678e+08	5.61136e+08	5.57595e+08	4.1723e+08	4.47958e+08	3.72728e+08	1.225	1.288	1.3	0.797	0.852	0.709	1.617	0.00104649
Q57DI4	Anhydro-N-acetylmuramic acid kinase OS=Brucella abortus biovar 1 (strain 9-941) OX=262698 GN=anmK PE=3 SV=1	anmK	27	8	42	8	39.8	3.5954e+07	3.6457e+07	3.17623e+07	2.452e+07	2.79998e+07	2.81608e+07	1.289	1.309	1.159	0.732	0.833	0.837	1.5641	0.0015391
Q579E8	Histidine ammonia-lyase OS=Brucella abortus biovar 1 (strain 9-941) OX=262698 GN=hutH PE=3 SV=1	hutH	50	17	168	17	53.2	4.28843e+08	4.37979e+08	3.96126e+08	8.51869e+07	8.11794e+07	8.56963e+07	1.875	1.919	1.763	0.31	0.295	0.311	6.0666	4.93089e-07
Q57CX8	Elongation factor Ts OS=Brucella abortus biovar 1 (strain 9-941) OX=262698 GN=tsf PE=3 SV=1	tsf	75	18	707	18	31.5	1.4256e+09	1.47209e+09	1.40085e+09	1.58893e+09	1.62742e+09	1.6389e+09	1.032	1.068	1.032	0.958	0.978	0.984	1.0726	0.00750019
P0C107	RNA-binding protein Hfq OS=Brucella abortus biovar 1 (strain 9-941) OX=262698 GN=hfq PE=3 SV=1	hfq	81	6	86	6	8.8	3.29484e+08	4.08729e+08	3.48092e+08	2.75079e+08	2.44595e+08	2.3025e+08	1.189	1.478	1.278	0.827	0.733	0.689	1.7541	0.00255676
Q57AJ2	Uroporphyrinogen decarboxylase OS=Brucella abortus biovar 1 (strain 9-941) OX=262698 GN=hemE PE=3 SV=1	hemE	31	9	95	9	37.8	1.99306e+08	2.24019e+08	2.0804e+08	2.21852e+08	2.16344e+08	2.35522e+08	1.012	1.14	1.075	0.938	0.912	0.992	1.1355	0.0404576
Q577Y1	Glutamine--fructose-6-phosphate aminotransferase [isomerizing] OS=Brucella abortus biovar 1 (strain 9-941) OX=262698 GN=glmS PE=3 SV=3	glmS	54	26	175	26	66.2	1.57171e+08	1.57704e+08	1.60601e+08	2.29769e+08	2.33239e+08	2.38126e+08	0.885	0.89	0.92	1.078	1.09	1.112	0.8216	0.000202845
Q576T0	Methionyl-tRNA formyltransferase OS=Brucella abortus biovar 1 (strain 9-941) OX=262698 GN=fmt PE=3 SV=1	fmt	49	11	81	11	32.7	3.61325e+07	3.629e+07	3.74318e+07	6.42505e+07	7.73915e+07	7.12785e+07	0.742	0.746	0.782	1.099	1.319	1.214	0.625	0.00107418
Q578K3	Fe(3+) ions import ATP-binding protein FbpC OS=Brucella abortus biovar 1 (strain 9-941) OX=262698 GN=fbpC PE=3 SV=1	fbpC	10	3	8	3	37.9	2.84897e+06	2.40811e+06	3.15602e+06	4.65961e+06	5.0617e+06	5.72972e+06	0.791	0.67	0.892	1.078	1.167	1.32	0.66	0.0146656
Q57G10	Chromosomal replication initiator protein DnaA OS=Brucella abortus biovar 1 (strain 9-941) OX=262698 GN=dnaA PE=3 SV=1	dnaA	56	21	83	21	55.1	2.40428e+08	2.88818e+08	2.4764e+08	3.11809e+08	3.30936e+08	3.17094e+08	0.917	1.104	0.962	0.991	1.048	1.004	0.9803	0.715366
Q576R3	2,3-bisphosphoglycerate-dependent phosphoglycerate mutase OS=Brucella abortus biovar 1 (strain 9-941) OX=262698 GN=gpmA PE=3 SV=1	gpmA	86	18	368	18	22.9	1.12163e+09	1.192e+09	1.16909e+09	1.36221e+09	1.32961e+09	1.35183e+09	0.987	1.051	1.047	0.999	0.972	0.987	1.0429	0.128745
Q579M9	Tetraacyldisaccharide 4'-kinase OS=Brucella abortus biovar 1 (strain 9-941) OX=262698 GN=lpxK PE=3 SV=1	lpxK	37	10	58	10	36.8	1.67453e+07	2.4181e+07	2.11204e+07	3.04177e+07	29372623	2.69295e+07	0.746	1.079	0.957	1.129	1.086	0.995	0.8667	0.253259
Q578R0	Bifunctional protein FolD OS=Brucella abortus biovar 1 (strain 9-941) OX=262698 GN=folD PE=3 SV=1	folD	40	11	126	11	31.2	2.16397e+08	2.62127e+08	2.02483e+08	2.08351e+08	2.03799e+08	2.06862e+08	1.103	1.339	1.05	0.885	0.862	0.875	1.3318	0.0196654
Q577Y8	Octanoyltransferase OS=Brucella abortus biovar 1 (strain 9-941) OX=262698 GN=lipB PE=3 SV=1	lipB	16	4	13	4	29.6	858206	1.05325e+06	1.01674e+06	1.07174e+07	7.89931e+06	1.13056e+07	0.173	0.213	0.209	1.801	1.323	1.892	0.1186	8.24982e-05
Q57C28	Carbamoyl-phosphate synthase small chain OS=Brucella abortus biovar 1 (strain 9-941) OX=262698 GN=carA PE=3 SV=1	carA	59	14	165	14	43.5	2.78301e+08	2.65248e+08	2.78859e+08	3.94546e+08	3.67048e+08	3.52553e+08	0.952	0.909	0.971	1.125	1.043	1.001	0.8937	0.0471639
Q579E2	D-amino acid dehydrogenase OS=Brucella abortus biovar 1 (strain 9-941) OX=262698 GN=dadA PE=3 SV=1	dadA	69	23	171	23	45.1	2.1462e+08	2.07112e+08	1.98577e+08	1.69229e+08	1.82179e+08	1.7319e+08	1.242	1.201	1.17	0.816	0.875	0.831	1.4326	0.00018705
Q57ET8	Chorismate synthase OS=Brucella abortus biovar 1 (strain 9-941) OX=262698 GN=aroC PE=3 SV=1	aroC	34	12	84	12	39	7.73974e+07	7.73075e+07	8.4073e+07	8.92941e+07	9.50035e+07	9.86759e+07	0.983	0.984	1.087	0.945	1.002	1.04	1.0224	0.641901
Q57B86	ATP synthase subunit alpha OS=Brucella abortus biovar 1 (strain 9-941) OX=262698 GN=atpA PE=3 SV=1	atpA	55	27	855	27	54.9	4.48969e+09	4.47057e+09	4.3362e+09	4.23528e+09	4.41204e+09	4.35415e+09	1.131	1.129	1.112	0.889	0.923	0.91	1.2388	6.15909e-05
Q57AI9	Shikimate dehydrogenase (NADP(+)) OS=Brucella abortus biovar 1 (strain 9-941) OX=262698 GN=aroE PE=3 SV=1	aroE	41	10	70	10	30.5	9.63514e+07	1.08241e+08	1.00695e+08	8.08618e+07	8.52868e+07	7.80957e+07	1.162	1.308	1.236	0.812	0.854	0.781	1.5145	0.000639168
Q57FU2	Argininosuccinate synthase OS=Brucella abortus biovar 1 (strain 9-941) OX=262698 GN=argG PE=3 SV=1	argG	72	28	541	28	45.2	1.79312e+09	1.81505e+09	1.78257e+09	1.89728e+09	1.52938e+09	1.7673e+09	1.122	1.138	1.136	0.989	0.795	0.918	1.2568	0.0223266
Q576T5	2,3,4,5-tetrahydropyridine-2,6-dicarboxylate N-succinyltransferase OS=Brucella abortus biovar 1 (strain 9-941) OX=262698 GN=dapD PE=3 SV=1	dapD	87	21	270	21	30.7	1.02573e+09	1.09646e+09	1.07335e+09	1.54835e+09	1.56744e+09	1.46161e+09	0.874	0.936	0.931	1.1	1.109	1.034	0.8452	0.00572615
Q577Z4	Aspartyl/glutamyl-tRNA(Asn/Gln) amidotransferase subunit C OS=Brucella abortus biovar 1 (strain 9-941) OX=262698 GN=gatC PE=3 SV=1	gatC	47	3	64	3	10.3	9.3429e+07	1.12026e+08	9.61112e+07	8.05526e+07	8.18874e+07	9.88485e+07	1.1	1.321	1.151	0.79	0.8	0.965	1.398	0.0167009
Q577P8	Biotin synthase OS=Brucella abortus biovar 1 (strain 9-941) OX=262698 GN=bioB PE=3 SV=2	bioB	32	9	41	9	35.6	8.48426e+06	1.33002e+07	9.78848e+06	1.46541e+08	1.24084e+08	1.15545e+08	0.135	0.211	0.158	1.936	1.634	1.52	0.099	9.89224e-05
Q57DN9	Nicotinate-nucleotide--dimethylbenzimidazole phosphoribosyltransferase OS=Brucella abortus biovar 1 (strain 9-941) OX=262698 GN=cobT PE=3 SV=1	cobT	55	11	188	11	35.1	2.8861e+08	2.79003e+08	3.15616e+08	5.67264e+08	5.09683e+08	4.8822e+08	0.781	0.756	0.869	1.279	1.145	1.096	0.6835	0.00365009
Q576T9	Probable GTP-binding protein EngB OS=Brucella abortus biovar 1 (strain 9-941) OX=262698 GN=engB PE=3 SV=2	engB	56	14	107	14	26.2	1.15815e+08	1.18084e+08	1.17688e+08	1.614e+08	1.78148e+08	1.82669e+08	0.878	0.897	0.908	1.02	1.121	1.149	0.8155	0.00571956
Q57AM9	3-dehydroquinate synthase OS=Brucella abortus biovar 1 (strain 9-941) OX=262698 GN=aroB PE=3 SV=1	aroB	57	14	90	14	39.9	4.36902e+07	4.85875e+07	4.49796e+07	8.35472e+07	6.47333e+07	5.64466e+07	0.846	0.943	0.887	1.349	1.041	0.907	0.8116	0.179399
Q57EY0	ATP synthase subunit a OS=Brucella abortus biovar 1 (strain 9-941) OX=262698 GN=atpB PE=3 SV=1	atpB	20	4	37	4	27	2.75185e+07	2.15229e+07	2.71714e+07	5.35849e+07	5.64927e+07	6.2911e+07	0.732	0.573	0.735	1.187	1.247	1.388	0.5338	0.00258418
Q578J2	Alkyl hydroperoxide reductase AhpD OS=Brucella abortus biovar 1 (strain 9-941) OX=262698 GN=ahpD PE=3 SV=1	ahpD	77	14	531	14	18.8	3.06057e+09	3.17935e+09	2.88803e+09	1.32385e+09	1.39438e+09	1.5303e+09	1.516	1.578	1.456	0.546	0.573	0.629	2.603	3.59596e-05
P0CB35	60 kDa chaperonin OS=Brucella abortus biovar 1 (strain 9-941) OX=262698 GN=groL PE=3 SV=1	groL	86	57	6506	57	57.5	3.7956e+10	4.09528e+10	4.03222e+10	1.49757e+10	1.5041e+10	1.48208e+10	1.533	1.657	1.657	0.504	0.504	0.497	3.2206	1.54246e-06
Q57B87	ATP synthase gamma chain OS=Brucella abortus biovar 1 (strain 9-941) OX=262698 GN=atpG PE=3 SV=1	atpG	60	16	286	16	31.8	6.81342e+08	6.77682e+08	6.93502e+08	8.76928e+08	8.38821e+08	8.66859e+08	0.974	0.971	1.009	1.044	0.995	1.028	0.9632	0.116499
Q57AF3	Acetyl-coenzyme A carboxylase carboxyl transferase subunit beta OS=Brucella abortus biovar 1 (strain 9-941) OX=262698 GN=accD PE=3 SV=1	accD	49	12	132	12	33.3	3.75037e+08	4.9987e+08	4.14737e+08	5.44947e+08	5.76485e+08	6.66404e+08	0.807	1.078	0.909	0.977	1.03	1.19	0.8739	0.249014
Q57EQ8	Acyl carrier protein OS=Brucella abortus biovar 1 (strain 9-941) OX=262698 GN=acpP PE=3 SV=1	acpP	17	2	322	2	8.3	1.89636e+09	1.84042e+09	1.85121e+09	1.17807e+09	1.18456e+09	1.18938e+09	1.375	1.337	1.366	0.711	0.713	0.715	1.9065	1.90578e-07
Q57DW4	N-acetyl-gamma-glutamyl-phosphate reductase OS=Brucella abortus biovar 1 (strain 9-941) OX=262698 GN=argC PE=3 SV=1	argC	64	14	154	14	33.8	2.1476e+08	2.37848e+08	2.28358e+08	1.9889e+08	1.92389e+08	2.14106e+08	1.106	1.227	1.197	0.853	0.823	0.915	1.3624	0.00218571
Q57EI0	Betaine aldehyde dehydrogenase OS=Brucella abortus biovar 1 (strain 9-941) OX=262698 GN=betB PE=3 SV=1	betB	31	12	89	12	52	7.97311e+07	9.19723e+07	7.69363e+07	6.51781e+07	5.68991e+07	8.17925e+07	1.167	1.349	1.147	0.795	0.692	0.994	1.4764	0.0274593
Q576R4	4-hydroxy-tetrahydrodipicolinate reductase OS=Brucella abortus biovar 1 (strain 9-941) OX=262698 GN=dapB PE=3 SV=1	dapB	61	14	152	14	27.6	2.74879e+08	2.97185e+08	2.52026e+08	1.86674e+08	1.82615e+08	1.75477e+08	1.33	1.441	1.242	0.753	0.734	0.705	1.8307	0.00021297
Q578E4	Adenine deaminase OS=Brucella abortus biovar 1 (strain 9-941) OX=262698 GN=ade PE=3 SV=1	ade	43	17	125	17	62.6	8.47859e+07	9.77694e+07	8.58856e+07	1.81199e+08	2.02065e+08	1.75464e+08	0.679	0.785	0.7	1.209	1.344	1.166	0.5819	0.000909971
P0A3T3	31 kDa immunogenic protein OS=Brucella abortus biovar 1 (strain 9-941) OX=262698 GN=bcsP31 PE=4 SV=1	bcsP31	59	19	714	19	34.3	5.26935e+09	5.01081e+09	5.34272e+09	2.39429e+09	2.15645e+09	1.95414e+09	1.578	1.503	1.628	0.597	0.536	0.485	2.9104	7.61951e-05
Q579G4	D-aminopeptidase OS=Brucella abortus biovar 1 (strain 9-941) OX=262698 GN=dap PE=3 SV=1	dap	28	12	59	12	56.8	5.56245e+07	5.45951e+07	5.62772e+07	6.1444e+07	5.65385e+07	4.62694e+07	1.114	1.096	1.147	1.025	0.94	0.769	1.2279	0.0694347
Q57E83	Holo-[acyl-carrier-protein] synthase OS=Brucella abortus biovar 1 (strain 9-941) OX=262698 GN=acpS PE=3 SV=1	acpS	42	4	18	4	14.6	8.40267e+07	7.16512e+07	7.75218e+07	4.43948e+07	4.20786e+07	3.58229e+07	1.566	1.338	1.471	0.689	0.651	0.554	2.3099	0.000460804
Q57C89	DNA ligase OS=Brucella abortus biovar 1 (strain 9-941) OX=262698 GN=ligA PE=3 SV=1	ligA	53	34	182	34	78.6	1.99903e+08	1.92732e+08	1.99334e+08	2.44761e+08	2.43862e+08	2.4498e+08	0.999	0.965	1.014	1.019	1.012	1.016	0.9774	0.193494
P0A2Y1	Arginase OS=Brucella abortus biovar 1 (strain 9-941) OX=262698 GN=arcB PE=3 SV=1	arcB	68	14	220	14	33.2	8.3385e+08	8.0432e+08	8.82004e+08	4.68365e+08	5.01812e+08	4.11107e+08	1.416	1.369	1.524	0.663	0.707	0.579	2.2109	0.000285067
Q57EH9	HTH-type transcriptional regulator BetI OS=Brucella abortus biovar 1 (strain 9-941) OX=262698 GN=betI PE=3 SV=1	betI	33	5	25	5	21.7	2.28901e+07	2.40941e+07	1.9913e+07	8.69624e+06	1.13461e+07	8.1996e+06	1.594	1.681	1.411	0.505	0.656	0.474	2.8661	0.000697774
Q57EL6	Ureidoglycolate lyase OS=Brucella abortus biovar 1 (strain 9-941) OX=262698 GN=allA PE=3 SV=1	allA	54	8	46	8	19	2.62576e+07	2.45176e+07	2.74734e+07	2.81141e+07	2.84049e+07	2.8025e+07	1.069	1	1.138	0.953	0.96	0.946	1.1217	0.0391161
P0A3D8	Ferrochelatase OS=Brucella abortus biovar 1 (strain 9-941) OX=262698 GN=hemH PE=3 SV=2	hemH	36	10	48	10	40.1	3.16889e+07	2.97067e+07	2.52162e+07	5.5872e+07	5.35623e+07	5.8958e+07	0.823	0.773	0.667	1.209	1.155	1.271	0.6226	0.00219333
Q57AH2	Phosphoribosyl-ATP pyrophosphatase OS=Brucella abortus biovar 1 (strain 9-941) OX=262698 GN=hisE PE=3 SV=1	hisE	50	4	64	4	11.2	9.55974e+07	9.76011e+07	9.14234e+07	7.39274e+07	7.48179e+07	7.52706e+07	1.245	1.274	1.212	0.802	0.809	0.813	1.5392	8.62499e-06
Q57AZ0	3-isopropylmalate dehydratase large subunit OS=Brucella abortus biovar 1 (strain 9-941) OX=262698 GN=leuC PE=3 SV=1	leuC	46	15	132	15	50.7	1.46476e+07	9.94498e+06	1.11332e+07	2.32374e+08	2.51159e+08	2.25195e+08	0.13	0.089	0.101	1.723	1.856	1.663	0.061	1.72715e-05
Q57EW9	4-diphosphocytidyl-2-C-methyl-D-erythritol kinase OS=Brucella abortus biovar 1 (strain 9-941) OX=262698 GN=ispE PE=3 SV=1	ispE	22	4	20	4	31.2	4.86628e+06	4.42266e+06	4.26499e+06	1.34605e+07	1.34388e+07	1.31677e+07	0.601	0.548	0.536	1.386	1.379	1.35	0.4095	1.5546e-05
Q57B99	Leu/Ile/Val-binding protein homolog 1 OS=Brucella abortus biovar 1 (strain 9-941) OX=262698 GN=BruAb1_1767 PE=3 SV=1	BruAb1_1767	52	19	415	12	39.4	9.0785e+08	8.20224e+08	8.97343e+08	4.86315e+08	4.25031e+08	4.50567e+08	1.508	1.366	1.518	0.673	0.586	0.621	2.3362	8.66996e-05
Q577J0	Leu/Ile/Val-binding protein homolog 7 OS=Brucella abortus biovar 1 (strain 9-941) OX=262698 GN=BruAb2_0801 PE=3 SV=2	BruAb2_0801	12	4	9	4	42.4				2.88522e+06	3.22048e+06	3.60637e+06				0.82	0.912	1.021
Q57AR7	Histidinol-phosphate aminotransferase OS=Brucella abortus biovar 1 (strain 9-941) OX=262698 GN=hisC PE=3 SV=1	hisC	75	22	231	22	39.9	4.55095e+08	5.129e+08	4.64168e+08	5.89543e+08	5.64549e+08	5.27642e+08	0.968	1.093	1.005	1.045	0.997	0.931	1.0313	0.566844
Q57D60	Phosphoribosyl-AMP cyclohydrolase OS=Brucella abortus biovar 1 (strain 9-941) OX=262698 GN=hisI PE=3 SV=1	hisI	64	9	77	9	15.3	6.3665e+07	5.88831e+07	6.01419e+07	5.10546e+07	5.03653e+07	5.08459e+07	1.259	1.167	1.211	0.841	0.827	0.834	1.4536	7.61981e-05
Q57AA0	Translation initiation factor IF-2 OS=Brucella abortus biovar 1 (strain 9-941) OX=262698 GN=infB PE=3 SV=1	infB	52	39	536	39	104.1	1.07302e+09	1.08168e+09	1.05613e+09	2.141e+09	2.0887e+09	2.15256e+09	0.741	0.749	0.742	1.232	1.198	1.233	0.6093	1.01459e-06
Q579H8	Methionine import ATP-binding protein MetN OS=Brucella abortus biovar 1 (strain 9-941) OX=262698 GN=metN PE=3 SV=2	metN	38	9	84	9	39.4	1.33367e+08	1.16744e+08	1.19645e+08	1.45908e+08	1.14987e+08	1.14917e+08	1.185	1.04	1.082	1.08	0.848	0.847	1.1917	0.114009
Q57CY1	Isoprenyl transferase OS=Brucella abortus biovar 1 (strain 9-941) OX=262698 GN=uppS PE=3 SV=1	uppS	19	5	21	5	28	4.84244e+06	4.83e+06	4.2727e+06	2.18863e+07	2.35225e+07	2.66895e+07	0.373	0.373	0.335	1.404	1.504	1.705	0.2343	2.7364e-05
Q579M7	DNA mismatch repair protein MutL OS=Brucella abortus biovar 1 (strain 9-941) OX=262698 GN=mutL PE=3 SV=1	mutL	33	14	39	14	66.7	4.49483e+06	6.04919e+06	5.02938e+06	2.95096e+07	29675638	2.55764e+07	0.297	0.4	0.338	1.623	1.627	1.401	0.2225	0.000109999
Q578S7	Nickel import ATP-binding protein NikE OS=Brucella abortus biovar 1 (strain 9-941) OX=262698 GN=nikE PE=3 SV=1	nikE	31	7	25	7	29.2	7.61933e+06	6.5976e+06	3.44815e+06	1.13996e+07	8.07675e+06	9.09399e+06	1.092	0.947	0.503	1.361	0.961	1.081	0.747	0.267893
Q57AJ7	tRNA uridine 5-carboxymethylaminomethyl modification enzyme MnmG OS=Brucella abortus biovar 1 (strain 9-941) OX=262698 GN=mnmG PE=3 SV=1	mnmG	33	18	68	18	69.4	1.81725e+07	2.18217e+07	1.62984e+07	7.2995e+07	8.23128e+07	7.92594e+07	0.414	0.498	0.378	1.385	1.557	1.498	0.2905	0.000147285
Q57C78	UDP-N-acetylglucosamine--N-acetylmuramyl-(pentapeptide) pyrophosphoryl-undecaprenol N-acetylglucosamine transferase OS=Brucella abortus biovar 1 (strain 9-941) OX=262698 GN=murG PE=3 SV=1	murG	38	12	95	12	40.2	2.52941e+08	2.77333e+08	2.45379e+08	1.65929e+08	1.61378e+08	1.21909e+08	1.368	1.503	1.351	0.748	0.725	0.547	2.0901	0.00208137
Q579E7	Imidazolonepropionase OS=Brucella abortus biovar 1 (strain 9-941) OX=262698 GN=hutI PE=3 SV=1	hutI	38	13	82	13	43.5	1.83065e+08	2.17165e+08	2.23115e+08	3.12299e+07	3.31955e+07	4.01354e+07	1.666	1.981	2.067	0.237	0.251	0.303	7.2238	3.73913e-05
Q57CZ5	LexA repressor OS=Brucella abortus biovar 1 (strain 9-941) OX=262698 GN=lexA PE=3 SV=1	lexA	58	10	90	10	26.1	1.66438e+08	1.63196e+08	1.75956e+08	1.74012e+08	1.72895e+08	1.6306e+08	1.086	1.067	1.168	0.946	0.936	0.883	1.2011	0.00640135
Q576D4	Leu/Ile/Val-binding protein homolog 5 OS=Brucella abortus biovar 1 (strain 9-941) OX=262698 GN=BruAb2_1129 PE=3 SV=1	BruAb2_1129	55	17	212	17	44.2	1.09578e+08	1.1176e+08	1.19199e+08	7.27889e+08	7.37781e+08	6.7958e+08	0.292	0.298	0.323	1.616	1.633	1.503	0.1921	2.14143e-06
Q578E0	Leu/Ile/Val-binding protein homolog 6 OS=Brucella abortus biovar 1 (strain 9-941) OX=262698 GN=BruAb2_0578 PE=3 SV=1	BruAb2_0578	40	14	73	14	41.6	9.02037e+07	7.12386e+07	9.4697e+07	4.78086e+07	4.55361e+07	4.50183e+07	1.515	1.199	1.619	0.669	0.635	0.627	2.2439	0.00100999
P0C110	Acyl-[acyl-carrier-protein]--UDP-N-acetylglucosamine O-acyltransferase OS=Brucella abortus biovar 1 (strain 9-941) OX=262698 GN=lpxA PE=3 SV=1	lpxA	15	3	36	3	29.4	4.3277e+06	4.54982e+06	3.84231e+06	1.35086e+07	1.5259e+07	1.68613e+07	0.491	0.518	0.444	1.278	1.438	1.588	0.3376	0.000150356
Q57DU3	NADH-quinone oxidoreductase subunit I OS=Brucella abortus biovar 1 (strain 9-941) OX=262698 GN=nuoI PE=3 SV=1	nuoI	50	7	73	7	18.5	3.26205e+07	3.47483e+07	3.24328e+07	1.2631e+08	1.28254e+08	1.42448e+08	0.435	0.464	0.44	1.403	1.42	1.576	0.3044	9.21943e-06
Q44664	25 kDa outer-membrane immunogenic protein OS=Brucella abortus biovar 1 (strain 9-941) OX=262698 GN=omp25 PE=3 SV=2	omp25	50	11	276	11	23.1	1.54192e+09	1.39452e+09	1.44631e+09	7.28682e+08	7.25947e+08	8.01843e+08	1.539	1.394	1.469	0.606	0.601	0.664	2.3528	3.71237e-05
Q57AB1	tRNA-2-methylthio-N(6)-dimethylallyladenosine synthase OS=Brucella abortus biovar 1 (strain 9-941) OX=262698 GN=miaB PE=3 SV=1	miaB	48	17	61	17	52.3	8.00452e+07	9.76122e+07	9.71505e+07	8.16537e+07	8.19085e+07	7.98667e+07	1.023	1.25	1.264	0.87	0.869	0.847	1.3677	0.0112087
Q57DV0	NADH-quinone oxidoreductase subunit B OS=Brucella abortus biovar 1 (strain 9-941) OX=262698 GN=nuoB PE=3 SV=1	nuoB	28	5	78	5	21	2.3012e+07	2.22613e+07	2.14587e+07	1.09433e+08	1.05585e+08	1.06627e+08	0.393	0.381	0.373	1.555	1.495	1.509	0.2516	2.2732e-07
Q57AH3	Imidazole glycerol phosphate synthase subunit HisF OS=Brucella abortus biovar 1 (strain 9-941) OX=262698 GN=hisF PE=3 SV=1	hisF	77	17	133	17	27.5	1.51477e+08	1.45931e+08	1.31602e+08	2.17796e+08	2.28826e+08	1.95114e+08	0.937	0.905	0.829	1.123	1.175	1.002	0.8094	0.02439
Q2YKV1	6,7-dimethyl-8-ribityllumazine synthase 2 OS=Brucella abortus (strain 2308) OX=359391 GN=ribH2 PE=1 SV=1	ribH2	68	11	550	11	17.3	1.66227e+09	1.90262e+09	2.01907e+09	2.56494e+09	2.47059e+09	2.43989e+09	0.843	0.967	1.043	1.084	1.041	1.027	0.9051	0.184087
Q2YN92	Riboflavin synthase OS=Brucella abortus (strain 2308) OX=359391 GN=ribE PE=1 SV=1	ribE	50	8	85	8	22.2	2.13989e+08	1.98521e+08	2.23842e+08	1.02096e+08	1.04659e+08	1.01353e+08	1.501	1.395	1.598	0.597	0.61	0.59	2.5008	2.2611e-05
Q2YKK2	Bifunctional protein GlmU OS=Brucella abortus (strain 2308) OX=359391 GN=glmU PE=3 SV=1	glmU	33	11	112	11	47.9	1.71388e+08	1.65552e+08	1.59709e+08	1.89176e+08	1.87158e+08	1.89023e+08	1.069	1.035	1.014	0.983	0.969	0.978	1.0642	0.0177165
Q2YQ65	Bifunctional NAD(P)H-hydrate repair enzyme OS=Brucella abortus (strain 2308) OX=359391 GN=nnrD PE=3 SV=1	nnrD	31	12	87	12	52	6.61491e+07	6.37345e+07	6.79397e+07	3.93079e+07	3.99673e+07	4.4565e+07	1.362	1.315	1.424	0.675	0.683	0.762	1.9344	0.000124628
Q2YPD5	Urease subunit alpha 1 OS=Brucella abortus (strain 2308) OX=359391 GN=ureC1 PE=1 SV=1	ureC1	38	14	84	14	61	2.91377e+07	2.76051e+07	3.15154e+07	4.78548e+07	4.38063e+07	4.26875e+07	0.867	0.823	0.955	1.187	1.082	1.054	0.796	0.015533
Q2YP45	Multifunctional fusion protein OS=Brucella abortus (strain 2308) OX=359391 GN=cysN PE=3 SV=1	cysN	35	19	44	19	71.1	2.55444e+06	5.18337e+06	5.18881e+06	4.0883e+07	4.33934e+07	5.26989e+07	0.113	0.23	0.233	1.505	1.592	1.932	0.1145	0.000909915
Q2YKD6	Cytochrome bd ubiquinol oxidase subunit X OS=Brucella abortus (strain 2308) OX=359391 GN=cydX PE=1 SV=2	cydX	29	1	7	1	5.9	1.41366e+07	1.34039e+07	1.30468e+07	1.1711e+07	1.11029e+07	1.1991e+07
Q2YNV3	Dual-specificity RNA methyltransferase RlmN OS=Brucella abortus (strain 2308) OX=359391 GN=rlmN PE=3 SV=1	rlmN	36	12	47	12	45.8	1.13938e+07	1.22663e+07	1.02836e+07	2.90565e+07	2.97652e+07	2.73178e+07	0.629	0.678	0.577	1.336	1.363	1.25	0.4771	0.000156402
P0DOA0	Sensor kinase CckA OS=Brucella abortus (strain 2308) OX=359391 GN=cckA PE=1 SV=1	cckA	40	28	145	28	103.1	3.00214e+08	3.11974e+08	2.89118e+08	2.72788e+08	3.24502e+08	3.51141e+08	1.075	1.12	1.054	0.814	0.965	1.043	1.1513	0.125014
Q2YQ27	Xanthine-guanine phosphoribosyltransferase OS=Brucella abortus (strain 2308) OX=359391 GN=gpt PE=3 SV=1	gpt	26	3	7	3	18.8	623236	542084	414349	3.70541e+06	3.94178e+06	3.49406e+06	0.325	0.283	0.22	1.608	1.704	1.51	0.1717	0.00011975
Q2YJM4	Ubiquinone/menaquinone biosynthesis C-methyltransferase UbiE OS=Brucella abortus (strain 2308) OX=359391 GN=ubiE PE=3 SV=1	ubiE	38	10	128	10	29.9	1.33987e+08	1.41527e+08	1.45123e+08	1.26476e+08	1.37985e+08	1.24165e+08	1.097	1.161	1.209	0.863	0.938	0.843	1.3113	0.00321457
Q2YQ73	Beta-(1-->2)glucan export ATP-binding/permease protein NdvA OS=Brucella abortus (strain 2308) OX=359391 GN=ndvA PE=1 SV=1	ndvA	7	4	9	4	65.9	2.38509e+06	1.236e+06	1.94565e+06	6.44215e+06	6.07283e+06	5.71262e+06	0.664	0.345	0.551	1.494	1.404	1.32	0.3698	0.00652146
Q2YKK7	Blue-light-activated histidine kinase OS=Brucella abortus (strain 2308) OX=359391 GN=BAB2_0652 PE=1 SV=2	BAB2_0652	30	13	91	13	54.8	5.89972e+07	7.12439e+07	5.49429e+07	6.82127e+07	6.92296e+07	6.31123e+07	1.013	1.226	0.961	0.976	0.987	0.899	1.1181	0.25047
Q2YLJ0	Ribosomal RNA large subunit methyltransferase H OS=Brucella abortus (strain 2308) OX=359391 GN=rlmH PE=3 SV=1	rlmH	46	6	40	6	18.2	7.415e+07	8.77768e+07	8.40541e+07	1.85254e+07	1.84832e+07	1.81782e+07	1.631	1.935	1.882	0.34	0.338	0.332	5.3941	6.06204e-06
Q2YM11	50S ribosomal protein L11 OS=Brucella abortus (strain 2308) OX=359391 GN=rplK PE=3 SV=1	rplK	54	8	210	8	15	8.55866e+08	8.23385e+08	9.16812e+08	2.10537e+09	2.13376e+09	1.93125e+09	0.647	0.624	0.705	1.326	1.339	1.211	0.5098	0.000152964
Q2YR06	Putative pyruvate, phosphate dikinase regulatory protein OS=Brucella abortus (strain 2308) OX=359391 GN=BAB1_2068 PE=3 SV=1	BAB1_2068	42	9	39	9	30.5	3.46653e+07	3.70027e+07	3.95438e+07	5.11609e+07	4.66976e+07	4.23668e+07	0.913	0.977	1.061	1.123	1.022	0.926	0.9609	0.613267
Q2YQS0	Ribosome maturation factor RimP OS=Brucella abortus (strain 2308) OX=359391 GN=rimP PE=3 SV=1	rimP	63	10	164	10	24.1	1.86956e+08	1.89117e+08	1.95961e+08	3.40511e+08	3.33043e+08	2.87659e+08	0.808	0.819	0.862	1.226	1.195	1.031	0.721	0.00483827
Q2YLP6	50S ribosomal protein L19 OS=Brucella abortus (strain 2308) OX=359391 GN=rplS PE=3 SV=1	rplS	48	8	212	8	16.1	5.40915e+08	5.16882e+08	5.17488e+08	1.2938e+09	1.25024e+09	1.52325e+09	0.635	0.608	0.618	1.266	1.219	1.484	0.4689	0.00025566
Q2YNB9	3-oxoacyl-[acyl-carrier-protein] synthase 3 OS=Brucella abortus (strain 2308) OX=359391 GN=fabH PE=3 SV=1	fabH	44	11	178	11	34.4	1.6149e+08	1.57774e+08	1.68889e+08	2.46863e+08	2.52871e+08	2.81271e+08	0.843	0.825	0.897	1.074	1.096	1.218	0.7571	0.00392602
Q2YJN9	Glucokinase OS=Brucella abortus (strain 2308) OX=359391 GN=glk PE=3 SV=1	glk	56	14	154	14	37.1	3.71507e+08	3.34818e+08	4.16267e+08	7.49733e+08	7.36039e+08	7.71079e+08	0.728	0.658	0.831	1.225	1.198	1.254	0.6029	0.00176836
Q2YM99	TPR_21 domain-containing protein OS=Brucella abortus (strain 2308) OX=359391 GN=BAB1_0404 PE=4 SV=1	BAB1_0404	52	10	191	10	23.7	2.72632e+08	2.83586e+08	2.78199e+08	2.12472e+08	221147380	1.93243e+08	1.236	1.288	1.284	0.803	0.832	0.727	1.6122	0.000352827
Q2YQY2	ATP/GTP-binding site motif A (P-loop) OS=Brucella abortus (strain 2308) OX=359391 GN=BAB1_2094 PE=4 SV=1	BAB1_2094	48	8	30	8	17.4	2.89703e+07	2.53093e+07	1.85391e+07	1.5431e+07	1.24105e+07	1.42321e+07	1.671	1.462	1.088	0.741	0.594	0.681	2.0938	0.00690617
Q2YJX6	Ubiquinone biosynthesis protein UbiU OS=Brucella abortus (strain 2308) OX=359391 GN=ubiU PE=3 SV=1	ubiU	61	17	126	17	35.2	7.28651e+07	6.59199e+07	6.39865e+07	4.60623e+08	4.79482e+08	4.45313e+08	0.304	0.276	0.272	1.601	1.661	1.541	0.1774	1.89729e-06
Q2YLG6	Biosynthetic peptidoglycan transglycosylase OS=Brucella abortus (strain 2308) OX=359391 GN=mtgA PE=3 SV=1	mtgA	12	3	7	3	26.9	2.34178e+06		1.85558e+06	2.00387e+06	2.03612e+06	4.5459e+06	1.011		0.816	0.721	0.73	1.629	0.8898	0.907882
Q2YKF6	2OG-Fe(II) oxygenase superfamily OS=Brucella abortus (strain 2308) OX=359391 GN=alkB PE=4 SV=1	alkB	31	4	21	4	23.4	7.72847e+06	8.60228e+06	9.49991e+06	8.97501e+06	1.00659e+07	7.29387e+06	0.982	1.095	1.228	0.95	1.061	0.769	1.1888	0.195484
Q2YR34	Antifreeze protein, type I:Peptidase M20/M25/M40 OS=Brucella abortus (strain 2308) OX=359391 GN=BAB1_2038 PE=4 SV=1	BAB1_2038	38	10	108	10	41.5	1.11925e+08	1.03957e+08	1.02456e+08	1.03053e+08	1.25759e+08	1.27655e+08	1.099	1.023	1.024	0.843	1.025	1.04	1.0818	0.313879
Q2YPW4	DNA-binding transcriptional regulator NtrC OS=Brucella abortus (strain 2308) OX=359391 GN=ntrC PE=4 SV=1	ntrC	43	20	107	20	54.5	7.63627e+07	6.94605e+07	7.10801e+07	8.65114e+07	7.65079e+07	8.21386e+07	1.095	0.998	1.037	1.034	0.911	0.977	1.0712	0.2016
Q2YN26	Abasic site processing protein OS=Brucella abortus (strain 2308) OX=359391 GN=BAB1_0693 PE=3 SV=1	BAB1_0693	37	6	30	6	29	1.03215e+07	1.11498e+07	1.10035e+07	1.74085e+07	1.43614e+07	1.63085e+07	0.849	0.919	0.921	1.193	0.981	1.113	0.8181	0.0349773
Q2YPS1	Esterase/lipase/thioesterase, active site OS=Brucella abortus (strain 2308) OX=359391 GN=BAB1_0058 PE=4 SV=1	BAB1_0058	47	10	52	10	33.2	5.60607e+07	6.24289e+07	5.57516e+07	3.39468e+07	3.86282e+07	4.23319e+07	1.284	1.433	1.3	0.648	0.735	0.805	1.8359	0.00105335
Q2YP25	Phosphoadenosine phosphosulfate reductase:Phosphoadenosine phosphosulfate reductase CysH-type OS=Brucella abortus (strain 2308) OX=359391 GN=cysH PE=3 SV=1	cysH	46	8	36	8	27.6	813639	530773	3915.75	3.8005e+07	3.37174e+07	4.89344e+07	0.044	0.029	0	1.719	1.52	2.205	0.0134
Q2YNY5	Penicillin-insensitive transglycosylase OS=Brucella abortus (strain 2308) OX=359391 GN=BAB1_0114 PE=3 SV=1	BAB1_0114	20	14	43	14	83.1	6.30095e+06	6.94285e+06	7.00556e+06	3.88837e+07	3.71192e+07	3.1543e+07	0.327	0.361	0.37	1.68	1.598	1.357	0.2283	3.88711e-05
Q2YNQ4	ATP/GTP-binding site motif A (P-loop):ABC transporter:AAA ATPase OS=Brucella abortus (strain 2308) OX=359391 GN=BAB1_0949 PE=3 SV=1	BAB1_0949	43	10	148	10	27.4	2.8496e+08	2.73678e+08	2.45154e+08	7.08232e+08	7.50687e+08	6.98997e+08	0.637	0.613	0.558	1.32	1.394	1.297	0.4508	5.90583e-05
Q2YNM8	Sec-independent protein translocase protein TatB OS=Brucella abortus (strain 2308) OX=359391 GN=tatB PE=3 SV=1	tatB	33	7	43	7	21.9	8.47382e+07	1.05881e+08	8.99044e+07	9.28049e+07	9.44767e+07	1.08843e+08	0.974	1.219	1.051	0.888	0.901	1.038	1.1475	0.175591
Q2YKD2	ABC transporter, transmembrane region:ATP/GTP-binding site motif A (P-loop):ABC transporter:AAA ATPase OS=Brucella abortus (strain 2308) OX=359391 GN=BAB2_0730 PE=4 SV=1	BAB2_0730	16	6	24	6	57.7	805736	750215	1.77236e+06	1.10332e+07	1.3247e+07	1.24838e+07	0.133	0.124	0.298	1.519	1.817	1.712	0.1099	0.00132432
Q2YNY1	Peptidase M20/M25/M40 OS=Brucella abortus (strain 2308) OX=359391 GN=BAB1_0118 PE=4 SV=1	BAB1_0118	52	19	300	19	51	1.00922e+09	9.18548e+08	8.6658e+08	1.21039e+09	1.20075e+09	1.12075e+09	1.057	0.964	0.924	1.056	1.044	0.974	0.958	0.404326
Q2YKB0	Sodium:alanine symporter:Amino acid/polyamine transporter, family I OS=Brucella abortus (strain 2308) OX=359391 GN=BAB2_0754 PE=3 SV=1	BAB2_0754	10	4	23	4	50.6	9.86357e+06	8.30151e+06	7.86016e+06	1.46249e+07	1.38153e+07	1.45689e+07	0.947	0.798	0.768	1.169	1.101	1.16	0.7327	0.00935185
Q2YRN4	Extensin-like_C domain-containing protein OS=Brucella abortus (strain 2308) OX=359391 GN=BAB1_1527 PE=4 SV=1	BAB1_1527	18	3	18	3	33	6.82186e+06	9.26496e+06	8.46381e+06	2.74589e+06	2.62525e+06	2.45476e+06	1.396	1.9	1.763	0.468	0.446	0.417	3.8009	0.000176335
Q2YKB4	3-oxoacyl-(Acyl-carrier-protein) synthase III, putative OS=Brucella abortus (strain 2308) OX=359391 GN=BAB2_0748 PE=4 SV=1	BAB2_0748	4	2	7	2	34.3	731107		283070	2.80424e+06	2.42579e+06	3.2053e+06	0.427		0.168	1.365	1.177	1.554	0.2179	0.0208331
Q2YNC4	K(+)-insensitive pyrophosphate-energized proton pump OS=Brucella abortus (strain 2308) OX=359391 GN=hppA PE=3 SV=1	hppA	15	11	64	11	73.3	5.25604e+07	5.29687e+07	4.73494e+07	3.19342e+07	3.47077e+07	3.99849e+07	1.342	1.355	1.23	0.679	0.736	0.847	1.7361	0.00148998
Q2YL21	NAD binding site:Pyridine nucleotide-disulphide oxidoreductase, class I:FAD dependent oxidoreductase OS=Brucella abortus (strain 2308) OX=359391 GN=BAB2_0469 PE=4 SV=1	BAB2_0469	50	16	109	16	47.1	9.90655e+07	8.82568e+07	8.47249e+07	9.19543e+07	9.39923e+07	9.95192e+07	1.177	1.051	1.025	0.91	0.927	0.981	1.1544	0.0418473
Q2YLX4	Ribosome-binding ATPase YchF OS=Brucella abortus (strain 2308) OX=359391 GN=ychF PE=3 SV=1	ychF	52	15	139	15	39.9	1.66563e+08	1.59387e+08	1.65405e+08	2.83893e+08	2.91961e+08	2.7147e+08	0.824	0.79	0.833	1.171	1.2	1.115	0.702	0.000195436
Q2YJW2	Nitrous-oxide reductase OS=Brucella abortus (strain 2308) OX=359391 GN=nosZ PE=3 SV=1	nosZ	57	34	794	34	71	2.31562e+09	2.20388e+09	2.32942e+09	2.73794e+09	2.68003e+09	2.57805e+09	1.033	0.986	1.058	1.018	0.993	0.955	1.0374	0.257975
Q2YJX5	Ubiquinone biosynthesis protein UbiV OS=Brucella abortus (strain 2308) OX=359391 GN=ubiV PE=3 SV=1	ubiV	55	12	79	12	33.5	1.35519e+07	1.35318e+07	1.18678e+07	2.38796e+08	2.70307e+08	2.3589e+08	0.115	0.115	0.102	1.681	1.897	1.654	0.0635	1.24591e-06
Q2YN55	Proline-rich region:Proline-rich extensin OS=Brucella abortus (strain 2308) OX=359391 GN=BAB1_0735 PE=4 SV=1	BAB1_0735	9	2	8	2	26.9	263586		239817	1.02638e+07	1.08942e+07	1.19187e+07	0.043		0.04	1.406	1.487	1.626	0.0276	1.0768e-05
Q2YRS5	Glutathione S-transferase, C-terminal OS=Brucella abortus (strain 2308) OX=359391 GN=BAB1_1578 PE=4 SV=1	BAB1_1578	41	9	32	9	37.2	7.90628e+07	7.40495e+07	7.0686e+07	2.13884e+07	2.01553e+07	1.74381e+07	1.852	1.738	1.686	0.418	0.392	0.339	4.5918	2.30767e-05
Q2YR63	Response regulator receiver:Transcriptional regulatory protein, C terminal OS=Brucella abortus (strain 2308) OX=359391 GN=BAB1_2006 PE=4 SV=1	BAB1_2006	59	7	127	7	25.3	2.84989e+08	2.83086e+08	2.81077e+08	1.80215e+08	1.9393e+08	1.81769e+08	1.344	1.338	1.349	0.708	0.759	0.711	1.8508	1.08391e-05
Q2YPM6	NAD(+) diphosphatase OS=Brucella abortus (strain 2308) OX=359391 GN=BAB1_0033 PE=4 SV=1	BAB1_0033	21	6	24	6	34.8	1.38262e+07	1.84022e+07	7.91425e+06	1.88349e+07	2.92849e+07	3.34529e+07	0.753	1.004	0.438	0.854	1.323	1.511	0.5952	0.140563
Q2YN36	CDP-alcohol phosphatidyltransferase:NADH-ubiquinone oxidoreductase, chain 4:CDP-diacylglycerol--glycerol-3-phosphate 3-phosph OS=Brucella abortus (strain 2308) OX=359391 GN=pgsA PE=3 SV=1	pgsA	12	3	11	3	21.4	4.72124e+06	5.35599e+06	5.47709e+06	5.18903e+06	5.36396e+06	5.9173e+06	0.977	1.11	1.153	0.894	0.921	1.016	1.1445	0.101623
Q2YNJ3	HpcH/HpaI aldolase OS=Brucella abortus (strain 2308) OX=359391 GN=BAB1_0864 PE=3 SV=1	BAB1_0864	45	9	80	9	27.2	3.23296e+08	3.25481e+08	3.41391e+08	9.06674e+07	8.75604e+07	9.06528e+07	1.701	1.716	1.828	0.398	0.383	0.396	4.4562	5.23229e-07
Q2YJ90	Eukaryotic molybdopterin oxidoreductase:Oxidoreductase, N-terminal:Oxidoreductase, C-terminal OS=Brucella abortus (strain 2308) OX=359391 GN=BAB2_0108 PE=4 SV=1	BAB2_0108	18	5	24	5	37.6	6.82111e+06	7.79965e+06	7.36968e+06	9.97798e+06	1.16078e+07	1.03332e+07	0.838	0.96	0.922	1.022	1.184	1.054	0.8344	0.0400057
Q2YM38	Glycoside hydrolase, family 25 OS=Brucella abortus (strain 2308) OX=359391 GN=BAB1_1465 PE=3 SV=1	BAB1_1465	35	8	25	8	31.7	2.03391e+06	2.65358e+06	3.40754e+06	3.52699e+07	3.59629e+07	3.67721e+07	0.116	0.152	0.198	1.677	1.704	1.741	0.091	9.74989e-05
Q2YK12	Uncharacterized protein OS=Brucella abortus (strain 2308) OX=359391 GN=BAB2_0868 PE=4 SV=1	BAB2_0868	19	3	57	3	18.5	6.60253e+07	6.30201e+07	6.44431e+07	5.90494e+07	6.27627e+07	5.55307e+07	1.18	1.128	1.172	0.879	0.931	0.823	1.3217	0.00185967
Q2YLT8	Acetyltransf_6 domain-containing protein OS=Brucella abortus (strain 2308) OX=359391 GN=BAB1_1948 PE=4 SV=1	BAB1_1948	21	8	26	8	48.7	4.09531e+06	8.95732e+06	5.32295e+06	1.62672e+07	1.7848e+07	1.76437e+07	0.387	0.848	0.512	1.28	1.4	1.383	0.43	0.0178492
Q2YNI9	Adenylosuccinate lyase OS=Brucella abortus (strain 2308) OX=359391 GN=purB PE=3 SV=1	purB	65	25	380	25	48.7	7.99064e+08	8.22521e+08	8.84172e+08	1.08914e+09	1.1345e+09	9.68864e+08	0.929	0.958	1.046	1.055	1.095	0.935	0.9507	0.451534
Q2YMY4	Conserved domain protein OS=Brucella abortus (strain 2308) OX=359391 GN=BAB1_0663 PE=4 SV=1	BAB1_0663	50	8	69	8	24.4	1.16861e+08	1.13177e+08	1.22086e+08	7.22981e+07	7.22468e+07	6.31617e+07	1.383	1.342	1.471	0.713	0.71	0.62	2.0538	0.000172283
Q2YM82	Cytochrome-c oxidase OS=Brucella abortus (strain 2308) OX=359391 GN=ccoN PE=3 SV=1	ccoN	4	2	4	2	61.3	2.21279e+06	2.1453e+06	2.44476e+06	4.49156e+06	5.62439e+06	6.07071e+06	0.638	0.619	0.717	1.078	1.346	1.451	0.5094	0.00258333
Q2YN54	Short-chain dehydrogenase/reductase SDR:Glucose/ribitol dehydrogenase OS=Brucella abortus (strain 2308) OX=359391 GN=BAB1_0736 PE=4 SV=1	BAB1_0736	48	9	111	9	24.9	3.48591e+08	3.26272e+08	3.68911e+08	1.75265e+08	1.42294e+08	1.318e+08	1.547	1.451	1.666	0.648	0.524	0.485	2.8147	0.000400225
Q2YMP6	ATP/GTP-binding site motif A (P-loop):ABC transporter:AAA ATPase OS=Brucella abortus (strain 2308) OX=359391 GN=BAB1_0542 PE=3 SV=1	BAB1_0542	52	11	196	11	27.1	3.23784e+08	3.0909e+08	3.16802e+08	5.1031e+08	4.59934e+08	4.76975e+08	0.895	0.856	0.891	1.175	1.055	1.094	0.7948	0.00273041
Q2YJZ1	Glutaredoxin-like protein NrdH OS=Brucella abortus (strain 2308) OX=359391 GN=nrdH PE=3 SV=1	nrdH	60	2	4	2	7.9				6.04923e+06		6.3533e+06				0.897		0.939
Q2YJ33	Uncharacterized protein OS=Brucella abortus (strain 2308) OX=359391 GN=BAB2_0195 PE=4 SV=1	BAB2_0195	63	11	152	11	24.3	1.88355e+08	1.7379e+08	1.90087e+08	1.8641e+08	2.02524e+08	1.95412e+08	1.098	1.015	1.128	0.905	0.98	0.945	1.1452	0.0259964
Q2YIY4	ATP/GTP-binding site motif A (P-loop):ABC transporter:AAA ATPase:Phosphoribulokinase OS=Brucella abortus (strain 2308) OX=359391 GN=rbsA-3 PE=3 SV=1	rbsA-3	67	26	229	26	55.5	7.71661e+07	7.20996e+07	8.07617e+07	5.09132e+08	5.35351e+08	5.31852e+08	0.283	0.265	0.301	1.556	1.63	1.618	0.1767	1.60925e-06
Q2YQI9	Membrane protein, putative OS=Brucella abortus (strain 2308) OX=359391 GN=BAB1_1691 PE=4 SV=1	BAB1_1691	29	9	35	9	36.4	1.25093e+07	1.21714e+07	9.53086e+06	1.08519e+07	1.05124e+07	1.07104e+07	1.25	1.219	0.97	0.904	0.872	0.888	1.2909	0.0375593
Q2YQ25	Universal stress protein (Usp) OS=Brucella abortus (strain 2308) OX=359391 GN=BAB1_1068 PE=3 SV=1	BAB1_1068	33	9	118	9	30.7	6.96292e+08	7.3447e+08	6.87952e+08	2.35406e+08	2.03007e+08	2.09859e+08	1.667	1.762	1.677	0.47	0.404	0.417	3.9551	9.78761e-06
Q2YMC8	Enoyl-[acyl-carrier-protein] reductase [NADH] OS=Brucella abortus (strain 2308) OX=359391 GN=fabI-1 PE=3 SV=1	fabI-1	62	15	317	15	29.2	8.75067e+08	9.58327e+08	8.71128e+08	8.48432e+08	8.4324e+08	8.45249e+08	1.106	1.214	1.121	0.894	0.885	0.886	1.2912	0.000957436
Q2YLN2	Glutaredoxin OS=Brucella abortus (strain 2308) OX=359391 GN=grxC PE=3 SV=1	grxC	50	3	66	3	9.6	9.12331e+07	8.78318e+07	9.04488e+07	5.18879e+07	4.68463e+07	4.55843e+07	1.461	1.409	1.474	0.692	0.623	0.605	2.2625	4.52295e-05
Q2YQ53	Dipeptide epimerase OS=Brucella abortus (strain 2308) OX=359391 GN=BAB1_1037 PE=3 SV=1	BAB1_1037	62	16	91	16	34.7	4.11715e+07	4.24469e+07	4.05045e+07	8.11438e+07	7.51127e+07	7.37382e+07	0.77	0.796	0.771	1.265	1.167	1.145	0.6533	0.000195853
Q2YS14	Immunoreactive 28 kDa outer membrane protein OS=Brucella abortus (strain 2308) OX=359391 GN=omp28 PE=4 SV=1	omp28	54	9	246	9	26.5	1.07016e+09	1.18935e+09	9.91596e+08	4.37472e+08	4.61708e+08	3.92829e+08	1.561	1.738	1.472	0.532	0.559	0.475	3.0466	8.35267e-05
Q2YIM4	NAD(P) transhydrogenase subunit beta OS=Brucella abortus (strain 2308) OX=359391 GN=pntB PE=3 SV=1	pntB	20	8	71	8	48.5	1.09046e+08	9.41561e+07	1.03051e+08	7.17513e+07	7.88884e+07	7.61065e+07	1.355	1.173	1.304	0.743	0.814	0.785	1.6362	0.000631951
Q2YMF7	3,4-dihydroxy-2-butanone 4-phosphate synthase OS=Brucella abortus (strain 2308) OX=359391 GN=ribB PE=3 SV=1	ribB	70	21	168	21	40.7	1.24373e+08	1.19105e+08	1.28336e+08	2.29994e+08	2.46633e+08	2.1662e+08	0.774	0.742	0.813	1.192	1.274	1.118	0.6498	0.000729308
Q2YLG3	Eukaryotic thiol (Cysteine) protease:Short-chain dehydrogenase/reductase SDR:Glucose/ribitol dehydrogenase OS=Brucella abortus (strain 2308) OX=359391 GN=BAB1_1789 PE=4 SV=1	BAB1_1789	37	5	35	5	27.7	6.32606e+07	6.72379e+07	6.91046e+07	4.82637e+07	4.96973e+07	3.42188e+07	1.263	1.345	1.405	0.803	0.824	0.567	1.8291	0.00772524
Q2YLK8	LemA family OS=Brucella abortus (strain 2308) OX=359391 GN=BAB1_1830 PE=3 SV=1	BAB1_1830	61	12	313	12	23.2	1.52252e+09	1.35744e+09	1.44024e+09	5.26044e+08	5.40924e+08	5.1562e+08	1.709	1.527	1.645	0.492	0.504	0.48	3.3069	4.87644e-06
Q2YNG8	Glutaredoxin OS=Brucella abortus (strain 2308) OX=359391 GN=BAB1_0855 PE=3 SV=1	BAB1_0855	39	5	128	5	14.2	6.89823e+08	6.48263e+08	6.86268e+08	8.35878e+08	9.06276e+08	8.79819e+08	0.984	0.926	0.996	0.993	1.073	1.041	0.9353	0.10393
Q2YK97	Twin-arginine translocation pathway signal OS=Brucella abortus (strain 2308) OX=359391 GN=BAB2_0767 PE=4 SV=1	BAB2_0767	46	13	93	13	36.2	6.67356e+07	8.00515e+07	7.32958e+07	8.34508e+07	8.76785e+07	9.33445e+07	0.912	1.097	1.02	0.951	0.995	1.059	1.008	0.926906
Q2YPP2	DUF1775 domain-containing protein OS=Brucella abortus (strain 2308) OX=359391 GN=BAB1_0051 PE=4 SV=1	BAB1_0051	40	13	105	13	36	1.1481e+08	1.06845e+08	1.08334e+08	1.60184e+08	1.6899e+08	1.61238e+08	0.927	0.865	0.89	1.078	1.133	1.08	0.8149	0.00137668
Q2YM20	Neutral zinc metallopeptidases, zinc-binding region:Putative neutral zinc metallopeptidase OS=Brucella abortus (strain 2308) OX=359391 GN=BAB1_1504 PE=4 SV=1	BAB1_1504	76	15	142	15	33.2	9.73357e+07	9.77383e+07	8.73128e+07	7.46049e+07	7.53589e+07	7.11785e+07	1.281	1.289	1.169	0.818	0.823	0.777	1.5463	0.000282639
Q2YQW3	DUF218 domain-containing protein OS=Brucella abortus (strain 2308) OX=359391 GN=BAB1_2114 PE=4 SV=1	BAB1_2114	22	3	25	3	23.7	6.95219e+06	8.35899e+06	6.38919e+06	4.4899e+07	4.61328e+07	3.35214e+07	0.315	0.379	0.295	1.695	1.735	1.26	0.2109	0.000260572
Q2YQT2	Ferritin:DNA-binding protein Dps OS=Brucella abortus (strain 2308) OX=359391 GN=BAB1_2150 PE=3 SV=1	BAB1_2150	76	10	227	10	18.2	4.97422e+08	4.99281e+08	5.23963e+08	2.53122e+08	2.33988e+08	2.45186e+08	1.463	1.471	1.568	0.62	0.571	0.598	2.5165	9.26292e-06
Q2YRJ0	ATP/GTP-binding site motif A (P-loop) OS=Brucella abortus (strain 2308) OX=359391 GN=BAB1_1186 PE=4 SV=1	BAB1_1186	51	15	271	15	31.3	1.60534e+08	1.82218e+08	1.55013e+08	3.52676e+08	3.65306e+08	4.00659e+08	0.658	0.748	0.647	1.204	1.243	1.362	0.539	0.00046254
Q2YJM2	Protein SlyX homolog OS=Brucella abortus (strain 2308) OX=359391 GN=slyX PE=3 SV=1	slyX	58	4	27	4	9.8	5.35588e+07	4.88647e+07	5.48528e+07	4.66437e+07	3.82176e+07	3.608e+07	1.275	1.166	1.33	0.925	0.756	0.713	1.5752	0.00640102
Q2YJ91	Oxidoreductase, N-terminal OS=Brucella abortus (strain 2308) OX=359391 GN=BAB2_0107 PE=4 SV=1	BAB2_0107	11	4	7	4	41.4	4.37786e+06	3.37584e+06	3.06051e+06	6.4421e+06	6.99499e+06	6.54051e+06	0.942	0.728	0.67	1.155	1.25	1.168	0.6549	0.0147588
Q2YPF1	Eukaryotic thiol (Cysteine) protease:ATPase, E1-E2 type:Blood group Rhesus C/E and D polypeptide:Haloacid dehalogenase/epoxid OS=Brucella abortus (strain 2308) OX=359391 GN=BAB1_0318 PE=4 SV=1	BAB1_0318	39	6	35	6	26.6	2.24541e+07	3.23523e+07	2.34588e+07	6.0596e+07	4.38395e+07	4.36379e+07	0.657	0.949	0.699	1.478	1.065	1.06	0.6397	0.0474094
Q2YMB8	Uncharacterized protein OS=Brucella abortus (strain 2308) OX=359391 GN=BAB1_0420 PE=4 SV=1	BAB1_0420	23	2	10	1	9.7
Q2YJB7	Sulfatase OS=Brucella abortus (strain 2308) OX=359391 GN=BAB2_1145 PE=4 SV=1	BAB2_1145	19	6	30	6	55.8	6.0387e+06	3.69782e+06	5.81355e+06	5.89738e+06	7.35416e+06	5.75037e+06	1.158	0.71	1.135	0.942	1.171	0.915	0.9917	0.890183
Q2YRV1	Conserved domain protein OS=Brucella abortus (strain 2308) OX=359391 GN=BAB1_1220 PE=4 SV=1	BAB1_1220	11	1	12	1	15.5	5.4094e+06	4.20844e+06	5.839e+06	9.2569e+06	8.65939e+06	6.77402e+06
Q2YIG6	Bacterial regulatory proteins, AsnC family:Binding-protein-dependent transport systems inner membrane component:Bacterial reg OS=Brucella abortus (strain 2308) OX=359391 GN=BAB2_0336 PE=4 SV=1	BAB2_0336	32	4	22	4	16	2.84825e+07	2.84475e+07	2.92427e+07	1.58873e+07	14046473	1.3978e+07	1.451	1.452	1.516	0.674	0.594	0.591	2.3771	4.40503e-05
Q2YKW0	Multicopper oxidase, type 1:Multicopper oxidase, copper-binding:Twin-arginine translocation pathway signal OS=Brucella abortus (strain 2308) OX=359391 GN=BAB2_0534 PE=4 SV=1	BAB2_0534	4	2	7	2	68.4	1.55506e+06	1.64847e+06	950484	556953	867679	966684	1.574	1.672	0.979	0.47	0.729	0.812	2.1009	0.0355799
Q2YRK2	Pseudouridine synthase OS=Brucella abortus (strain 2308) OX=359391 GN=BAB1_1666 PE=3 SV=1	BAB1_1666	51	12	89	12	37.2	2.61014e+07	2.45037e+07	2.4942e+07	5.87631e+07	6.19015e+07	7.1675e+07	0.646	0.607	0.628	1.211	1.271	1.471	0.4758	0.000268527
Q2YJH8	ATPase, BadF/BadG/BcrA/BcrD type OS=Brucella abortus (strain 2308) OX=359391 GN=BAB2_1076 PE=4 SV=1	BAB2_1076	14	4	8	4	29.8	4.39258e+07	4.17428e+07	3.28796e+07	6.38985e+07	6.68805e+07	7.56746e+07	0.895	0.853	0.682	1.085	1.132	1.28	0.6949	0.0193459
Q2YND7	Phenylacetic acid degradation-related protein:Thioesterase superfamily OS=Brucella abortus (strain 2308) OX=359391 GN=BAB1_0812 PE=4 SV=1	BAB1_0812	10	1	6	1	15.7	6.65013e+06	6.89038e+06	6.91387e+06	8.2916e+06	6.88714e+06	8.78175e+06
Q2YR82	Generic methyltransferase OS=Brucella abortus (strain 2308) OX=359391 GN=BAB1_1987 PE=4 SV=1	BAB1_1987	55	11	119	11	28.9	1.52018e+08	1.33681e+08	1.48091e+08	6.33938e+07	7.08169e+07	6.57257e+07	1.589	1.4	1.576	0.552	0.615	0.57	2.6281	4.93682e-05
Q2YQ47	Uncharacterized protein OS=Brucella abortus (strain 2308) OX=359391 GN=BAB1_1043 PE=4 SV=1	BAB1_1043	64	83	936	83	166.3	1.58135e+09	1.58528e+09	1.57661e+09	1.04319e+09	1.04427e+09	1.04835e+09	1.33	1.336	1.349	0.731	0.729	0.731	1.8325	1.50043e-08
Q2YQS2	Methionine adenosyltransferase OS=Brucella abortus (strain 2308) OX=359391 GN=BAB1_2160 PE=3 SV=1	BAB1_2160	69	25	294	25	45.6	5.74042e+08	5.45185e+08	5.66315e+08	7.02777e+08	6.92311e+08	7.31905e+08	0.998	0.949	1.002	1.018	0.999	1.055	0.96	0.159359
Q2YK85	Bacterial regulatory protein, ArsR family OS=Brucella abortus (strain 2308) OX=359391 GN=BAB2_0780 PE=4 SV=1	BAB2_0780	30	3	13	3	12.1	2.3813e+07	2.45361e+07	2.74629e+07	1.06112e+07	1.15185e+07	1.05412e+07	1.454	1.501	1.707	0.54	0.584	0.534	2.8118	5.29816e-05
Q2YKB5	7,8-diamino-pelargonic acid aminotransferase OS=Brucella abortus (strain 2308) OX=359391 GN=bioA PE=3 SV=1	bioA	42	11	62	11	46.3	3.20937e+07	4.35515e+07	4.39312e+07	6.67063e+07	4.39006e+07	4.22047e+07	0.781	1.061	1.088	1.352	0.887	0.852	0.9479	0.830064
Q2YMK4	Haloacid dehalogenase/epoxide hydrolase:Haloacid dehalogenase-like hydrolase:HAD-superfamily hydrolase, subfamily IA, variant OS=Brucella abortus (strain 2308) OX=359391 GN=BAB1_0514 PE=4 SV=1	BAB1_0514	47	7	46	7	24.4	2.7856e+07	2.9659e+07	2.90996e+07	6.48198e+07	6.40583e+07	5.53832e+07	0.681	0.727	0.724	1.321	1.301	1.124	0.5691	0.000542868
Q2YNS5	Heavy metal transport/detoxification protein:Heavy metal binding OS=Brucella abortus (strain 2308) OX=359391 GN=BAB1_0960 PE=4 SV=1	BAB1_0960	42	3	33	3	6.6	5.11828e+07	5.34106e+07	5.43345e+07	1.23967e+08	1.10406e+08	9.4713e+07	0.695	0.727	0.751	1.402	1.244	1.067	0.5852	0.00297139
Q2YRL5	Bacterial regulatory protein, MarR family OS=Brucella abortus (strain 2308) OX=359391 GN=BAB1_1537 PE=4 SV=1	BAB1_1537	53	8	58	8	20.6	4.8863e+07	5.58004e+07	4.99703e+07	2.09989e+07	2.49007e+07	2.21063e+07	1.454	1.664	1.514	0.521	0.615	0.546	2.7539	9.00876e-05
Q2YKC4	Glutelin:NADH-Ubiquinone oxidoreductase (Complex I), chain 5/L, N-terminal:NADH/Ubiquinone/plastoquinone (Complex I):NADH-ubi OS=Brucella abortus (strain 2308) OX=359391 GN=BAB2_0738 PE=4 SV=1	BAB2_0738	1	1	5	1	105.7	2.27386e+06	1.85769e+06	1.41685e+06	1.17851e+06	1.6971e+06	1.40832e+06
Q2YNV2	Uncharacterized protein OS=Brucella abortus (strain 2308) OX=359391 GN=BAB1_0075 PE=4 SV=1	BAB1_0075	62	7	180	7	17.8	2.11301e+09	2.058e+09	1.95778e+09	1.19913e+09	1.35523e+09	1.17316e+09	1.42	1.386	1.339	0.672	0.756	0.654	1.9909	0.000131844
Q2YNH8	Haloacid dehalogenase/epoxide hydrolase:Haloacid dehalogenase-like hydrolase:HAD-superfamily hydrolase, subfamily IIB:HAD-sup OS=Brucella abortus (strain 2308) OX=359391 GN=BAB1_0880 PE=4 SV=1	BAB1_0880	59	11	49	11	24.5	1.12879e+08	1.08074e+08	1.04778e+08	1.14324e+08	1.24095e+08	1.18341e+08	1.096	1.051	1.035	0.925	1	0.953	1.1056	0.0240392
Q2YQI4	GCN5-related N-acetyltransferase OS=Brucella abortus (strain 2308) OX=359391 GN=BAB1_1696 PE=4 SV=1	BAB1_1696	39	6	83	6	19	1.30187e+08	1.48905e+08	1.37508e+08	7.57092e+07	8.4518e+07	7.76274e+07	1.318	1.51	1.417	0.639	0.71	0.652	2.1214	0.000121995
Q2YQV6	Uncharacterized protein OS=Brucella abortus (strain 2308) OX=359391 GN=BAB1_2125 PE=4 SV=1	BAB1_2125	19	5	18	5	31.5	4.5324e+06	4.70849e+06	4.66058e+06	1.01659e+07	1.02956e+07	1.0748e+07	0.666	0.693	0.697	1.244	1.255	1.31	0.5398	8.69845e-06
Q2YQG2	Uncharacterized protein OS=Brucella abortus (strain 2308) OX=359391 GN=BAB1_1283 PE=4 SV=1	BAB1_1283	65	7	66	7	17.9	1.19737e+08	1.27057e+08	1.4431e+08	3.62453e+07	3.76033e+07	4.30796e+07	1.561	1.66	1.916	0.394	0.407	0.466	4.0545	6.14156e-05
Q2YIG8	Bacterial regulatory protein, ArsR family OS=Brucella abortus (strain 2308) OX=359391 GN=BAB2_0334 PE=4 SV=1	BAB2_0334	38	3	5	3	11.2	574543	759525	589540		1.06248e+06	591441	0.887	1.175	0.926		1.361	0.757	0.9405	0.920273
Q2YPK3	Flagellar transcriptional regulator FtcR OS=Brucella abortus (strain 2308) OX=359391 GN=BAB1_0370 PE=4 SV=1	BAB1_0370	42	7	22	7	22.9	3.90881e+06	3.81784e+06	3.47191e+06	1.50175e+07	1.64429e+07	1.4793e+07	0.451	0.441	0.408	1.443	1.574	1.415	0.2933	1.04415e-05
Q2YL07	Periplasmic binding protein OS=Brucella abortus (strain 2308) OX=359391 GN=BAB2_0483 PE=4 SV=1	BAB2_0483	70	19	106	19	37.5	1.23843e+07	3.80838e+07	1.0867e+07	4.89978e+08	4.72659e+08	4.75369e+08	0.055	0.169	0.049	1.804	1.734	1.743	0.0517	0.00137326
Q2YNR2	Thioredoxin peroxidase OS=Brucella abortus (strain 2308) OX=359391 GN=bcp PE=4 SV=1	bcp	80	11	247	11	17	6.81752e+08	7.93782e+08	6.68178e+08	7.5164e+08	8.12038e+08	8.2552e+08	0.996	1.163	0.994	0.915	0.985	1.001	1.0869	0.239597
Q2YP38	Helix-turn-helix, Fis-type OS=Brucella abortus (strain 2308) OX=359391 GN=BAB1_0201 PE=4 SV=1	BAB1_0201	46	12	32	12	34.7	5.55551e+07	5.15491e+07	5.38015e+07	1.8812e+07	2.13611e+07	2.45329e+07	1.631	1.517	1.608	0.46	0.521	0.598	3.012	0.000149613
Q2YML1	PAS domain:GGDEF:PAS-associated C-terminal domain:PAC motif:EAL domain OS=Brucella abortus (strain 2308) OX=359391 GN=BAB1_0507 PE=4 SV=1	BAB1_0507	32	25	139	25	106.3	5.3123e+07	4.51532e+07	4.85861e+07	2.56058e+08	2.91875e+08	3.1095e+08	0.35	0.298	0.326	1.405	1.596	1.699	0.2072	2.70512e-05
Q2YRZ8	AMP-dependent synthetase and ligase OS=Brucella abortus (strain 2308) OX=359391 GN=BAB1_1744 PE=3 SV=1	BAB1_1744	23	9	21	9	70	3.46838e+07	1.99741e+07	2.88814e+07	4.35386e+07	5.50291e+07	5.21317e+07	0.981	0.566	0.831	1.026	1.292	1.223	0.6716	0.0772124
Q2YNS2	Outer membrane efflux protein OS=Brucella abortus (strain 2308) OX=359391 GN=BAB1_0963 PE=3 SV=1	BAB1_0963	51	18	229	18	48.5	5.5112e+08	5.47589e+08	5.35692e+08	4.05466e+08	4.00042e+08	4.10496e+08	1.281	1.275	1.267	0.785	0.772	0.792	1.6275	4.68338e-07
Q2YL39	Bacterial extracellular solute-binding protein, family 5 OS=Brucella abortus (strain 2308) OX=359391 GN=BAB2_0451 PE=3 SV=1	BAB2_0451	33	13	64	13	58.6	6.08108e+06	8.70544e+06	8.66737e+06	9.68265e+07	9.81295e+07	8.48346e+07	0.133	0.191	0.193	1.763	1.78	1.538	0.1018	6.24508e-05
Q2YNJ0	Glyoxalase/Bleomycin resistance protein/dioxygenase domain OS=Brucella abortus (strain 2308) OX=359391 GN=BAB1_0867 PE=4 SV=1	BAB1_0867	71	13	83	13	29.3	1.29299e+08	1.42735e+08	1.3182e+08	2.39966e+07	2.41145e+07	2.75626e+07	1.786	1.976	1.854	0.276	0.277	0.316	6.4626	3.99719e-06
Q2YP54	PAS domain:GGDEF:PAS-associated C-terminal domain:PAC motif:EAL domain OS=Brucella abortus (strain 2308) OX=359391 GN=BAB1_0220 PE=4 SV=1	BAB1_0220	7	4	8	4	78.8	1.01684e+06	771197	2.95387e+06	2.20259e+06	2.15016e+06	2.34451e+06	0.589	0.448	1.741	1.063	1.034	1.127	0.8617	0.470466
Q2YRU3	Replication-associated recombination protein A OS=Brucella abortus (strain 2308) OX=359391 GN=BAB1_1228 PE=3 SV=1	BAB1_1228	33	12	71	12	48.5	1.42347e+07	2.32798e+07	2.00622e+07	3.16479e+07	2.93656e+07	3.15032e+07	0.628	1.03	0.901	1.164	1.076	1.154	0.754	0.113439
Q2YNP0	DSBA oxidoreductase OS=Brucella abortus (strain 2308) OX=359391 GN=BAB1_0927 PE=4 SV=1	BAB1_0927	34	8	92	8	28.7	1.87207e+07	2.36513e+07	2.30241e+07	2.45768e+08	2.62324e+08	2.39053e+08	0.153	0.193	0.191	1.67	1.776	1.617	0.1061	9.81315e-06
Q2YP89	ATP/GTP-binding site motif A (P-loop):Fumarylacetoacetate (FAA) hydrolase OS=Brucella abortus (strain 2308) OX=359391 GN=BAB1_0247 PE=4 SV=1	BAB1_0247	64	10	67	10	29.9	9.1545e+07	8.11772e+07	8.95315e+07	4.37776e+07	1.35798e+08	1.18915e+08	1.082	0.961	1.077	0.431	1.332	1.166	1.0652	0.656954
Q2YQJ7	Uncharacterized protein OS=Brucella abortus (strain 2308) OX=359391 GN=BAB1_1336 PE=4 SV=1	BAB1_1336	32	2	39	2	4.7	6.51586e+08	8.70138e+08	6.38582e+08	5.09605e+08	4.65088e+08	5.72298e+08	1.164	1.558	1.162	0.759	0.69	0.849	1.6902	0.010554
Q2YPE4	Solute-binding protein/glutamate receptor:Bacterial extracellular solute-binding protein, family 3 OS=Brucella abortus (strain 2308) OX=359391 GN=BAB1_0325 PE=4 SV=1	BAB1_0325	36	7	28	7	30.9	2.67222e+07	2.31172e+07	2.8069e+07	1.0619e+07	6.90614e+06	9.21966e+06	1.692	1.466	1.809	0.56	0.363	0.484	3.5302	0.000847856
Q2YN97	Putative peptidoglycan binding domain 1:Twin-arginine translocation pathway signal OS=Brucella abortus (strain 2308) OX=359391 GN=BAB1_0785 PE=3 SV=1	BAB1_0785	40	15	77	15	48.2	1.31674e+07	1.08898e+07	9.68154e+06	1.35102e+08	1.54167e+08	1.65176e+08	0.179	0.148	0.134	1.528	1.737	1.86	0.09	1.94278e-05
Q2YPS4	Phosphoglucomutase/phosphomannomutase:Phosphogluc omutase/phosphomannomutase C terminal:Phosphoglucomutase/phosphomannomutase OS=Brucella abortus (strain 2308) OX=359391 GN=pgm PE=3 SV=1	pgm	56	20	286	20	58.6	4.32093e+08	4.15362e+08	3.8574e+08	2.96805e+08	3.03934e+08	3.40836e+08	1.316	1.268	1.196	0.753	0.769	0.861	1.5862	0.000764168
Q2YNF8	NADH-quinone oxidoreductase subunit F OS=Brucella abortus (strain 2308) OX=359391 GN=BAB1_0827 PE=3 SV=1	BAB1_0827	60	20	159	20	48	7.175e+07	6.8552e+07	6.39054e+07	3.7508e+08	3.4407e+08	3.39578e+08	0.376	0.36	0.341	1.639	1.499	1.478	0.2333	4.53778e-06
Q2YJJ6	Bacterial extracellular solute-binding protein, family 5 OS=Brucella abortus (strain 2308) OX=359391 GN=BAB2_1055 PE=3 SV=1	BAB2_1055	7	4	7	4	57	2.17779e+06	1.77211e+06	2.00736e+06	3.7658e+06	3.77185e+06	3.03772e+06	0.873	0.712	0.819	1.257	1.255	1.01	0.6826	0.0157264
Q2YPA1	Uncharacterized protein OS=Brucella abortus (strain 2308) OX=359391 GN=BAB1_0272 PE=4 SV=1	BAB1_0272	13	2	10	2	18.9	3.0917e+06	3.06326e+06	3.1451e+06	3.90915e+06	2.93936e+06	2.35894e+06	1.107	1.099	1.146	1.166	0.874	0.701	1.2229	0.206236
Q2YNX7	DNA gyrase subunit B OS=Brucella abortus (strain 2308) OX=359391 GN=gyrB PE=3 SV=1	gyrB	54	39	399	39	89.1	3.853e+08	3.51316e+08	3.6437e+08	7.39521e+08	736751248	7.13726e+08	0.776	0.709	0.747	1.24	1.231	1.192	0.6093	6.71644e-05
Q2YJ56	Glutathione S-transferase, N-terminal:Glutathione S-transferase, C-terminal OS=Brucella abortus (strain 2308) OX=359391 GN=BAB2_0230 PE=4 SV=1	BAB2_0230	19	5	53	5	21.7	2.10729e+08	1.88148e+08	1.95924e+08	2.05006e+08	1.94127e+08	1.75005e+08	1.194	1.069	1.13	0.968	0.913	0.823	1.2548	0.0162612
Q2YS05	Chaperonin clpA/B:AAA ATPase OS=Brucella abortus (strain 2308) OX=359391 GN=BAB1_1573 PE=4 SV=1	BAB1_1573	78	19	240	1	36.6	3.81145e+08	3.61237e+08	3.93664e+08	4.09877e+08	4.70377e+08	3.87816e+08
Q2YJ20	2-keto-3-deoxy-galactonokinase OS=Brucella abortus (strain 2308) OX=359391 GN=BAB2_0295 PE=4 SV=1	BAB2_0295	58	17	117	17	33.4	1.79023e+08	1.69476e+08	1.82074e+08	1.03619e+08	8.8737e+07	9.24916e+07	1.455	1.38	1.506	0.701	0.599	0.623	2.2574	0.000109032
Q2YKL7	Acyl-CoA dehydrogenase:Acyl-CoA dehydrogenase, C-terminal:Acyl-CoA dehydrogenase, central domain OS=Brucella abortus (strain 2308) OX=359391 GN=BAB2_0642 PE=3 SV=1	BAB2_0642	57	23	160	23	60.2	1.42407e+08	1.43956e+08	1.41933e+08	1.52476e+08	1.55512e+08	1.66252e+08	1.045	1.059	1.06	0.933	0.948	1.013	1.0933	0.0247232
Q2YLU2	Parvulin-like PPIase OS=Brucella abortus (strain 2308) OX=359391 GN=BAB1_1944 PE=3 SV=1	BAB1_1944	62	25	466	25	36	8.44373e+08	9.22572e+08	9.18229e+08	7.88157e+08	7.90714e+08	9.08757e+08	1.081	1.184	1.197	0.841	0.841	0.966	1.3074	0.00880707
Q2YMX5	Flagellar transcriptional regulator FtcR OS=Brucella abortus (strain 2308) OX=359391 GN=BAB1_0636 PE=4 SV=1	BAB1_0636	36	7	44	7	26.3	3.42053e+07	2.90073e+07	3.23614e+07	2.80644e+07	2.75813e+07	2.4941e+07	1.286	1.093	1.239	0.879	0.861	0.778	1.4369	0.00430731
Q2YK45	Acetate kinase OS=Brucella abortus (strain 2308) OX=359391 GN=ackA PE=3 SV=1	ackA	20	6	38	6	43.3	1.60174e+07	1.73503e+07	1.66241e+07	2.75354e+07	2.81221e+07	2.40139e+07	0.818	0.888	0.865	1.172	1.193	1.018	0.76	0.00808884
Q2YLV8	Bacterial regulatory proteins, AsnC family:Bacterial regulatory protein, GntR family OS=Brucella abortus (strain 2308) OX=359391 GN=BAB1_1962 PE=4 SV=1	BAB1_1962	46	9	42	9	26.4	4.05187e+07	3.61844e+07	3.92367e+07	3.97057e+07	3.61575e+07	2.62807e+07	1.231	1.101	1.213	1.005	0.912	0.662	1.3746	0.0640985
Q2YPC4	TIR domain-containing protein OS=Brucella abortus (strain 2308) OX=359391 GN=BAB1_0279 PE=4 SV=1	BAB1_0279	39	10	43	10	28	1.15524e+07	1.47699e+07	1.78753e+07	4.10413e+07	4.52424e+07	5.09182e+07	0.422	0.541	0.665	1.249	1.372	1.543	0.391	0.00277898
Q2YNC9	NADH-quinone oxidoreductase subunit A OS=Brucella abortus (strain 2308) OX=359391 GN=nuoA PE=3 SV=1	nuoA	12	1	8	1	13.8				7.61532e+06	6.86952e+06	6.6685e+06
Q2YNI1	Aldose 1-epimerase OS=Brucella abortus (strain 2308) OX=359391 GN=galM PE=3 SV=1	galM	39	10	69	10	37.3	1.03419e+08	1.26688e+08	1.25218e+08	6.91485e+07	7.16326e+07	6.84283e+07	1.214	1.49	1.496	0.676	0.698	0.666	2.0588	0.000519909
Q2YQ19	Alanine--tRNA ligase OS=Brucella abortus (strain 2308) OX=359391 GN=BAB1_1074 PE=3 SV=1	BAB1_1074	48	7	57	7	27.1	1.98406e+07	1.61245e+07	1.49159e+07	9.55805e+07	8.34416e+07	9.45616e+07	0.405	0.33	0.31	1.626	1.415	1.602	0.2251	8.35732e-05
Q2YJK8	Alpha/beta hydrolase fold:Biotin/lipoyl attachment:Esterase/lipase/thioesterase, active site:2-oxo acid dehydrogenase, acyltr OS=Brucella abortus (strain 2308) OX=359391 GN=BAB2_1042 PE=3 SV=1	BAB2_1042	49	14	46	14	45.7	2.14051e+07	1.79069e+07	1.12701e+07	3.722e+07	4.89335e+07	4.54737e+07	0.778	0.652	0.417	1.128	1.477	1.372	0.4644	0.0172105
Q2YM89	Cytochrome oxidase maturation protein cbb3-type OS=Brucella abortus (strain 2308) OX=359391 GN=ccoS PE=4 SV=1	ccoS	23	1	5	1	5.6		1.33041e+06		3.63025e+06	4.01171e+06	4.81293e+06
Q2YPP7	Uncharacterized protein OS=Brucella abortus (strain 2308) OX=359391 GN=BAB1_0046 PE=4 SV=1	BAB1_0046	48	55	439	55	156.5	4.76314e+08	5.06353e+08	4.78425e+08	4.52183e+08	4.16572e+08	4.03139e+08	1.155	1.23	1.18	0.913	0.838	0.811	1.3915	0.00114425
Q2YP17	Clp protease:Peptidase U7:Signal peptide peptidase, SppA 36 kDa type OS=Brucella abortus (strain 2308) OX=359391 GN=sppA PE=3 SV=1	sppA	31	7	38	7	36.1	6.63512e+07	7.89422e+07	7.13011e+07	4.21921e+07	4.487e+07	4.70327e+07	1.253	1.494	1.371	0.664	0.704	0.737	1.9563	0.000345929
Q2YKN4	DNA polymerase IV OS=Brucella abortus (strain 2308) OX=359391 GN=dinB PE=3 SV=1	dinB	7	3	9	3	49.2	5.20274e+06	5.86114e+06	4.65576e+06	6.13554e+06	4.68615e+06	5.88693e+06	1.063	1.2	0.968	1.044	0.795	0.998	1.1389	0.272884
Q2YP88	L-fuconate dehydratase OS=Brucella abortus (strain 2308) OX=359391 GN=BAB1_0248 PE=4 SV=1	BAB1_0248	25	7	20	7	47.3	6.24966e+06	8.61548e+06	6.87059e+06	1.49904e+07	1.25583e+07	1.54258e+07	0.64	0.884	0.716	1.279	1.067	1.31	0.6127	0.0125056
Q2YII6	Bacterial regulatory protein LysR, HTH motif:Helix-turn-helix, Fis-type:LysR substrate binding domain OS=Brucella abortus (strain 2308) OX=359391 GN=BAB2_0173 PE=3 SV=1	BAB2_0173	45	11	65	11	33.4	8.49723e+07	9.1952e+07	7.93891e+07	1.03922e+08	1.21011e+08	1.17197e+08	0.941	1.02	0.895	0.959	1.112	1.076	0.9075	0.176434
Q2YQ31	Mechanosensitive (MS) ion channel OS=Brucella abortus (strain 2308) OX=359391 GN=BAB1_1062 PE=4 SV=1	BAB1_1062	12	5	25	5	45.5	1.43971e+07	1.36065e+07	1.18333e+07	1.58092e+07	1.42518e+07	1.94464e+07	1.068	1.011	0.893	0.977	0.877	1.196	0.9744	0.856385
Q2YP09	Uncharacterized protein OS=Brucella abortus (strain 2308) OX=359391 GN=BAB1_0161 PE=4 SV=1	BAB1_0161	41	2	29	2	8.9	1.62596e+07	1.6354e+07	1.59925e+07	1.44754e+07	1.43882e+07	1.23468e+07	1.199	1.209	1.201	0.89	0.881	0.756	1.4282	0.00244823
Q2YRH8	RNA polymerase sigma factor OS=Brucella abortus (strain 2308) OX=359391 GN=BAB1_1672 PE=3 SV=1	BAB1_1672	9	2	6	2	21	520956	666860		2.37555e+06	1.97803e+06	2.00096e+06	0.381	0.489		1.449	1.202	1.215	0.3376	0.00292411
Q2YM10	Transcription termination/antitermination protein NusG OS=Brucella abortus (strain 2308) OX=359391 GN=nusG PE=3 SV=1	nusG	82	14	303	14	19.7	7.50044e+08	7.53144e+08	7.8074e+08	8.61845e+08	7.94648e+08	7.56913e+08	1.058	1.064	1.121	1.013	0.931	0.886	1.1459	0.0335527
Q2YQA2	Spermidine/putrescine import ATP-binding protein PotA OS=Brucella abortus (strain 2308) OX=359391 GN=potA PE=3 SV=1	potA	42	15	69	15	42.8	1.5492e+07	1.37796e+07	1.80858e+07	4.99571e+07	5.17351e+07	4.99693e+07	0.516	0.46	0.613	1.386	1.43	1.38	0.3787	0.000313916
Q2YN49	Peptidyl-prolyl cis-trans isomerase, putative OS=Brucella abortus (strain 2308) OX=359391 GN=BAB1_0706 PE=4 SV=1	BAB1_0706	60	18	192	18	35.2	1.32714e+08	1.44717e+08	1.16419e+08	7.90757e+08	8.13877e+08	7.68465e+08	0.318	0.347	0.284	1.578	1.618	1.527	0.2009	1.18129e-05
Q2YLV2	Cysteine synthase OS=Brucella abortus (strain 2308) OX=359391 GN=BAB1_1968 PE=4 SV=1	BAB1_1968	29	7	31	7	34.1	5.4007e+07	6.68359e+07	5.71295e+07	1.29583e+08	1.27257e+08	1.11708e+08	0.655	0.812	0.705	1.309	1.281	1.124	0.5848	0.00242498
Q2YLI2	Primosomal protein N' OS=Brucella abortus (strain 2308) OX=359391 GN=priA PE=3 SV=1	priA	38	21	105	21	81.3	5.74224e+07	4.62815e+07	5.16641e+07	7.39467e+07	7.39363e+07	7.45341e+07	1.007	0.813	0.922	1.08	1.076	1.084	0.8463	0.0515022
Q2YQ55	Proline-rich extensin OS=Brucella abortus (strain 2308) OX=359391 GN=BAB1_1035 PE=4 SV=1	BAB1_1035	16	4	13	4	26.6	4.95794e+07	6.54877e+07	5.44441e+07	2.2229e+07	8.0517e+06	8.8569e+06	1.574	2.084	1.76	0.588	0.212	0.233	5.2449	0.00626443
Q2YQD3	ATP-dependent DNA ligase OS=Brucella abortus (strain 2308) OX=359391 GN=BAB1_1384 PE=4 SV=1	BAB1_1384	32	7	54	7	28	2.3588e+08	2.24687e+08	2.08736e+08	8.45e+07	71324397	7.11258e+07	1.744	1.664	1.571	0.52	0.438	0.436	3.5717	4.06931e-05
Q2YKU0	Solute-binding protein/glutamate receptor:Bacterial extracellular solute-binding protein, family 3 OS=Brucella abortus (strain 2308) OX=359391 GN=fliY PE=4 SV=1	fliY	56	12	44	12	27.7	533585	878554	873047	5.93829e+07	6.34633e+07	6.82746e+07	0.018	0.03	0.03	1.695	1.805	1.94	0.0143	1.66127e-05
Q2YMD9	Plasmid stabilization system OS=Brucella abortus (strain 2308) OX=359391 GN=BAB1_0436 PE=3 SV=1	BAB1_0436	51	4	18	4	12.1	2.97073e+07	3.10445e+07	2.40997e+07	7.55634e+06	9.27237e+06	1.00078e+07	1.762	1.845	1.455	0.373	0.457	0.493	3.8262	0.000263055
Q2YJA2	ParB-like nuclease:ParB-like partition protein OS=Brucella abortus (strain 2308) OX=359391 GN=BAB2_1164 PE=3 SV=1	BAB2_1164	61	19	174	19	36.1	2.85796e+08	2.69998e+08	3.02703e+08	1.86155e+08	1.98145e+08	1.93729e+08	1.318	1.248	1.421	0.715	0.759	0.741	1.8	0.000144532
Q2YR38	Pollen allergen Poa pIX/Phl pVI, C-terminal OS=Brucella abortus (strain 2308) OX=359391 GN=BAB1_2034 PE=4 SV=1	BAB1_2034	12	6	40	6	43.6	3.6543e+07	3.3887e+07	3.19494e+07	3.3617e+07	3.64433e+07	3.6263e+07	1.16	1.078	1.032	0.889	0.96	0.955	1.1662	0.0221073
Q2YJN0	Aldehyde dehydrogenase OS=Brucella abortus (strain 2308) OX=359391 GN=BAB2_1019 PE=3 SV=1	BAB2_1019	23	8	39	8	51.5	3.34912e+07	2.58855e+07	2.90865e+07	2.37737e+07	2.29507e+07	2.83224e+07	1.357	1.051	1.2	0.803	0.772	0.952	1.4278	0.0222389
Q2YPZ0	HlyD_D23 domain-containing protein OS=Brucella abortus (strain 2308) OX=359391 GN=BAB1_1113 PE=3 SV=1	BAB1_1113	40	11	77	11	40.8	1.691e+07	1.7917e+07	1.72511e+07	3.02768e+08	2.92709e+08	2.9447e+08	0.119	0.126	0.123	1.774	1.709	1.718	0.0708	2.05447e-08
Q2YQ01	Patatin OS=Brucella abortus (strain 2308) OX=359391 GN=BAB1_1099 PE=4 SV=1	BAB1_1099	56	13	75	13	34.4	1.08218e+08	1.0064e+08	1.00716e+08	1.41867e+08	1.51294e+08	1.56136e+08	0.945	0.88	0.895	1.032	1.097	1.131	0.8344	0.00630572
Q2YMD8	RHH_1 domain-containing protein OS=Brucella abortus (strain 2308) OX=359391 GN=BAB1_0437 PE=4 SV=1	BAB1_0437	40	3	14	3	9.5	1.3976e+07	1.43719e+07	1.39386e+07	8.35016e+06	9.81932e+06	2.48545e+06	1.471	1.516	1.493	0.732	0.858	0.217	2.4792	0.0702225
Q2YQF1	Uncharacterized protein OS=Brucella abortus (strain 2308) OX=359391 GN=BAB1_1352 PE=4 SV=1	BAB1_1352	15	1	6	1	7.5	2.47331e+06	2.82959e+06	1.57175e+06	4.37535e+06	3.31106e+06	4.34334e+06
Q2YKR4	Renal dipeptidase OS=Brucella abortus (strain 2308) OX=359391 GN=BAB2_0586 PE=4 SV=1	BAB2_0586	60	14	137	14	37.9	2.16195e+08	2.20726e+08	2.19819e+08	1.87943e+08	1.73566e+08	1.88113e+08	1.187	1.215	1.229	0.86	0.791	0.857	1.4478	0.000220868
Q2YQF7	Low PH-induced protein A OS=Brucella abortus (strain 2308) OX=359391 GN=BAB1_1346 PE=4 SV=1	BAB1_1346	2	1	13	1	35.7	1.12672e+07	5.25844e+06	7.0771e+06	4.04714e+06	4.73486e+06	4.25247e+06
Q2YLD8	RNA-binding S4 OS=Brucella abortus (strain 2308) OX=359391 GN=BAB1_1780 PE=4 SV=1	BAB1_1780	32	3	9	3	15.2	653045	1.23183e+06	471621	1.08074e+06	2.12345e+06	2.22667e+06	0.556	1.05	0.408	0.766	1.5	1.572	0.5248	0.135873
Q2YJ80	L-threonine aldolase OS=Brucella abortus (strain 2308) OX=359391 GN=BAB2_0051 PE=3 SV=1	BAB2_0051	73	16	145	16	38.3	1.75795e+08	1.63946e+08	1.64608e+08	1.80771e+08	1.76221e+08	1.88081e+08	1.11	1.037	1.058	0.951	0.924	0.985	1.1206	0.014157
Q2YJ87	Glutamate synthase amidotransferase domain:Glutamate synthase central domain OS=Brucella abortus (strain 2308) OX=359391 GN=gltB PE=3 SV=1	gltB	42	54	247	54	174.6	1.37418e+08	1.25388e+08	1.31271e+08	3.18767e+08	3.14688e+08	3.12694e+08	0.679	0.621	0.661	1.313	1.292	1.282	0.5045	1.51426e-05
Q2YLM7	Uncharacterized protein OS=Brucella abortus (strain 2308) OX=359391 GN=BAB1_1885 PE=4 SV=1	BAB1_1885	60	20	309	20	46.5	6.9339e+08	7.0062e+08	6.84935e+08	4.83911e+08	5.15832e+08	4.67471e+08	1.295	1.312	1.302	0.753	0.8	0.725	1.716	4.81189e-05
Q2YII7	Bacterial regulatory protein, GntR family:Bacterial regulatory protein, DeoR family OS=Brucella abortus (strain 2308) OX=359391 GN=BAB2_0172 PE=4 SV=1	BAB2_0172	57	14	77	14	30.3	5.87341e+07	5.36251e+07	5.51737e+07	5.73586e+07	6.48781e+07	5.87137e+07	1.117	1.022	1.068	0.909	1.024	0.926	1.1217	0.0621945
Q2YM26	RNA polymerase sigma factor RpoD OS=Brucella abortus (strain 2308) OX=359391 GN=rpoD PE=3 SV=1	rpoD	49	34	404	34	76.5	7.62479e+08	7.50424e+08	7.36349e+08	8.24554e+08	8.35037e+08	8.92503e+08	1.052	1.038	1.034	0.948	0.957	1.022	1.0673	0.0533868
Q2YQ89	Glycosyltransferase OS=Brucella abortus (strain 2308) OX=359391 GN=BAB1_0999 PE=4 SV=1	BAB1_0999	52	16	171	16	46.5	1.55513e+08	1.56591e+08	1.65393e+08	4.66798e+08	4.94382e+08	4.6534e+08	0.541	0.546	0.586	1.353	1.428	1.343	0.4057	9.17045e-06
Q2YK26	Peptidase family T4 OS=Brucella abortus (strain 2308) OX=359391 GN=BAB2_0854 PE=3 SV=1	BAB2_0854	49	11	80	11	34.1	1.12883e+08	1.22994e+08	1.15727e+08	8.34482e+07	7.77586e+07	6.64488e+07	1.291	1.41	1.347	0.795	0.738	0.631	1.8706	0.000974213
Q2YJ59	PepSY domain-containing protein OS=Brucella abortus (strain 2308) OX=359391 GN=BAB2_0223 PE=4 SV=1	BAB2_0223	64	6	44	6	9.9	1.83502e+07	2.20429e+07	2.22606e+07	3.92108e+07	4.0498e+07	3.45513e+07	0.687	0.827	0.849	1.223	1.259	1.074	0.6645	0.00764944
Q2YKV6	Binding-protein-dependent transport systems inner membrane component OS=Brucella abortus (strain 2308) OX=359391 GN=BAB2_0540 PE=3 SV=1	BAB2_0540	2	1	6	1	63.5	774316	999071	543131	657949	927894	880267
Q2YK23	Bacterial regulatory protein LysR, HTH motif:LysR substrate binding domain OS=Brucella abortus (strain 2308) OX=359391 GN=BAB2_0857 PE=3 SV=1	BAB2_0857	41	10	46	10	33.1	1.35944e+07	1.47339e+07	1.65664e+07	9.10487e+07	9.38041e+07	8.59391e+07	0.285	0.31	0.354	1.592	1.634	1.496	0.201	1.93265e-05
Q2YK83	Peptide deformylase OS=Brucella abortus (strain 2308) OX=359391 GN=def-1 PE=3 SV=1	def-1	48	6	46	6	18.8	3.25981e+07	2.41452e+07	2.30428e+07	2.73333e+07	2.36962e+07	2.38372e+07	1.396	1.036	1.005	0.976	0.843	0.847	1.2892	0.100829
Q2YIR3	Magnesium transporter MgtE OS=Brucella abortus (strain 2308) OX=359391 GN=mgtE PE=3 SV=1	mgtE	16	7	44	7	50.7	4.71946e+07	4.65422e+07	5.26432e+07	3.44878e+07	3.14125e+07	2.91076e+07	1.295	1.28	1.471	0.789	0.716	0.663	1.8662	0.000746967
Q2YNX8	Lipocalin-related protein and Bos/Can/Equ allergen:ATP-dependent helicase, DEAD-box:DEAD/DEAH box helicase:Helicase, C-termin OS=Brucella abortus (strain 2308) OX=359391 GN=BAB1_0121 PE=3 SV=1	BAB1_0121	43	21	123	21	68.8	3.57997e+07	2.91338e+07	2.78405e+07	1.77727e+08	1.70501e+08	1.7868e+08	0.383	0.312	0.303	1.583	1.513	1.585	0.2132	3.27916e-05
Q2YQ79	Thymidylate kinase OS=Brucella abortus (strain 2308) OX=359391 GN=tmk PE=3 SV=1	tmk	34	6	34	6	22.9	2.14638e+07	2.24662e+07	1.7953e+07	2.16351e+07	2.45108e+07	2.6456e+07	1.057	1.109	0.9	0.888	1.002	1.081	1.032	0.736049
Q2YP80	Bacterial regulatory protein, MerR family:ATP/GTP-binding site motif A (P-loop) OS=Brucella abortus (strain 2308) OX=359391 GN=BAB1_0222 PE=4 SV=1	BAB1_0222	67	9	91	9	16.9	1.5138e+08	1.45983e+08	1.50574e+08	7.32139e+07	6.17225e+07	5.9726e+07	1.561	1.508	1.58	0.629	0.528	0.511	2.7872	9.87452e-05
Q2YMM2	5-hydroxyisourate hydrolase OS=Brucella abortus (strain 2308) OX=359391 GN=BAB1_0532 PE=1 SV=1	BAB1_0532	91	7	94	7	13	1.62104e+08	1.79781e+08	1.5523e+08	8.11632e+07	7.52032e+07	8.302e+07	1.458	1.62	1.421	0.608	0.562	0.62	2.5134	5.14863e-05
Q2YKU7	ATP/GTP-binding site motif A (P-loop):ABC transporter:AAA ATPase OS=Brucella abortus (strain 2308) OX=359391 GN=BAB2_0551 PE=3 SV=1	BAB2_0551	25	8	23	8	40.3	2.05323e+06	2.19211e+06	1.52714e+06	2.53526e+07	2.15324e+07	2.5485e+07	0.174	0.186	0.132	1.791	1.516	1.793	0.0965	3.88671e-05
Q2YJA3	NifH/frxC family:ATPase, ParA type OS=Brucella abortus (strain 2308) OX=359391 GN=BAB2_1163 PE=4 SV=1	BAB2_1163	35	12	98	12	44.6	1.15525e+08	1.28468e+08	1.14103e+08	9.80683e+07	1.04929e+08	1.08966e+08	1.142	1.273	1.148	0.808	0.861	0.894	1.3902	0.00203108
Q2YIF2	Antifreeze protein, type I OS=Brucella abortus (strain 2308) OX=359391 GN=BAB2_0047 PE=4 SV=1	BAB2_0047	18	3	13	3	14.8	401345	277708	314247	5.67922e+06	6.02484e+06	7.66104e+06	0.131	0.091	0.104	1.54	1.628	2.068	0.0623	3.7605e-05
Q2YNC2	Ubiquinol-cytochrome C chaperone OS=Brucella abortus (strain 2308) OX=359391 GN=BAB1_0795 PE=3 SV=1	BAB1_0795	38	6	35	6	20.7	1.3795e+07	1.59538e+07	1.53973e+07	2.85617e+07	2.90545e+07	2.91916e+07	0.693	0.803	0.787	1.195	1.211	1.216	0.6303	0.000564797
Q2YJQ9	Haloacid dehalogenase-like hydrolase:HAD-superfamily hydrolase, subfamily IA, variant 3 OS=Brucella abortus (strain 2308) OX=359391 GN=BAB2_0989 PE=4 SV=1	BAB2_0989	30	6	50	6	26.7	4.55737e+07	5.07342e+07	5.28543e+07	8.20089e+07	7.77798e+07	7.04783e+07	0.796	0.888	0.939	1.193	1.128	1.021	0.7849	0.0218675
Q2YNH7	Solute-binding protein/glutamate receptor:Ionotropic glutamate receptor:Bacterial extracellular solute-binding protein, family 3 OS=Brucella abortus (strain 2308) OX=359391 GN=BAB1_0881 PE=3 SV=1	BAB1_0881	52	11	148	11	30.8	1.55817e+08	1.54517e+08	1.64208e+08	9.32632e+07	9.02648e+07	1.02936e+08	1.356	1.348	1.455	0.676	0.652	0.743	2.0082	0.00011018
Q2YJ06	ATP/GTP-binding site motif A (P-loop):Cobalamin synthesis protein/P47K OS=Brucella abortus (strain 2308) OX=359391 GN=BAB2_0246 PE=3 SV=1	BAB2_0246	34	11	100	11	42.4	2.38369e+08	2.30827e+08	2.02188e+08	2.31045e+08	2.15149e+08	2.19265e+08	1.181	1.146	1.02	0.954	0.885	0.902	1.2211	0.0166552
Q2YN78	Uncharacterized protein OS=Brucella abortus (strain 2308) OX=359391 GN=BAB1_0740 PE=4 SV=1	BAB1_0740	87	13	158	13	21.9	4.64481e+07	4.99404e+07	4.93829e+07	3.83439e+08	3.89028e+08	3.48771e+08	0.243	0.262	0.263	1.671	1.689	1.513	0.1576	1.83523e-06
Q2YKU1	Binding-protein-dependent transport systems inner membrane component OS=Brucella abortus (strain 2308) OX=359391 GN=BAB2_0557 PE=3 SV=1	BAB2_0557	19	3	12	3	24.9	3.36866e+06	5.04634e+06	2.81724e+06	4.42592e+06	6.19094e+06	8.28549e+06	0.741	1.112	0.63	0.811	1.13	1.511	0.7193	0.255609
Q2YM87	Nitrogen fixation protein FixH OS=Brucella abortus (strain 2308) OX=359391 GN=BAB1_0387 PE=4 SV=1	BAB1_0387	13	2	11	2	18.1				2.97772e+07	3.03654e+07	3.40906e+07				0.872	0.886	0.994
Q2YR00	FxsA cytoplasmic membrane protein OS=Brucella abortus (strain 2308) OX=359391 GN=BAB1_2074 PE=4 SV=1	BAB1_2074	18	2	21	2	18.4	6.27489e+06	5.60862e+06	5.09802e+06	6.17947e+06	6.51974e+06	6.37756e+06	1.153	1.033	0.953	0.946	0.995	0.972	1.0776	0.276634
Q2YNE2	Uncharacterized protein OS=Brucella abortus (strain 2308) OX=359391 GN=BAB1_0843 PE=3 SV=1	BAB1_0843	31	12	64	12	46.1	5.87079e+07	7.58531e+07	7.5057e+07	1.01401e+08	1.1883e+08	1.20525e+08	0.707	0.915	0.92	1.017	1.188	1.204	0.7457	0.0437011
Q2YKV3	Uncharacterized protein OS=Brucella abortus (strain 2308) OX=359391 GN=BAB2_0543 PE=4 SV=1	BAB2_0543	54	3	22	3	12.3	804871	781094	986675	8.45186e+07	6.42058e+07	8.04752e+07	0.023	0.022	0.029	2.013	1.524	1.909	0.0136	3.73092e-06
Q2YJY3	Cytochrome c heme-binding site:4Fe-4S ferredoxin, iron-sulfur binding domain:Nitrate reductase, beta subunit OS=Brucella abortus (strain 2308) OX=359391 GN=narH PE=4 SV=1	narH	55	23	298	23	58.1	2.8569e+08	3.00201e+08	2.87268e+08	6.06752e+08	6.26708e+08	6.36745e+08	0.69	0.726	0.706	1.221	1.257	1.276	0.5653	8.26482e-06
Q2YJR2	Membrane protein insertase YidC OS=Brucella abortus (strain 2308) OX=359391 GN=yidC PE=3 SV=1	yidC	33	18	174	18	69	2.57168e+08	2.53577e+08	2.14438e+08	3.10368e+08	3.07602e+08	3.31619e+08	1.017	1.005	0.863	1.023	1.01	1.088	0.9244	0.233384
Q2YII2	Aldo/keto reductase OS=Brucella abortus (strain 2308) OX=359391 GN=BAB2_0177 PE=1 SV=1	BAB2_0177	71	16	321	16	32.8	2.36587e+09	2.22296e+09	2.29409e+09	1.24975e+09	1.27821e+09	1.1664e+09	1.482	1.395	1.463	0.652	0.665	0.606	2.2569	1.74299e-05
Q2YQG4	Alpha/beta hydrolase fold:Esterase/lipase/thioesterase, active site:Prolyl aminopeptidase S33:Alpha/beta hydrolase OS=Brucella abortus (strain 2308) OX=359391 GN=BAB1_1282 PE=4 SV=1	BAB1_1282	35	8	85	8	27.4	1.04815e+08	1.13871e+08	1.02718e+08	7.07785e+07	7.58365e+07	7.50427e+07	1.279	1.392	1.275	0.719	0.768	0.76	1.7561	9.04487e-05
Q2YRB9	DegT/DnrJ/EryC1/StrS aminotransferase OS=Brucella abortus (strain 2308) OX=359391 GN=BAB1_1616 PE=1 SV=1	BAB1_1616	49	15	221	15	40.5	4.56188e+08	4.65363e+08	4.50428e+08	5.34778e+08	5.54895e+08	5.64845e+08	0.999	1.021	1.004	0.975	1.008	1.026	1.005	0.768211
Q2YQ67	Glutamine synthetase OS=Brucella abortus (strain 2308) OX=359391 GN=glnA PE=3 SV=1	glnA	48	18	204	18	52.1	3.05711e+08	3.65254e+08	2.98288e+08	4.98288e+08	4.90837e+08	6.41908e+08	0.779	0.933	0.774	1.058	1.038	1.357	0.72	0.037351
Q2YR70	Uncharacterized protein OS=Brucella abortus (strain 2308) OX=359391 GN=BAB1_1999 PE=4 SV=1	BAB1_1999	31	3	21	3	10	1.71187e+07	1.93266e+07	1.20684e+07	4.43638e+06	4.72888e+06	7.46767e+06	1.741	1.969	1.249	0.376	0.399	0.63	3.5295	0.00391186
Q2YK47	Cytochrome P450:B-class P450:E-class P450, group IV OS=Brucella abortus (strain 2308) OX=359391 GN=BAB2_0833 PE=3 SV=1	BAB2_0833	41	13	60	13	43.4	3.41198e+07	3.55458e+07	3.53205e+07	6.1032e+07	6.58093e+07	6.30551e+07	0.767	0.8	0.808	1.142	1.228	1.175	0.67	0.000111448
Q2YL36	Uridine kinase:ATP/GTP-binding site motif A (P-loop):ABC transporter:AAA ATPase OS=Brucella abortus (strain 2308) OX=359391 GN=BAB2_0454 PE=3 SV=1	BAB2_0454	16	3	7	3	26.8	5.46042e+06	3.79006e+06	5.70069e+06	7.20805e+06	7.41263e+06	5.25355e+06	1.039	0.722	1.104	1.143	1.171	0.829	0.9115	0.603392
Q2YQX6	Histidine kinase OS=Brucella abortus (strain 2308) OX=359391 GN=BAB1_2101 PE=4 SV=1	BAB1_2101	24	18	74	18	94.7	2.92424e+07	2.9262e+07	3.22452e+07	1.05069e+08	1.04413e+08	1.06566e+08	0.476	0.478	0.535	1.426	1.412	1.44	0.3481	1.06792e-05
Q2YIF8	Bacterial regulatory protein, LuxR family:Response regulator receiver OS=Brucella abortus (strain 2308) OX=359391 GN=BAB2_0041 PE=4 SV=1	BAB2_0041	26	5	21	5	23.9	4.92548e+06	2.30596e+06	3.83849e+06	1.01819e+07	9.58413e+06	1.06918e+07	0.786	0.369	0.623	1.353	1.269	1.415	0.4404	0.0185307
Q2YIL9	Uncharacterized protein OS=Brucella abortus (strain 2308) OX=359391 GN=BAB2_0302 PE=4 SV=1	BAB2_0302	28	4	18	4	22.2	8.5077e+06	8.64446e+06	6.97145e+06	8.87316e+06	1.05758e+07	9.38408e+06	1.064	1.084	0.888	0.925	1.098	0.974	1.013	0.893786
Q2YJ84	Uncharacterized protein OS=Brucella abortus (strain 2308) OX=359391 GN=BAB2_0056 PE=4 SV=1	BAB2_0056	21	6	15	6	41.4				8.29491e+06	7.91987e+06	6.393e+06				1.013	0.963	0.777
Q2YPX9	Bacterial regulatory protein, GntR family OS=Brucella abortus (strain 2308) OX=359391 GN=BAB1_1124 PE=4 SV=1	BAB1_1124	39	9	31	9	28	2.29254e+07	2.61491e+07	2.78332e+07	3.12529e+06	3.06525e+06	3.62077e+06	1.751	2.002	2.164	0.199	0.194	0.23	9.4976	1.02149e-05
Q2YPT4	FAD linked oxidase, C-terminal:FAD linked oxidase, N-terminal OS=Brucella abortus (strain 2308) OX=359391 GN=BAB1_1429 PE=4 SV=1	BAB1_1429	58	18	141	18	50.2	3.84587e+08	2.07703e+08	1.99291e+08	2.86651e+08	2.71841e+08	3.64661e+08	1.486	0.804	0.784	0.923	0.872	1.169	1.0371	0.995087
Q2YRV0	Isocitrate dehydrogenase [NADP] OS=Brucella abortus (strain 2308) OX=359391 GN=BAB1_1221 PE=3 SV=1	BAB1_1221	74	31	960	31	45.4	3.97223e+09	3.86276e+09	3.96998e+09	4.51317e+09	4.66903e+09	3.99806e+09	1.053	1.026	1.071	0.997	1.028	0.88	1.0843	0.166399
Q2YMK7	Lipoprotein, putative OS=Brucella abortus (strain 2308) OX=359391 GN=BAB1_0511 PE=4 SV=1	BAB1_0511	44	10	167	9	20.8	5.4061e+08	5.31492e+08	5.52605e+08	2.02174e+08	2.2369e+08	2.29455e+08	1.571	1.548	1.634	0.489	0.54	0.553	3.0044	1.13962e-05
Q2YMI2	Glutathione-dependent peroxiredoxin OS=Brucella abortus (strain 2308) OX=359391 GN=BAB1_0504 PE=3 SV=1	BAB1_0504	87	10	333	10	16.7	1.19788e+09	1.23282e+09	1.15341e+09	1.04005e+09	9.59515e+08	8.51959e+08	1.233	1.272	1.209	0.892	0.82	0.728	1.5221	0.00223108
Q2YQ36	RNA polymerase-binding transcription factor DksA OS=Brucella abortus (strain 2308) OX=359391 GN=dksA PE=3 SV=1	dksA	43	3	94	3	16.2	3.68959e+07	3.84144e+07	4.95703e+07	1.67752e+08	1.60443e+08	1.29561e+08	0.42	0.438	0.574	1.589	1.515	1.222	0.331	0.000944678
Q2YRZ3	Uncharacterized protein OS=Brucella abortus (strain 2308) OX=359391 GN=BAB1_1751 PE=4 SV=1	BAB1_1751	29	2	9	2	7	1.0169e+08	8.92085e+07	9.41133e+07	1.98875e+07	1.78191e+07	1.23309e+07	2.011	1.768	1.894	0.328	0.293	0.202	6.8931	0.000208036
Q2YRY6	TPR repeat OS=Brucella abortus (strain 2308) OX=359391 GN=BAB1_1760 PE=4 SV=1	BAB1_1760	23	5	14	5	25.6	7.25608e+06	7.58036e+06	7.44931e+06	2.11309e+07	1.94287e+07	2.34711e+07	0.557	0.583	0.582	1.351	1.238	1.495	0.4216	0.00010829
Q2YN14	NYN domain-containing protein OS=Brucella abortus (strain 2308) OX=359391 GN=BAB1_0669 PE=4 SV=1	BAB1_0669	49	10	188	10	22	5.42979e+08	6.24833e+08	5.09725e+08	3.61836e+08	3.45891e+08	3.48937e+08	1.316	1.517	1.257	0.731	0.696	0.701	1.922	0.000375647
Q2YKW4	Bacterial regulatory protein LysR, HTH motif:LysR substrate binding domain OS=Brucella abortus (strain 2308) OX=359391 GN=BAB2_0530 PE=3 SV=1	BAB2_0530	24	7	41	7	33.1	3.32202e+07	3.27546e+07	3.44747e+07	4.29564e+07	4.86841e+07	4.09729e+07	0.944	0.933	0.997	1.017	1.149	0.966	0.9176	0.20501
Q2YK25	Phosphoglucomutase/phosphomannomutase:Phosphogluc omutase/phosphomannomutase C terminal:Phosphoglucomutase/phosphomannomutase OS=Brucella abortus (strain 2308) OX=359391 GN=BAB2_0855 PE=3 SV=1	BAB2_0855	28	11	64	11	50.6	1.67336e+08	1.64488e+08	1.64788e+08	1.19876e+08	1.23005e+08	1.34529e+08	1.268	1.249	1.271	0.757	0.774	0.846	1.5936	0.000170224
Q2YLI3	Uncharacterized protein OS=Brucella abortus (strain 2308) OX=359391 GN=BAB1_1811 PE=4 SV=1	BAB1_1811	8	1	11	1	14.5	3.50319e+06	2.86775e+06	3.72134e+06	4.68918e+06	5.25794e+06	5.24418e+06
Q2YIP8	Lipoprotein Omp10 OS=Brucella abortus (strain 2308) OX=359391 GN=omp10 PE=4 SV=1	omp10	35	3	43	3	13.3	2.40169e+08	2.52973e+08	2.3829e+08	1.13686e+08	7.83727e+07	7.54257e+07	1.593	1.681	1.609	0.628	0.432	0.415	3.3105	0.000795585
Q2YM83	Cytochrome c heme-binding site:Cytochrome C oxidase, mono-heme subunit/FixO OS=Brucella abortus (strain 2308) OX=359391 GN=ccoO PE=4 SV=1	ccoO	31	6	105	6	27.3	7.45009e+07	8.29896e+07	7.473e+07	2.30236e+08	2.64085e+08	2.10227e+08	0.527	0.588	0.538	1.357	1.551	1.234	0.3991	0.000250003
Q2YKY3	Pyridine nucleotide-disulphide oxidoreductase, class-II:NAD binding site:Adrenodoxin reductase:Pyridine nucleotide-disulphide OS=Brucella abortus (strain 2308) OX=359391 GN=BAB2_0511 PE=4 SV=1	BAB2_0511	38	10	33	10	43.6	6.34392e+07	5.78398e+07	6.87639e+07	1.20449e+08	1.46162e+08	1.48635e+08	0.694	0.634	0.766	1.098	1.328	1.35	0.5546	0.00237939
Q2YMQ6	ATP/GTP-binding site motif A (P-loop):ABC transporter:AAA ATPase OS=Brucella abortus (strain 2308) OX=359391 GN=BAB1_0565 PE=3 SV=1	BAB1_0565	4	2	4	2	55.1	3.36475e+07	6.27217e+07	4.53938e+07	5.30318e+07	84701998	1.0816e+08	0.575	1.074	0.79	0.755	1.202	1.534	0.6987	0.273017
Q2YM71	Peptidase_M15_3 domain-containing protein OS=Brucella abortus (strain 2308) OX=359391 GN=BAB1_1296 PE=4 SV=1	BAB1_1296	5	1	3	1	45.2	434795	431539	538282	242973	441080	399705
Q2YRX8	ATP/GTP-binding site motif A (P-loop):ABC transporter:AAA ATPase OS=Brucella abortus (strain 2308) OX=359391 GN=BAB1_1595 PE=3 SV=1	BAB1_1595	30	11	92	11	38.1	5.57297e+07	5.28066e+07	5.19947e+07	7.20524e+07	6.30721e+07	6.78893e+07	1.016	0.964	0.964	1.094	0.954	1.026	0.9577	0.387008
Q2YNR1	RNA-binding region RNP-1 (RNA recognition motif) OS=Brucella abortus (strain 2308) OX=359391 GN=BAB1_0942 PE=4 SV=1	BAB1_0942	17	18	43	18	122.5	1.26777e+07	1.67647e+07	1.34776e+07	2.81995e+07	2.81606e+07	2.38675e+07	0.682	0.904	0.738	1.264	1.258	1.065	0.6479	0.0123108
Q2YQC1	Patatin OS=Brucella abortus (strain 2308) OX=359391 GN=BAB1_1640 PE=4 SV=1	BAB1_1640	19	8	21	8	56.4	4.45962e+07	5.94063e+07	4.97038e+07	4.48423e+07	4.19123e+07	7.01262e+07	0.951	1.27	1.079	0.797	0.742	1.241	1.1871	0.350737
Q2YQQ4	TrkA potassium uptake protein:D-isomer specific 2-hydroxyacid dehydrogenase, catalytic domain:D-isomer specific 2-hydroxyacid OS=Brucella abortus (strain 2308) OX=359391 GN=BAB1_2178 PE=3 SV=1	BAB1_2178	43	13	109	13	36.8	1.79139e+08	1.62576e+08	1.5692e+08	1.73182e+08	1.66934e+08	1.64831e+08	1.183	1.075	1.054	0.953	0.915	0.903	1.1952	0.010603
Q2YQI0	Bile acid:sodium symporter OS=Brucella abortus (strain 2308) OX=359391 GN=BAB1_1700 PE=4 SV=1	BAB1_1700	7	2	9	2	33.1	1.66458e+06	1.55751e+06	1.33506e+06	591404	895355	983283	1.569	1.471	1.281	0.465	0.701	0.769	2.2331	0.00769241
Q2YN06	Helix-turn-helix, AraC type OS=Brucella abortus (strain 2308) OX=359391 GN=BAB1_0677 PE=4 SV=1	BAB1_0677	11	2	5	2	31.3	2.73851e+06	2.99823e+06	2.63574e+06	2.70355e+06	2.82029e+06	2.36138e+06	1.116	1.224	1.093	0.918	0.954	0.798	1.2858	0.0171597
Q2YPJ4	Histidine kinase OS=Brucella abortus (strain 2308) OX=359391 GN=BAB1_0346 PE=3 SV=1	BAB1_0346	10	9	23	9	127.8	1.0437e+08	8.27709e+07	1.29583e+08	4.99316e+07	6.18824e+07	5.15629e+07	1.44	1.145	1.82	0.574	0.709	0.59	2.3518	0.00487081
Q2YQ61	DUF2059 domain-containing protein OS=Brucella abortus (strain 2308) OX=359391 GN=BAB1_1029 PE=4 SV=1	BAB1_1029	64	12	263	12	18.9	7.24793e+08	7.46219e+08	7.49827e+08	1.98787e+09	1.90657e+09	1.79909e+09	0.607	0.626	0.639	1.386	1.325	1.25	0.4726	2.34812e-05
Q2YII3	Uncharacterized protein OS=Brucella abortus (strain 2308) OX=359391 GN=glcF PE=4 SV=1	glcF	9	4	8	4	47.2	429779	261541	236501	7.6268e+06	4.65031e+06	5.45208e+06	0.153	0.093	0.085	2.257	1.371	1.606	0.0632	0.000293024
Q2YNS3	L-isoaspartyl protein carboxyl methyltransferase OS=Brucella abortus (strain 2308) OX=359391 GN=BAB1_0962 PE=3 SV=1	BAB1_0962	46	7	135	7	23.8	2.04579e+08	2.27039e+08	2.38215e+08	3.43653e+08	4.70496e+08	3.65046e+08	0.733	0.815	0.869	1.026	1.4	1.085	0.6884	0.0272659
Q2YKD8	ATPase, BadF/BadG/BcrA/BcrD type OS=Brucella abortus (strain 2308) OX=359391 GN=BAB2_0724 PE=4 SV=1	BAB2_0724	28	4	19	4	30.7	7.77765e+06	9.01194e+06	1.27104e+07	3.53045e+06	7.53812e+06	5.43536e+06	1.12	1.3	1.863	0.424	0.901	0.649	2.1697	0.0397405
Q2YK04	Spermidine/putrescine import ATP-binding protein PotA OS=Brucella abortus (strain 2308) OX=359391 GN=potA PE=3 SV=1	potA	46	13	92	13	39.1	4.85269e+07	5.25282e+07	5.03976e+07	5.12657e+07	4.40239e+07	4.52546e+07	1.101	1.194	1.164	0.969	0.829	0.852	1.3053	0.00753849
Q2YRG6	Secretion protein HlyD OS=Brucella abortus (strain 2308) OX=359391 GN=BAB1_1685 PE=3 SV=1	BAB1_1685	26	8	23	8	43.7	91140.8		657283	1.53364e+07	1.44092e+07	1.15972e+07	0.012		0.088	1.676	1.569	1.262	0.0333	0.0146016
Q2YRI3	Aldehyde dehydrogenase OS=Brucella abortus (strain 2308) OX=359391 GN=gabD PE=1 SV=1	gabD	33	12	80	12	51.2	7.7644e+07	7.49178e+07	5.83485e+07	7.22651e+07	5.47675e+07	6.57563e+07	1.274	1.232	0.975	0.988	0.746	0.895	1.3241	0.0756899
Q2YNL0	Eukaryotic/viral aspartic protease, active site OS=Brucella abortus (strain 2308) OX=359391 GN=BAB1_0883 PE=4 SV=1	BAB1_0883	20	3	13	3	24.5	4.75222e+06	6.12928e+06	5.11137e+06	2.45593e+06	2.46713e+06	3.31237e+06	1.299	1.679	1.423	0.56	0.56	0.751	2.3522	0.00222842
Q2YNU6	FtsX domain-containing protein OS=Brucella abortus (strain 2308) OX=359391 GN=BAB1_0083 PE=4 SV=1	BAB1_0083	12	9	31	9	89.3	1.65438e+07	1.38154e+07	1.44111e+07	1.4835e+07	9.23243e+06	1.282e+07	1.342	1.123	1.19	1.003	0.622	0.863	1.4691	0.0560909
Q2YQ16	Acetyl-CoA hydrolase/transferase OS=Brucella abortus (strain 2308) OX=359391 GN=BAB1_1077 PE=3 SV=1	BAB1_1077	64	23	435	23	54	9.88721e+08	9.91919e+08	9.47709e+08	1.13897e+09	1.12138e+09	1.04336e+09	1.051	1.057	1.025	1.009	0.99	0.92	1.0733	0.0738621
Q2YKA0	Gram-negative bacterial RTX secretion protein D:Secretion protein HlyD OS=Brucella abortus (strain 2308) OX=359391 GN=BAB2_0764 PE=3 SV=1	BAB2_0764	26	8	19	8	37.4	38495.8	296195	203710	1.36277e+07	1.45617e+07	1.22607e+07	0.006	0.048	0.034	1.835	1.954	1.644	0.0162	0.00234729
Q2YPN7	Uncharacterized protein OS=Brucella abortus (strain 2308) OX=359391 GN=BAB1_0022 PE=4 SV=1	BAB1_0022	55	7	127	7	14	5.10069e+08	4.88421e+08	5.25397e+08	4.53419e+08	4.23278e+08	4.10868e+08	1.202	1.153	1.26	0.89	0.828	0.803	1.434	0.000824295
Q2YRS7	Bacterial regulatory proteins, AsnC family:Bacterial regulatory protein LysR, HTH motif OS=Brucella abortus (strain 2308) OX=359391 GN=lrp-2 PE=4 SV=1	lrp-2	52	6	26	6	17.5	1.78599e+07	1.44021e+07	1.78094e+07	1.91528e+07	1.9749e+07	2.0807e+07	1.078	0.871	1.094	0.963	0.99	1.042	1.016	0.892145
Q2YK41	Cupredoxin_1 domain-containing protein OS=Brucella abortus (strain 2308) OX=359391 GN=BAB2_0839 PE=4 SV=1	BAB2_0839	25	2	3	2	14.6	1.73124e+07	3.15859e+07	1.937e+07	1.71256e+07	18480194	1.96305e+07	0.929	1.698	1.058	0.765	0.823	0.874	1.4968	0.119464
Q2YJQ8	AMP nucleosidase OS=Brucella abortus (strain 2308) OX=359391 GN=BAB2_0990 PE=4 SV=1	BAB2_0990	48	11	172	11	31.2	3.5273e+08	3.49524e+08	3.06848e+08	3.09648e+08	3.6035e+08	3.16151e+08	1.171	1.163	1.037	0.857	0.993	0.871	1.2389	0.0244659
Q2YIL1	Helix-turn-helix motif:Cupin domain OS=Brucella abortus (strain 2308) OX=359391 GN=BAB2_0310 PE=4 SV=1	BAB2_0310	12	2	10	2	20	1.22251e+07	1.12293e+07	1.21964e+07	5.95411e+06	5.11552e+06	5.36916e+06	1.555	1.431	1.579	0.631	0.54	0.567	2.6266	6.24932e-05
Q2YJQ0	Selenoprotein W-related OS=Brucella abortus (strain 2308) OX=359391 GN=BAB2_0999 PE=4 SV=1	BAB2_0999	32	4	35	4	11.5	3.24569e+07	2.57547e+07	2.7311e+07	1.35262e+07	1.33927e+07	1.31839e+07	1.712	1.361	1.466	0.594	0.586	0.577	2.5834	0.000156729
Q2YMQ8	Glycosyl transferase, group 1 OS=Brucella abortus (strain 2308) OX=359391 GN=BAB1_0563 PE=4 SV=1	BAB1_0563	22	7	34	7	41.2	1.2036e+07	1.21572e+07	1.20674e+07	2.56214e+07	2.57636e+07	2.14292e+07	0.731	0.74	0.746	1.297	1.299	1.08	0.6031	0.00123156
Q2YPE8	Bacterial regulatory protein TetR, HTH motif OS=Brucella abortus (strain 2308) OX=359391 GN=BAB1_0321 PE=4 SV=1	BAB1_0321	35	6	27	6	23.5	1.68062e+07	1.34657e+07	1.59378e+07	2.03445e+07	2.10763e+07	1.86681e+07	1.047	0.841	1.011	1.056	1.091	0.965	0.9316	0.391759
Q2YQN1	Bacterial regulatory protein TetR, HTH motif OS=Brucella abortus (strain 2308) OX=359391 GN=BAB1_1400 PE=4 SV=1	BAB1_1400	60	13	86	13	23.7	1.15361e+08	1.12097e+08	1.10892e+08	1.13932e+08	1.21574e+08	1.20884e+08	1.1	1.071	1.076	0.905	0.963	0.956	1.1498	0.00276407
Q2YRJ5	Histidine triad (HIT) protein OS=Brucella abortus (strain 2308) OX=359391 GN=BAB1_1190 PE=4 SV=1	BAB1_1190	81	6	99	6	15.3	1.95824e+08	1.88458e+08	2.00865e+08	2.37458e+08	2.25871e+08	1.99837e+08	1.039	1.002	1.085	1.05	0.995	0.88	1.0687	0.295724
Q2YKQ0	Coenzyme A transferase 1:Coenzyme A transferase OS=Brucella abortus (strain 2308) OX=359391 GN=pcaI PE=3 SV=1	pcaI	9	2	13	2	25	3.36761e+06	2.92383e+06	3.31806e+06	6.78929e+06	6.75944e+06	6.14787e+06	0.761	0.662	0.763	1.279	1.269	1.153	0.5907	0.000785613
Q2YJ97	Lipopolysaccharide biosynthesis OS=Brucella abortus (strain 2308) OX=359391 GN=BAB2_0099 PE=4 SV=1	BAB2_0099	52	23	170	23	62.5	1.26218e+08	1.40224e+08	1.11123e+08	1.42167e+08	1.3851e+08	1.31279e+08	1.059	1.179	0.949	0.994	0.965	0.914	1.1093	0.209961
Q2YNB2	Conserved domain protein OS=Brucella abortus (strain 2308) OX=359391 GN=BAB1_0805 PE=4 SV=1	BAB1_0805	16	2	10	2	23.5	6.75956e+06	5.65947e+06	7.04101e+06	3.75882e+06	3.43379e+06	2.59226e+06	1.531	1.285	1.624	0.709	0.646	0.487	2.4104	0.00262538
Q2YRZ7	Bacterial regulatory protein, DeoR family OS=Brucella abortus (strain 2308) OX=359391 GN=BAB1_1747 PE=4 SV=1	BAB1_1747	35	7	31	7	26.8	2.78825e+07	2.57996e+07	2.83178e+07	1.47406e+07	1.25281e+07	1.30458e+07	1.51	1.4	1.561	0.665	0.563	0.586	2.4647	0.000110536
Q2YNW1	Prokaryotic sulfate-/thiosulfate-binding protein:Bacterial extracellular solute-binding protein, family 1 OS=Brucella abortus (strain 2308) OX=359391 GN=BAB1_0104 PE=4 SV=1	BAB1_0104	54	17	164	17	37.7	5.41475e+08	5.31632e+08	5.52194e+08	1.3055e+08	1.3878e+08	1.89866e+08	1.721	1.693	1.786	0.346	0.366	0.501	4.2869	0.000225822
Q2YP52	Lectin-like protein BA14k OS=Brucella abortus (strain 2308) OX=359391 GN=BAB1_0187 PE=3 SV=1	BAB1_0187	10	1	3	1	15.7	1.36893e+06	1.67244e+06	1.33301e+06	1.79988e+06	2.02915e+06	2.21573e+06
Q2YKT4	Periplasmic binding protein OS=Brucella abortus (strain 2308) OX=359391 GN=BAB2_0564 PE=4 SV=1	BAB2_0564	47	13	136	13	33.7	2.90576e+08	2.92251e+08	3.05348e+08	2.38598e+08	2.26843e+08	2.3634e+08	1.211	1.22	1.295	0.828	0.785	0.817	1.5333	8.77986e-05
Q2YL66	Sugar transporter superfamily:Acyl-CoA dehydrogenase, C-terminal:Acyl-CoA dehydrogenase, central domain OS=Brucella abortus (strain 2308) OX=359391 GN=BAB2_0442 PE=3 SV=1	BAB2_0442	43	17	103	17	64.8	4.48025e+07	5.06105e+07	5.06428e+07	1.45036e+08	1.54299e+08	1.58553e+08	0.491	0.556	0.565	1.326	1.405	1.443	0.3862	4.79629e-05
Q2YLG5	Polyprenyl synthetase OS=Brucella abortus (strain 2308) OX=359391 GN=BAB1_1787 PE=3 SV=1	BAB1_1787	34	7	38	7	32.3	4.36134e+07	4.50324e+07	5.0835e+07	8.35415e+07	7.79519e+07	6.08017e+07	0.799	0.826	0.948	1.275	1.185	0.924	0.7603	0.072877
Q2YRU2	Periplasmic serine endoprotease DegP-like OS=Brucella abortus (strain 2308) OX=359391 GN=BAB1_1229 PE=3 SV=1	BAB1_1229	38	15	112	15	50.1	1.34555e+08	1.39137e+08	1.44056e+08	1.49354e+08	1.34493e+08	1.39253e+08	1.06	1.099	1.155	0.98	0.88	0.91	1.1964	0.0112389
Q2YL95	Eubacterial/plasma membrane H+-transporting two-sector ATPase, C subunit:AMP-dependent synthetase and ligase OS=Brucella abortus (strain 2308) OX=359391 GN=BAB2_0014 PE=4 SV=1	BAB2_0014	30	11	32	11	58.8	5.35711e+06	610527	1.39052e+06	2.00763e+07	2.19903e+07	2.05394e+07	0.507	0.058	0.134	1.584	1.729	1.614	0.1419	0.0207429
Q2YNW6	Response regulator receiver OS=Brucella abortus (strain 2308) OX=359391 GN=BAB1_0099 PE=4 SV=1	BAB1_0099	21	2	11	2	13.5	1.03526e+07	1.12782e+07	9.80792e+06	5.08217e+06	6884758	4.94177e+06	1.419	1.549	1.368	0.58	0.783	0.562	2.2525	0.00182897
Q2YQ10	Nitrilotriacetate monooxygenase component B OS=Brucella abortus (strain 2308) OX=359391 GN=BAB1_1090 PE=4 SV=1	BAB1_1090	33	6	42	6	22.4	3.68294e+07	3.50964e+07	3.68273e+07	2.05537e+07	2.28393e+07	2.35854e+07	1.388	1.326	1.413	0.646	0.715	0.738	1.9662	0.000107619
Q2YIP2	ATP/GTP-binding site motif A (P-loop) OS=Brucella abortus (strain 2308) OX=359391 GN=BAB2_0082 PE=4 SV=1	BAB2_0082	21	11	29	11	67.1	5.82405e+07	8.28387e+07	6.04828e+07	9.11202e+07	8.69658e+07	1.01708e+08	0.802	1.142	0.847	1.045	0.994	1.161	0.8722	0.284127
Q2YNF0	NADH-quinone oxidoreductase subunit N OS=Brucella abortus (strain 2308) OX=359391 GN=nuoN PE=3 SV=1	nuoN	2	1	4	1	50.7	488084	511560	511518	2.03358e+06	1.95358e+06	1.59173e+06
Q2YIY7	Putative peptidoglycan binding domain 1:Sel1-like repeat OS=Brucella abortus (strain 2308) OX=359391 GN=BAB2_0413 PE=4 SV=1	BAB2_0413	25	22	54	22	99.4	7.87714e+06	9.12337e+06	6.18241e+06	4.74343e+07	4.75823e+07	5.00802e+07	0.31	0.36	0.248	1.556	1.555	1.636	0.1934	0.00011219
Q2YLF6	ATP/GTP-binding site motif A (P-loop):Mitochondrial substrate carrier:ABC transporter:AAA ATPase OS=Brucella abortus (strain 2308) OX=359391 GN=BAB1_1796 PE=3 SV=1	BAB1_1796	54	13	128	1	27.4	2.01064e+08	2.19761e+08	2.00582e+08	3.06163e+08	3.10517e+08	3.93313e+08
Q2YPR9	Fumarylacetoacetate (FAA) hydrolase OS=Brucella abortus (strain 2308) OX=359391 GN=BAB1_0060 PE=4 SV=1	BAB1_0060	21	4	5	4	24.9	4.88175e+06	3.04865e+06	4.35631e+06	3.02984e+06	2.92941e+06	2.55145e+06	1.555	0.973	1.413	0.804	0.775	0.674	1.7492	0.0237837
Q2YMC1	Uncharacterized protein OS=Brucella abortus (strain 2308) OX=359391 GN=BAB1_0417 PE=4 SV=1	BAB1_0417	27	3	9	3	18	4.61027e+06	7.03007e+06	3.49498e+06	9.01242e+06	7.83534e+06	1.07608e+07	0.715	1.092	0.551	1.164	1.008	1.384	0.6631	0.113724
Q2YKR9	Cytidine/deoxycytidylate deaminase, zinc-binding region OS=Brucella abortus (strain 2308) OX=359391 GN=BAB2_0579 PE=4 SV=1	BAB2_0579	49	8	29	8	22.7	2.28094e+06	1.87606e+06	2.20307e+06	4.99003e+07	4.55438e+07	4.53458e+07	0.103	0.085	0.101	1.872	1.702	1.694	0.0549	1.9186e-06
Q2YPG7	HTH araC/xylS-type domain-containing protein OS=Brucella abortus (strain 2308) OX=359391 GN=BAB1_0337 PE=4 SV=1	BAB1_0337	9	3	7	3	37.4	1.90935e+06	1.66006e+06	1.62568e+06	3.7313e+06	3.21583e+06	3.20183e+06	0.824	0.718	0.714	1.342	1.153	1.147	0.6194	0.0023481
Q2YNR9	Valine--tRNA ligase OS=Brucella abortus (strain 2308) OX=359391 GN=valS PE=3 SV=1	valS	43	30	526	30	102.6	7.24272e+08	7.29288e+08	6.99287e+08	9.42616e+08	9.24036e+08	1.01007e+09	0.954	0.963	0.938	1.035	1.011	1.104	0.9063	0.0235047
Q2YQA6	Uncharacterized protein OS=Brucella abortus (strain 2308) OX=359391 GN=BAB1_1612 PE=1 SV=1	BAB1_1612	50	7	143	7	21.2	3.65533e+08	3.284e+08	4.2224e+08	2.93577e+08	3.10658e+08	3.06787e+08	1.195	1.075	1.405	0.799	0.843	0.832	1.4854	0.00802072
Q2YIW6	Site-specific DNA-methyltransferase (adenine-specific) OS=Brucella abortus (strain 2308) OX=359391 GN=hsdM PE=3 SV=1	hsdM	69	32	590	32	56.7	1.34842e+09	1.27551e+09	1.32029e+09	1.81017e+09	1.78127e+09	1.8769e+09	0.949	0.9	0.946	1.062	1.041	1.096	0.8737	0.00406005
Q2YPL7	Bacterial extracellular solute-binding protein, family 5 OS=Brucella abortus (strain 2308) OX=359391 GN=BAB1_0009 PE=3 SV=1	BAB1_0009	33	17	88	17	68.1	2.20822e+07	2.87692e+07	2.29575e+07	6.23146e+07	5.94442e+07	7.54074e+07	0.54	0.705	0.571	1.269	1.207	1.53	0.4533	0.00187545
Q2YLF5	Bacterial inner-membrane translocator OS=Brucella abortus (strain 2308) OX=359391 GN=BAB1_1798 PE=4 SV=1	BAB1_1798	14	6	39	6	50	1.37391e+07	1.04584e+07	1.20334e+07	3.80533e+07	3.53399e+07	3.82397e+07	0.616	0.47	0.549	1.421	1.315	1.422	0.3932	0.00034115
Q2YLW5	Solute-binding protein/glutamate receptor:Bacterial extracellular solute-binding protein, family 3 OS=Brucella abortus (strain 2308) OX=359391 GN=BAB1_1954 PE=4 SV=1	BAB1_1954	17	3	8	3	30.5	3.22946e+06	3.62543e+06	3.14835e+06	7.97984e+06	6086219	6.03155e+06	0.711	0.8	0.705	1.463	1.112	1.101	0.6028	0.00800915
Q2YPU0	Uncharacterized protein OS=Brucella abortus (strain 2308) OX=359391 GN=BAB1_1423 PE=4 SV=1	BAB1_1423	41	7	76	7	21	1.16763e+08	1.06841e+08	1.09959e+08	7.07194e+07	8.375e+07	9.00902e+07	1.338	1.227	1.283	0.675	0.797	0.857	1.6522	0.00250236
Q2YIZ0	Metallophos domain-containing protein OS=Brucella abortus (strain 2308) OX=359391 GN=BAB2_0410 PE=4 SV=1	BAB2_0410	3	1	2	1	26.1		117242	228574	1.1048e+06	1280303	737212
Q2YP27	Uncharacterized protein OS=Brucella abortus (strain 2308) OX=359391 GN=BAB1_0180 PE=4 SV=1	BAB1_0180	47	3	15	3	10.7	5.50428e+06	5.16094e+06	3.71303e+06	2.27191e+07	2.35389e+07	3.36174e+07	0.387	0.364	0.266	1.331	1.374	1.96	0.218	0.000863115
Q2YM97	Heat shock protein Hsp70 OS=Brucella abortus (strain 2308) OX=359391 GN=BAB1_0406 PE=3 SV=1	BAB1_0406	31	11	51	11	48.5	2.08128e+07	1.77166e+07	1.73767e+07	2.54163e+07	2.16295e+07	2.53423e+07	1.075	0.917	0.913	1.094	0.927	1.086	0.935	0.427052
Q2YKK0	ATP-dependent DNA helicase RecG OS=Brucella abortus (strain 2308) OX=359391 GN=recG PE=3 SV=1	recG	16	10	50	10	77.5	1.53603e+07	1.37913e+07	1.54653e+07	1.19385e+07	1.176e+07	1.23327e+07	1.262	1.135	1.293	0.817	0.802	0.841	1.5	0.000672977
Q2YQE2	Oxidoreductase, N-terminal:ATP/GTP-binding site motif A (P-loop):Oxidoreductase, C-terminal OS=Brucella abortus (strain 2308) OX=359391 GN=BAB1_1363 PE=4 SV=1	BAB1_1363	11	3	8	3	40.9	2.74321e+06	1.8219e+06	2.34688e+06	1.99987e+06	2.9683e+06	1.1523e+06	1.395	0.928	1.214	0.847	1.253	0.486	1.3677	0.282988
Q2YL35	ATP/GTP-binding site motif A (P-loop):ABC transporter:AAA ATPase OS=Brucella abortus (strain 2308) OX=359391 GN=BAB2_0455 PE=3 SV=1	BAB2_0455	27	5	25	5	27.4	7.43052e+06	6.82714e+06	7.00231e+06	1.21426e+07	1.29138e+07	7.14993e+06	0.921	0.848	0.883	1.254	1.329	0.735	0.7993	0.37055
Q2YIS5	MaoC_dehydrat_N domain-containing protein OS=Brucella abortus (strain 2308) OX=359391 GN=BAB2_0163 PE=4 SV=1	BAB2_0163	30	7	30	7	31	1.40783e+07	1.73031e+07	1.70103e+07	1.84568e+07	1.83216e+07	1.80938e+07	0.903	1.112	1.111	0.987	0.976	0.963	1.0684	0.426964
Q2YQC2	OmpA-like transmembrane domain OS=Brucella abortus (strain 2308) OX=359391 GN=omp31-1 PE=4 SV=1	omp31-1	52	12	1151	12	27.8	4.61123e+09	4.8976e+09	4.60613e+09	4.30832e+09	4.54352e+09	3.68906e+09	1.146	1.22	1.165	0.892	0.938	0.761	1.3628	0.00889034
Q2YJW1	FMN-binding domain OS=Brucella abortus (strain 2308) OX=359391 GN=BAB2_0929 PE=4 SV=1	BAB2_0929	27	17	88	17	86.8	3.00598e+07	2.39218e+07	3.2091e+07	3.99848e+07	3.63338e+07	4.38961e+07	0.965	0.77	1.049	1.07	0.969	1.17	0.8676	0.241029
Q2YR75	Mercuric reductase:Phospholipid/glycerol acyltransferase OS=Brucella abortus (strain 2308) OX=359391 GN=BAB1_1994 PE=4 SV=1	BAB1_1994	27	5	19	5	29.7	2.43819e+06	2.84677e+06	1.37859e+06	3.35016e+07	3.00309e+07	2.88622e+07	0.163	0.191	0.094	1.867	1.668	1.602	0.0872	0.000350545
Q2YMU8	TPR repeat OS=Brucella abortus (strain 2308) OX=359391 GN=BAB1_0631 PE=4 SV=1	BAB1_0631	49	16	86	16	40.8	2.4162e+07	2.65141e+07	2.12103e+07	1.00962e+08	1.03161e+08	1.16844e+08	0.407	0.448	0.364	1.419	1.444	1.635	0.271	6.28234e-05
Q2YMX8	Cytochrome c assembly protein:Cytochrome c-type biogenesis protein:Cytochrome c-type biogenesis protein CcmF OS=Brucella abortus (strain 2308) OX=359391 GN=BAB1_0633 PE=3 SV=1	BAB1_0633	9	6	21	6	71.3	1.88446e+07	2.49033e+07	1.84731e+07	2.54758e+07	2.35365e+07	2.53726e+07	0.914	1.21	0.912	1.029	0.948	1.021	1.0127	0.96766
Q2YN44	DNA polymerase III chi subunit, HolC OS=Brucella abortus (strain 2308) OX=359391 GN=BAB1_0711 PE=4 SV=1	BAB1_0711	24	3	26	3	17.2	1.14629e+07	1.43237e+07	1.44505e+07	7.06943e+06	8.46943e+06	6.90412e+06	1.212	1.517	1.555	0.623	0.743	0.605	2.1735	0.00161325
Q2YQZ6	Helix-turn-helix motif OS=Brucella abortus (strain 2308) OX=359391 GN=BAB1_2078 PE=4 SV=1	BAB1_2078	26	3	12	3	14.5	5.16433e+06	3.89433e+06	5.89832e+06	5.12196e+06	4.74058e+06	6.24839e+06	1.101	0.832	1.28	0.91	0.839	1.105	1.1258	0.50596
Q2YN30	Uncharacterized protein OS=Brucella abortus (strain 2308) OX=359391 GN=BAB1_0689 PE=4 SV=1	BAB1_0689	25	6	12	6	27.7	25838.7		69308.6	6.86975e+06	3.63399e+06	6.56802e+06	0.008		0.023	1.841	0.97	1.753	0.0102	0.00222114
Q2YL17	Conserved domain protein OS=Brucella abortus (strain 2308) OX=359391 GN=BAB2_0473 PE=4 SV=1	BAB2_0473	43	4	10	4	11.4	572425	676198	776980	1.27629e+07	1.50688e+07	1.41467e+07	0.086	0.102	0.119	1.601	1.884	1.767	0.0585	1.10425e-05
Q2YM93	ATP synthase protein I OS=Brucella abortus (strain 2308) OX=359391 GN=BAB1_0410 PE=3 SV=1	BAB1_0410	36	5	32	5	14.1	4.40635e+06	3.88735e+06	5.48266e+06	3.65219e+06	5.00501e+06	5.62184e+06	1.041	0.92	1.318	0.719	0.981	1.101	1.1707	0.382657
Q2YJ51	RNA-binding region RNP-1 (RNA recognition motif):Bacterial regulatory protein LacI, HTH motif:Bacterial regulatory protein T OS=Brucella abortus (strain 2308) OX=359391 GN=BAB2_0117 PE=4 SV=1	BAB2_0117	42	7	62	7	27.4	2.76697e+07	3.51905e+07	3.87967e+07	2.96016e+07	4.82842e+07	3.88218e+07	0.839	1.07	1.198	0.748	1.216	0.977	1.0564	0.735304
Q2YNX9	DNA polymerase I OS=Brucella abortus (strain 2308) OX=359391 GN=polA PE=3 SV=1	polA	47	33	203	33	106.9	2.17825e+08	1.91252e+08	2.01816e+08	2.46133e+08	2.64424e+08	2.67397e+08	1.039	0.914	0.98	0.978	1.047	1.058	0.9513	0.318657
Q2YQQ6	Glutelin:Lipoprotein YaeC family:NLPA lipoprotein OS=Brucella abortus (strain 2308) OX=359391 GN=BAB1_2176 PE=3 SV=1	BAB1_2176	49	10	100	10	27.9	3.74958e+08	4.07914e+08	3.945e+08	2.93501e+08	3.07257e+08	3.1218e+08	1.188	1.295	1.273	0.775	0.809	0.821	1.5617	0.000145704
Q2YRL0	Uncharacterized protein OS=Brucella abortus (strain 2308) OX=359391 GN=BAB1_1542 PE=4 SV=1	BAB1_1542	20	3	8	3	24.6				8.15497e+06	6.80069e+06	6.10787e+06				1.069	0.888	0.797
Q2YP44	3'(2'),5'-bisphosphate nucleotidase CysQ OS=Brucella abortus (strain 2308) OX=359391 GN=cysQ PE=3 SV=1	cysQ	18	3	13	3	28	1.16517e+06	746411	1.18866e+06	5.42252e+06	6.39557e+06	6.97528e+06	0.353	0.226	0.366	1.367	1.607	1.751	0.2	0.000683942
Q2YQB8	Periplasmic binding protein/LacI transcriptional regulator OS=Brucella abortus (strain 2308) OX=359391 GN=BAB1_1648 PE=4 SV=1	BAB1_1648	47	11	53	11	35.3	1.80622e+07	1.43327e+07	1.28457e+07	3.46002e+08	3.41965e+08	3.80916e+08	0.107	0.085	0.078	1.714	1.688	1.879	0.0511	7.5768e-06
Q2YKN6	Endonuclease V OS=Brucella abortus (strain 2308) OX=359391 GN=BAB2_0621 PE=4 SV=1	BAB2_0621	34	3	6	3	14.2	1.70329e+06	2.2869e+06	1.88062e+06	5.71403e+06	6.09961e+06	5.02842e+06	0.497	0.668	0.558	1.389	1.477	1.217	0.422	0.00110133
Q2YP28	Uroporphyrinogen III methylase OS=Brucella abortus (strain 2308) OX=359391 GN=cysG PE=3 SV=1	cysG	35	11	28	11	49.9	1.17298e+06	1.07686e+06	1.06705e+06	1.84901e+07	1.51813e+07	1.47994e+07	0.15	0.138	0.139	1.971	1.612	1.571	0.0828	5.34523e-06
Q2YMH7	Amidophosphoribosyltransferase OS=Brucella abortus (strain 2308) OX=359391 GN=purF PE=3 SV=1	purF	32	11	63	11	52.8	1.53515e+07	1.59006e+07	1.48389e+07	6.91249e+07	6.74191e+07	5.99921e+07	0.419	0.435	0.412	1.573	1.528	1.359	0.2839	1.20923e-05
Q2YQI8	Thromboxane receptor:General substrate transporter:Major facilitator superfamily (MFS) OS=Brucella abortus (strain 2308) OX=359391 GN=BAB1_1692 PE=4 SV=1	BAB1_1692	2	2	9	2	51.2	1.88756e+06	2.17841e+06	1.80405e+06	1.1538e+07	1.12732e+07	8.46194e+06	0.337	0.389	0.328	1.715	1.669	1.252	0.2274	0.000204286
Q2YLY4	Uncharacterized protein OS=Brucella abortus (strain 2308) OX=359391 GN=BAB1_1543 PE=4 SV=1	BAB1_1543	51	7	118	7	11.4	6.36607e+08	6.6584e+08	6.97537e+08	2.96987e+08	3.10696e+08	3.13099e+08	1.444	1.513	1.61	0.561	0.585	0.589	2.6323	1.02087e-05
Q2YNF1	NADH/Ubiquinone/plastoquinone (Complex I):NADH-ubiquinone oxidoreductase, chain 4 OS=Brucella abortus (strain 2308) OX=359391 GN=nuoM PE=3 SV=1	nuoM	5	3	25	3	55.4	4.36073e+07	4.91039e+07	5.16504e+07	6.75236e+07	7.98276e+07	7.84546e+07	0.78	0.881	0.941	1.007	1.186	1.165	0.7749	0.0277521
Q2YIQ5	Bacterial regulatory protein, DeoR family OS=Brucella abortus (strain 2308) OX=359391 GN=BAB2_0368 PE=4 SV=1	BAB2_0368	8	2	13	2	27.5	1.72804e+07	1.32647e+07	1.45249e+07	1.61951e+07	2.29542e+07	1.9639e+07	1.102	0.848	0.943	0.861	1.216	1.039	0.9284	0.60571
Q2YQ33	NAD binding site:Adrenodoxin reductase:Pyridine nucleotide-disulphide oxidoreductase, class I:FAD-dependent pyridine nucleoti OS=Brucella abortus (strain 2308) OX=359391 GN=BAB1_1060 PE=4 SV=1	BAB1_1060	40	11	49	11	43.5	2.60148e+07	2.73068e+07	1.54616e+07	3.5462e+07	3.98066e+07	3.2054e+07	0.979	1.029	0.592	1.112	1.243	1	0.775	0.209195
Q2YQ08	Uncharacterized protein OS=Brucella abortus (strain 2308) OX=359391 GN=BAB1_1092 PE=4 SV=1	BAB1_1092	45	10	29	10	35.2	4.50804e+06	3.81437e+06	4.73525e+06	2.0775e+07	2.03696e+07	2.08191e+07	0.398	0.338	0.426	1.529	1.493	1.525	0.2556	3.82532e-05
Q2YK96	ATP/GTP-binding site motif A (P-loop):ABC transporter:AAA ATPase OS=Brucella abortus (strain 2308) OX=359391 GN=BAB2_0768 PE=3 SV=1	BAB2_0768	19	5	24	5	28.6	1.41005e+07	1.54814e+07	1.34981e+07	1.17133e+07	1.23211e+07	1.30702e+07	1.165	1.282	1.135	0.806	0.845	0.896	1.4064	0.00209089
Q2YJS1	DNA gyrase, subunit B:Short-chain dehydrogenase/reductase SDR:Glucose/ribitol dehydrogenase OS=Brucella abortus (strain 2308) OX=359391 GN=BAB2_0975 PE=1 SV=1	BAB2_0975	57	11	178	11	26.4	5.16536e+08	5.39169e+08	6.13337e+08	3.80631e+08	3.89674e+08	4.32105e+08	1.192	1.247	1.44	0.732	0.746	0.827	1.6829	0.00162686
Q2YKW6	Oxidoreductase, N-terminal:Oxidoreductase, C-terminal:TrkA potassium uptake protein OS=Brucella abortus (strain 2308) OX=359391 GN=BAB2_0528 PE=4 SV=1	BAB2_0528	43	13	84	13	35.6	4.58046e+07	5.27496e+07	4.94989e+07	4.73712e+07	4.65682e+07	5.5632e+07	1.02	1.177	1.122	0.879	0.861	1.027	1.1995	0.0583421
Q2YJS6	ATP/GTP-binding site motif A (P-loop):ABC transporter:AAA ATPase OS=Brucella abortus (strain 2308) OX=359391 GN=BAB2_0970 PE=3 SV=1	BAB2_0970	22	5	34	4	31.1	2.73286e+06	6.97314e+06	6.69446e+06	1.80426e+07	1.86607e+07	1.85523e+07	0.253	0.646	0.63	1.39	1.432	1.423	0.3602	0.0231426
Q2YRH4	Uncharacterized protein OS=Brucella abortus (strain 2308) OX=359391 GN=BAB1_1676 PE=4 SV=1	BAB1_1676	24	7	44	7	29.2	5.02019e+07	4.66465e+07	5.65216e+07	6.09912e+07	6.1053e+07	5.79673e+07	0.998	0.929	1.143	1.01	1.007	0.956	1.0326	0.674084
Q2YIN7	Molybdenum ABC transporter, periplasmic binding protein OS=Brucella abortus (strain 2308) OX=359391 GN=modA PE=3 SV=1	modA	47	12	107	12	26.6	1.29036e+08	1.35227e+08	1.38086e+08	1.07187e+08	1.10045e+08	1.06095e+08	1.178	1.237	1.283	0.815	0.834	0.804	1.5075	0.000108806
Q2YP78	ATP/GTP-binding site motif A (P-loop):ABC transporter:AAA ATPase OS=Brucella abortus (strain 2308) OX=359391 GN=BAB1_0224 PE=3 SV=1	BAB1_0224	11	3	10	3	34.4	1.27623e+06	1.76008e+06	1.50278e+06	7.60301e+06	7.62582e+06	1.16012e+07	0.27	0.372	0.323	1.338	1.337	2.033	0.205	0.000717257
Q2YKP4	Solute-binding protein/glutamate receptor:Ionotropic glutamate receptor:Bacterial extracellular solute-binding protein, family 3 OS=Brucella abortus (strain 2308) OX=359391 GN=BAB2_0612 PE=3 SV=1	BAB2_0612	43	10	46	9	27.2	6.13572e+07	6.44865e+07	6.18353e+07	2.91002e+07	2.23002e+07	2.11477e+07	1.562	1.645	1.602	0.617	0.471	0.447	3.1329	0.000336816
Q2YN29	Uncharacterized protein OS=Brucella abortus (strain 2308) OX=359391 GN=BAB1_0690 PE=4 SV=1	BAB1_0690	30	2	4	2	9.9				1.7277e+06	1.85603e+06	1.68284e+06				0.905	0.969	0.878
Q2YJP7	NADH-ubiquinone oxidoreductase 39 kd subunit OS=Brucella abortus (strain 2308) OX=359391 GN=BAB2_1002 PE=4 SV=1	BAB2_1002	75	16	235	16	35.8	7.75267e+08	7.13904e+08	7.24447e+08	8.548e+08	1.02355e+09	8.75256e+08	1.034	0.954	0.984	0.95	1.133	0.969	0.9738	0.712102
Q2YQQ1	Bacterial regulatory protein, MarR family OS=Brucella abortus (strain 2308) OX=359391 GN=BAB1_2181 PE=4 SV=1	BAB1_2181	63	6	41	6	12.8	4.28886e+07	3.72734e+07	4.95171e+07	6.90247e+06	5.63375e+06	9.08428e+06	1.878	1.635	2.207	0.252	0.205	0.33	7.2681	0.000254796
Q2YQ76	Methionine--tRNA ligase OS=Brucella abortus (strain 2308) OX=359391 GN=metG PE=1 SV=1	metG	56	23	242	23	57.9	5.27039e+08	5.62301e+08	4.94413e+08	5.13753e+08	4.65627e+08	4.36697e+08	1.164	1.244	1.111	0.945	0.854	0.8	1.354	0.00651372
Q2YKU9	Bacterial extracellular solute-binding protein, family 1 OS=Brucella abortus (strain 2308) OX=359391 GN=BAB2_0547 PE=3 SV=1	BAB2_0547	63	19	471	19	45.1	1.44522e+09	1.37228e+09	1.43937e+09	9.6389e+08	9.26067e+08	8.9479e+08	1.36	1.294	1.378	0.756	0.723	0.698	1.8521	3.31442e-05
Q2YRW1	Carboxyl transferase family:Acetyl-CoA carboxylase carboxyl transferase, beta subunit OS=Brucella abortus (strain 2308) OX=359391 GN=BAB1_1210 PE=4 SV=1	BAB1_1210	11	4	6	4	55.7	1.67181e+06		992139	5.75644e+06	6.00785e+06	5.44609e+06	0.464		0.281	1.332	1.386	1.255	0.2813	0.00646405
Q2YK94	Cupin domain OS=Brucella abortus (strain 2308) OX=359391 GN=BAB2_0770 PE=4 SV=1	BAB2_0770	82	8	44	8	14.5	4.13885e+07	3.99196e+07	3.75764e+07	7.91722e+07	78600982	6.49189e+07	0.803	0.776	0.742	1.279	1.266	1.045	0.6465	0.00341168
Q2YMQ4	Periplasmic binding protein/LacI transcriptional regulator OS=Brucella abortus (strain 2308) OX=359391 GN=rbsB-1 PE=4 SV=1	rbsB-1	18	4	8	4	34.6	381675			1.07931e+07	1.01459e+07	1.16868e+07	0.051			1.203	1.127	1.297	0.0422
Q2YK98	Bacterial regulatory protein, MarR family OS=Brucella abortus (strain 2308) OX=359391 GN=BAB2_0766 PE=4 SV=1	BAB2_0766	15	2	15	2	18.5	1.50964e+07	1.36173e+07	1.21473e+07	1.25314e+07	12095426	1.30458e+07	1.274	1.151	1.043	0.881	0.847	0.913	1.3131	0.01197
Q2YKL9	Dihydroorotase multifunctional complex type:Amidohydrolase OS=Brucella abortus (strain 2308) OX=359391 GN=BAB2_0640 PE=4 SV=1	BAB2_0640	49	17	160	17	45.7	2.11043e+08	2.0896e+08	1.99373e+08	1.71443e+08	1.55823e+08	1.68542e+08	1.254	1.244	1.206	0.849	0.769	0.831	1.5125	0.000213401
Q2YNU3	Uncharacterized protein OS=Brucella abortus (strain 2308) OX=359391 GN=BAB1_0088 PE=4 SV=1	BAB1_0088	30	7	18	7	26.6	3.30457e+06	3.76817e+06	3.27578e+06	1.17266e+07	1.16216e+07	1.30488e+07	0.468	0.535	0.473	1.385	1.367	1.534	0.3444	4.57794e-05
Q2YQV3	Oxidoreductase, N-terminal:Oxidoreductase, C-terminal OS=Brucella abortus (strain 2308) OX=359391 GN=BAB1_2128 PE=4 SV=1	BAB1_2128	40	9	69	9	35.7	9.31056e+07	8.77515e+07	8.1228e+07	1.643e+08	1.45827e+08	1.34613e+08	0.873	0.824	0.775	1.283	1.135	1.047	0.7134	0.00801348
Q2YMJ4	Endolytic murein transglycosylase OS=Brucella abortus (strain 2308) OX=359391 GN=mltG PE=3 SV=1	mltG	60	18	76	18	44.8	2.73457e+08	3.1398e+08	3.10488e+08	2.5238e+08	2.16601e+08	2.11957e+08	1.147	1.32	1.326	0.882	0.755	0.738	1.5971	0.00309247
Q2YR93	Corrinoid adenosyltransferase OS=Brucella abortus (strain 2308) OX=359391 GN=BAB1_1976 PE=3 SV=1	BAB1_1976	71	9	56	9	21.1	6.87383e+07	5.4128e+07	7.04686e+07	5.38833e+07	5.20004e+07	5.11428e+07	1.3	1.026	1.356	0.849	0.816	0.802	1.4925	0.0112465
Q2YIU3	Uncharacterized protein OS=Brucella abortus (strain 2308) OX=359391 GN=BAB2_0317 PE=4 SV=1	BAB2_0317	14	1	1	1	10.5						1.89593e+06
Q2YRY2	Uncharacterized protein OS=Brucella abortus (strain 2308) OX=359391 GN=BAB1_1591 PE=4 SV=1	BAB1_1591	36	12	119	12	44.5	4.16574e+08	3.4993e+08	3.97258e+08	1.45677e+08	1.31521e+08	1.30155e+08	1.757	1.479	1.705	0.512	0.46	0.455	3.4625	4.46929e-05
Q2YNZ8	Response regulator receiver:Helix-turn-helix, Fis-type OS=Brucella abortus (strain 2308) OX=359391 GN=BAB1_0136 PE=4 SV=1	BAB1_0136	71	9	166	9	20.8	2.84497e+08	2.71409e+08	2.56157e+08	1.6373e+08	1.87036e+08	1.97559e+08	1.385	1.324	1.27	0.664	0.756	0.798	1.794	0.000613314
Q2YMR9	ATP/GTP-binding site motif A (P-loop) OS=Brucella abortus (strain 2308) OX=359391 GN=BAB1_0588 PE=4 SV=1	BAB1_0588	57	23	260	23	54.1	5.84261e+08	5.19399e+08	5.73998e+08	3.26943e+08	3.28987e+08	3.56088e+08	1.439	1.282	1.439	0.671	0.673	0.728	2.0077	0.000119446
Q2YRH7	ATP-binding region, ATPase-like:Histidine kinase OS=Brucella abortus (strain 2308) OX=359391 GN=BAB1_1673 PE=4 SV=1	BAB1_1673	11	4	11	4	54.2	4.00442e+06	4.25109e+06	3.43932e+06	5.44804e+06	4.40549e+06	6.2755e+06	0.953	1.014	0.834	1.081	0.871	1.24	0.8775	0.353719
Q2YLQ8	Bacterial regulatory protein, GntR family:Aminotransferase, class I and II OS=Brucella abortus (strain 2308) OX=359391 GN=BAB1_1894 PE=3 SV=1	BAB1_1894	33	12	34	12	53.6	1.6355e+07	1.80642e+07	1.54554e+07	1.85066e+07	1.85646e+07	1.94876e+07	1.018	1.127	0.979	0.96	0.959	1.006	1.068	0.224827
Q2YM48	Esterase/lipase/thioesterase, active site:Prolyl aminopeptidase S33 OS=Brucella abortus (strain 2308) OX=359391 GN=BAB1_1476 PE=4 SV=1	BAB1_1476	28	6	24	6	34.6	9.40717e+06	8.89082e+06	9.74407e+06	6.43141e+06	5.74269e+06	6.62279e+06	1.331	1.26	1.403	0.758	0.674	0.777	1.8081	0.000382764
Q2YMA8	TPR repeat OS=Brucella abortus (strain 2308) OX=359391 GN=BAB1_0430 PE=4 SV=1	BAB1_0430	63	34	270	34	69.3	3.44803e+08	3.21458e+08	3.09717e+08	6.11364e+08	5.53189e+08	5.5921e+08	0.846	0.79	0.774	1.25	1.127	1.139	0.6854	0.000888977
Q2YJ61	Sensor protein QseC OS=Brucella abortus (strain 2308) OX=359391 GN=BAB2_0221 PE=4 SV=1	BAB2_0221	21	8	42	8	48.7	2.31477e+07	2.09254e+07	2.15998e+07	1.61738e+07	2.02081e+07	1.64942e+07	1.294	1.172	1.229	0.753	0.938	0.765	1.5045	0.00565679
Q2YNA3	RDD domain-containing protein OS=Brucella abortus (strain 2308) OX=359391 GN=BAB1_0779 PE=4 SV=1	BAB1_0779	22	3	20	3	17.4	1.64697e+07	1.45981e+07	1.56756e+07	1.11656e+07	1.12342e+07	8.2478e+06	1.41	1.252	1.366	0.796	0.798	0.586	1.8477	0.00456296
Q2YKW5	HTH_13 domain-containing protein OS=Brucella abortus (strain 2308) OX=359391 GN=BAB2_0529 PE=4 SV=1	BAB2_0529	11	4	13	4	40	6.50023e+06	6.31566e+06	6.48697e+06	9.2549e+06	8.07035e+06	6.28535e+06	1.004	0.977	1.019	1.19	1.034	0.805	0.9904	0.98028
Q2YL54	Bacterial regulatory protein, MarR family OS=Brucella abortus (strain 2308) OX=359391 GN=BAB2_0350 PE=4 SV=1	BAB2_0350	14	2	6	2	17.2	4.22299e+06	4.34183e+06	4.58418e+06	2.83252e+06	3.59282e+06	3.15832e+06	1.231	1.268	1.36	0.688	0.869	0.764	1.6626	0.0022559
Q2YJA0	Bacterial regulatory protein LysR, HTH motif:LysR substrate binding domain OS=Brucella abortus (strain 2308) OX=359391 GN=BAB2_0096 PE=3 SV=1	BAB2_0096	49	10	68	10	33.4	7.10518e+07	6.91122e+07	5.633e+07	6.17121e+07	6.55873e+07	6.69127e+07	1.205	1.174	0.972	0.872	0.923	0.941	1.2248	0.0497096
Q2YJA6	ATP/GTP-binding site motif A (P-loop):ABC transporter:AAA ATPase:Phosphoribulokinase OS=Brucella abortus (strain 2308) OX=359391 GN=BAB2_1158 PE=4 SV=1	BAB2_1158	34	7	18	7	26.8	6.97054e+06	1.01254e+07	7.93627e+06	2.12623e+07	2.05686e+07	1.75811e+07	0.547	0.796	0.634	1.39	1.34	1.144	0.5103	0.0054137
Q2YMM6	Uncharacterized protein OS=Brucella abortus (strain 2308) OX=359391 GN=BAB1_0528 PE=4 SV=1	BAB1_0528	25	6	38	6	29.1	4.38775e+07	4.13639e+07	4.36359e+07	1.93387e+07	2.38014e+07	2.28364e+07	1.492	1.409	1.51	0.548	0.672	0.644	2.3664	0.000192452
Q2YMT9	Uncharacterized protein OS=Brucella abortus (strain 2308) OX=359391 GN=BAB1_0603 PE=4 SV=1	BAB1_0603	40	4	17	4	13	8.56002e+06	9.23753e+06	9.5918e+06	1.00743e+07	1.05396e+07	9.57701e+06	0.985	1.065	1.123	0.966	1.007	0.914	1.0991	0.11841
Q2YJU8	Copper-containing nitrite reductase OS=Brucella abortus (strain 2308) OX=359391 GN=BAB2_0943 PE=3 SV=1	BAB2_0943	27	9	110	9	40.5	1.40499e+08	1.28456e+08	1.35745e+08	1.46759e+08	1.46757e+08	1.47436e+08	1.101	1.008	1.082	0.958	0.955	0.958	1.1115	0.0177507
Q2YR08	Protoporphyrinogen IX oxidase OS=Brucella abortus (strain 2308) OX=359391 GN=BAB1_2066 PE=3 SV=1	BAB1_2066	11	1	6	1	20	1.37645e+06	912969	1.03897e+06	4.40291e+06	3620021	3.31108e+06
Q2YKI9	Rhodopsin-like GPCR superfamily:ATP/GTP-binding site motif A (P-loop):ABC transporter:AAA ATPase OS=Brucella abortus (strain 2308) OX=359391 GN=BAB2_0670 PE=3 SV=1	BAB2_0670	23	9	39	9	55.6	3.02156e+08	2.65277e+08	2.6527e+08	2.50979e+07	2.4796e+07	2.25998e+07	2.211	1.946	1.976	0.153	0.151	0.137	13.907	1.00109e-06
Q2YJN5	Amidohydrolase OS=Brucella abortus (strain 2308) OX=359391 GN=BAB2_1014 PE=4 SV=1	BAB2_1014	19	9	31	9	63.5	5.53262e+07	7.19001e+07	5.97491e+07	6.50022e+07	6.56986e+07	7.33972e+07	0.937	1.221	1.03	0.918	0.924	1.032	1.1093	0.314719
Q2YRZ6	Phenylacetic acid degradation-related protein:Thioesterase superfamily OS=Brucella abortus (strain 2308) OX=359391 GN=BAB1_1748 PE=4 SV=1	BAB1_1748	9	1	2	1	14.6
Q2YS30	Phosphoserine phosphatase SerB:Haloacid dehalogenase-like hydrolase:HAD-superfamily hydrolase, subfamily IB (PSPase-like) OS=Brucella abortus (strain 2308) OX=359391 GN=BAB1_1410 PE=4 SV=1	BAB1_1410	33	8	42	8	31.8	4.77522e+07	4.44337e+07	4.51041e+07	4.3117e+07	4.58826e+07	4.78002e+07	1.154	1.076	1.11	0.868	0.921	0.959	1.2154	0.00520873
Q2YRI4	Bacterial regulatory proteins, IclR family OS=Brucella abortus (strain 2308) OX=359391 GN=BAB1_1654 PE=4 SV=1	BAB1_1654	21	4	16	4	29	2.46686e+06	3.93123e+06	3.95481e+06	6.19265e+06	6200796	3.95171e+06	0.612	0.978	0.999	1.28	1.278	0.814	0.7678	0.291242
Q2YKU3	Ppx/GppA phosphatase OS=Brucella abortus (strain 2308) OX=359391 GN=BAB2_0555 PE=4 SV=1	BAB2_0555	12	5	24	5	53.7	5.12486e+06	5.41816e+06	4.0804e+06	8.87239e+06	1.00318e+07	9.36251e+06	0.792	0.839	0.642	1.142	1.287	1.2	0.6263	0.00587916
Q2YK76	Bacterial regulatory protein LysR, HTH motif:LysR substrate binding domain OS=Brucella abortus (strain 2308) OX=359391 GN=BAB2_0793 PE=3 SV=1	BAB2_0793	20	4	22	4	32.1	3.08541e+06	3.17938e+06	3.74998e+06	6.7549e+06	6.70857e+06	6.62918e+06	0.679	0.701	0.84	1.238	1.226	1.21	0.6042	0.00158267
Q2YKG8	UDP-glucose 6-dehydrogenase OS=Brucella abortus (strain 2308) OX=359391 GN=ugd PE=3 SV=1	ugd	4	2	10	2	51.3	5.45068e+06	6.10044e+06	5.96364e+06	7.37141e+06	6.88488e+06	6.92488e+06	0.933	1.047	1.039	1.052	0.979	0.984	1.0013	0.99146
Q2YLX9	Lipoprotein, putative OS=Brucella abortus (strain 2308) OX=359391 GN=BAB1_1548 PE=4 SV=1	BAB1_1548	53	5	34	5	19.3	7.81129e+07	8.84212e+07	1.16812e+08	4.9616e+07	4.77664e+07	5.54864e+07	1.186	1.346	1.806	0.628	0.602	0.699	2.2488	0.00382916
Q2YLZ0	Cell division protein FtsA OS=Brucella abortus (strain 2308) OX=359391 GN=ftsA PE=3 SV=1	ftsA	32	10	43	10	46.3	7.97283e+06	9.12768e+06	8.44003e+06	2.48029e+07	2.53306e+07	2.92209e+07	0.504	0.578	0.543	1.305	1.328	1.531	0.3902	0.000126909
Q2YNU5	Uncharacterized protein OS=Brucella abortus (strain 2308) OX=359391 GN=BAB1_0084 PE=3 SV=1	BAB1_0084	15	3	19	3	26.5	741083	679008	589586	3.47362e+06	5.29786e+06	5.83065e+06	0.296	0.271	0.239	1.154	1.754	1.929	0.1666	0.000473749
Q2YMD0	17kDa_Anti_2 domain-containing protein OS=Brucella abortus (strain 2308) OX=359391 GN=BAB1_0445 PE=4 SV=1	BAB1_0445	21	2	8	2	16.9	7.70436e+06	8.3295e+06	1.74337e+07		466068		1.003	1.086	2.31		0.05		29.3267
Q2YNV1	DUF1232 domain-containing protein OS=Brucella abortus (strain 2308) OX=359391 GN=BAB1_0076 PE=4 SV=1	BAB1_0076	16	2	5	2	14	2.06157e+06	1.64452e+06	1.11974e+06	1.29451e+06		1.38531e+06	1.516	1.212	0.838	0.793		0.845	1.4514	0.222735
Q2YJ39	ATP/GTP-binding site motif A (P-loop):ABC transporter:AAA ATPase OS=Brucella abortus (strain 2308) OX=359391 GN=BAB2_0428 PE=3 SV=1	BAB2_0428	3	1	1	1	37.8				306243	354238	666114
Q2YQ28	NUDIX hydrolase OS=Brucella abortus (strain 2308) OX=359391 GN=BAB1_1065 PE=4 SV=1	BAB1_1065	40	6	22	6	18	1.7424e+07	2.13049e+07	2.57299e+07	3.29683e+07	37685919	3.09986e+07	0.695	0.851	1.045	1.096	1.248	1.026	0.7688	0.105319
Q2YIS7	Bacterial regulatory protein LysR, HTH motif:LysR substrate binding domain OS=Brucella abortus (strain 2308) OX=359391 GN=BAB2_0161 PE=3 SV=1	BAB2_0161	9	3	11	3	32.4	7.44445e+06	7.26236e+06	7.13145e+06	4.04453e+06	4.50386e+06	5.53022e+06	1.373	1.342	1.339	0.622	0.69	0.846	1.8786	0.00214305
Q2YNQ5	Uncharacterized protein OS=Brucella abortus (strain 2308) OX=359391 GN=BAB1_0948 PE=3 SV=1	BAB1_0948	64	26	249	26	56.5	1.57636e+08	1.53471e+08	1.57555e+08	3.71992e+08	4.22025e+08	4.13967e+08	0.623	0.608	0.634	1.225	1.385	1.357	0.4701	4.61755e-05
Q2YJ26	Modulator of DNA gyrase OS=Brucella abortus (strain 2308) OX=359391 GN=pmbA PE=3 SV=1	pmbA	62	19	148	19	46.8	1.31013e+08	1.32865e+08	1.39963e+08	9.40236e+07	8.78957e+07	8.79208e+07	1.288	1.309	1.401	0.77	0.718	0.717	1.8132	6.94383e-05
Q2YJM9	Endonuclease/exonuclease/phosphatase family OS=Brucella abortus (strain 2308) OX=359391 GN=BAB2_1020 PE=4 SV=1	BAB2_1020	39	7	34	7	31.1	4.47763e+07	3.68554e+07	3.82956e+07	3.8199e+07	2.15092e+07	2.98147e+07	1.416	1.168	1.233	1.007	0.565	0.782	1.6215	0.0454611
Q2YS25	Protein HflC OS=Brucella abortus (strain 2308) OX=359391 GN=hflC PE=3 SV=1	hflC	53	15	367	15	34.1	9.27698e+08	9.1901e+08	8.87818e+08	5.43531e+08	5.64111e+08	5.98285e+08	1.384	1.374	1.348	0.676	0.699	0.741	1.9405	1.86716e-05
Q2YR49	Chaperonin clpA/B:ATP/GTP-binding site motif A (P-loop):Cobalt chelatase, pCobS small subunit OS=Brucella abortus (strain 2308) OX=359391 GN=BAB1_2023 PE=4 SV=1	BAB1_2023	56	15	145	15	36.7	1.04682e+08	9.73446e+07	1.01755e+08	1.5635e+08	1.63499e+08	2.05566e+08	0.836	0.779	0.828	1.041	1.085	1.363	0.7002	0.0156669
Q2YRS4	OmpW family OS=Brucella abortus (strain 2308) OX=359391 GN=BAB1_1579 PE=3 SV=1	BAB1_1579	32	5	259	5	24.5	1.43873e+09	1.49372e+09	1.56873e+09	1.6659e+09	1.5353e+09	1.50698e+09	1.035	1.077	1.149	0.999	0.917	0.899	1.1584	0.0295817
Q2YIS4	Citrate lyase, beta subunit, putative OS=Brucella abortus (strain 2308) OX=359391 GN=BAB2_0164 PE=3 SV=1	BAB2_0164	41	9	34	9	29	1.72138e+07	1.96139e+07	2.32538e+07	1.06148e+07	1.18964e+07	1.0987e+07	1.219	1.391	1.676	0.626	0.699	0.645	2.1756	0.00142174
Q2YRH6	Uncharacterized protein OS=Brucella abortus (strain 2308) OX=359391 GN=BAB1_1674 PE=4 SV=1	BAB1_1674	12	1	6	1	14.9	2.75034e+06		2.00021e+06			3.87815e+06
Q2YKM9	GGDEF:Response regulator receiver OS=Brucella abortus (strain 2308) OX=359391 GN=BAB2_0630 PE=4 SV=1	BAB2_0630	38	14	39	14	51.2	1.4442e+07	1.36687e+07	1.23239e+07	4.74376e+07	3.93016e+07	4.21884e+07	0.565	0.536	0.491	1.546	1.276	1.369	0.3799	0.000154388
Q2YKA7	Bacterial regulatory protein, MarR family OS=Brucella abortus (strain 2308) OX=359391 GN=BAB2_0757 PE=4 SV=1	BAB2_0757	19	2	10	2	16.3	5.72976e+06	5.01668e+06	4.89101e+06	2.02125e+06	2.8915e+06	2.57663e+06	1.641	1.44	1.426	0.482	0.688	0.612	2.5292	0.00119958
Q2YIY5	DUF190 domain-containing protein OS=Brucella abortus (strain 2308) OX=359391 GN=BAB2_0415 PE=3 SV=1	BAB2_0415	58	6	69	6	13.2	6.48859e+07	6.25967e+07	6.6239e+07	4.59068e+07	4.85372e+07	5.73274e+07	1.244	1.203	1.293	0.733	0.773	0.912	1.5467	0.0031016
Q2YR72	Cell division ATP-binding protein FtsE OS=Brucella abortus (strain 2308) OX=359391 GN=ftsE PE=3 SV=1	ftsE	72	13	110	13	24.9	1.30929e+08	1.32912e+08	1.34666e+08	7.94637e+07	9.62624e+07	9.63448e+07	1.294	1.316	1.354	0.654	0.79	0.79	1.7744	0.000855003
Q2YRH0	Biopolymer transport protein ExbD OS=Brucella abortus (strain 2308) OX=359391 GN=BAB1_1680 PE=3 SV=1	BAB1_1680	40	3	9	3	17.2	1.78905e+07	2.28001e+07	2.43488e+07	2.13408e+07	1.76522e+07	1.83208e+07	0.969	1.237	1.342	0.963	0.794	0.823	1.3752	0.052174
Q2YMC0	Uncharacterized protein OS=Brucella abortus (strain 2308) OX=359391 GN=BAB1_0418 PE=4 SV=1	BAB1_0418	38	3	21	2	9.4		1.44269e+06	120812	1.77513e+07	1.69337e+07	2.05775e+07		0.14	0.012	1.437	1.366	1.659	0.0511	0.0298061
Q2YRI7	Uncharacterized protein OS=Brucella abortus (strain 2308) OX=359391 GN=BAB1_1195 PE=4 SV=1	BAB1_1195	21	3	13	3	16.3	2.98927e+07	2.89008e+07	2.74883e+07	2.08141e+07	1.90462e+07	2.29581e+07	1.328	1.287	1.243	0.771	0.703	0.846	1.6629	0.00084253
Q2YIW8	Transporter OS=Brucella abortus (strain 2308) OX=359391 GN=BAB2_0393 PE=4 SV=1	BAB2_0393	6	2	5	2	34.8				502202	423840	564032				0.93	0.782	1.04
Q2YMH3	SAM (And some other nucleotide) binding motif:Generic methyltransferase:Cyclopropane-fatty-acyl-phospholipid synthase OS=Brucella abortus (strain 2308) OX=359391 GN=cfa PE=3 SV=1	cfa	34	11	84	11	48.3	7.3737e+07	6.82468e+07	6.27479e+07	5.45417e+07	5.26867e+07	5.73565e+07	1.323	1.227	1.146	0.815	0.785	0.854	1.5061	0.00105549
Q2YNG9	Bcr/CflA family efflux transporter OS=Brucella abortus (strain 2308) OX=359391 GN=BAB1_0854 PE=3 SV=1	BAB1_0854	4	1	2	1	45.1				267828	221384	336642
Q2YRC0	OmpA/MotB domain OS=Brucella abortus (strain 2308) OX=359391 GN=BAB1_1726 PE=4 SV=1	BAB1_1726	58	16	154	16	38.3	1.94106e+08	1.82627e+08	1.8183e+08	9.6059e+07	1.02675e+08	1.08829e+08	1.485	1.4	1.416	0.612	0.652	0.691	2.2	3.67568e-05
Q2YKJ9	FAD assembly factor SdhE OS=Brucella abortus (strain 2308) OX=359391 GN=BAB2_0660 PE=3 SV=1	BAB2_0660	46	3	29	3	11.3	2.65451e+07	2.53449e+07	2.49477e+07	4.04012e+07	4.29212e+07	3.74309e+07	0.89	0.852	0.851	1.129	1.195	1.041	0.7706	0.00370617
Q2YNW0	Sulfate transport system permease protein CysT OS=Brucella abortus (strain 2308) OX=359391 GN=BAB1_0105 PE=3 SV=1	BAB1_0105	5	1	3	1	31.3	2.27245e+07	2.14617e+07	2.24217e+07	3.98986e+07	3.59772e+07	3.11544e+07
Q2YQ99	Uncharacterized protein OS=Brucella abortus (strain 2308) OX=359391 GN=BAB1_1632 PE=4 SV=1	BAB1_1632	83	5	40	5	8.7	4.01587e+06	6.9081e+06	5.85594e+06	1.65008e+07	1.6996e+07	2.04008e+07	0.376	0.649	0.559	1.289	1.323	1.587	0.3772	0.00476002
Q2YRF6	Nitrite/sulfite reductase ferredoxin-like half domain:Nitrite and sulfite reductase iron-sulfur/siroheme-binding site:Nitrite OS=Brucella abortus (strain 2308) OX=359391 GN=BAB1_1304 PE=4 SV=1	BAB1_1304	27	9	32	9	43.8	3.39289e+07	4.01789e+07	3.46993e+07	5.18585e+07	5.17418e+07	5.14354e+07	0.852	1.011	0.887	1.085	1.079	1.072	0.8498	0.0330416
Q2YLH2	SAM (And some other nucleotide) binding motif:Bacterial Sun/eukaryotic nucleolar Nop1/Nop2:Antitermination protein NusB:NusB OS=Brucella abortus (strain 2308) OX=359391 GN=sun PE=3 SV=1	sun	23	10	54	10	50.3	4.2794e+07	5.04539e+07	4.18734e+07	6.41518e+07	5.93328e+07	5.93904e+07	0.892	1.053	0.888	1.114	1.026	1.027	0.8945	0.141777
Q2YPN4	30S ribosomal protein S1 OS=Brucella abortus (strain 2308) OX=359391 GN=rpsA PE=3 SV=1	rpsA	64	36	1003	36	62.5	1.89938e+09	1.79456e+09	1.92184e+09	4.79571e+09	4.79228e+09	4.7562e+09	0.63	0.597	0.649	1.326	1.321	1.31	0.4741	7.12618e-06
Q2YRW2	Helix-turn-helix motif OS=Brucella abortus (strain 2308) OX=359391 GN=BAB1_1209 PE=3 SV=1	BAB1_1209	45	18	73	18	52.4	4.05602e+07	4.89501e+07	3.70397e+07	8.69444e+07	9.0967e+07	9.08486e+07	0.68	0.822	0.632	1.214	1.266	1.263	0.5701	0.00203038
Q2YQQ0	Cytosol aminopeptidase OS=Brucella abortus (strain 2308) OX=359391 GN=BAB1_2182 PE=3 SV=1	BAB1_2182	24	7	18	7	48.7	1.04907e+06	648283	1.26587e+06	1.48815e+07	14419205	1.199e+07	0.157	0.097	0.193	1.856	1.792	1.489	0.087	0.000324252
Q2YJ00	Glutamine amidotransferase class-I OS=Brucella abortus (strain 2308) OX=359391 GN=BAB2_0252 PE=4 SV=1	BAB2_0252	37	8	55	8	28	5.96168e+07	5.8577e+07	5.70195e+07	5.97863e+07	5.78553e+07	5.32511e+07	1.141	1.124	1.111	0.954	0.919	0.846	1.2416	0.00390472
Q2YKJ4	Uncharacterized protein OS=Brucella abortus (strain 2308) OX=359391 GN=BAB2_0665 PE=4 SV=1	BAB2_0665	54	11	275	11	22	1.70765e+09	1.79198e+09	1.95223e+09	1.82796e+09	1.83079e+09	1.9192e+09	1.026	1.079	1.194	0.915	0.913	0.956	1.185	0.0233694
Q2YND2	Uncharacterized protein OS=Brucella abortus (strain 2308) OX=359391 GN=BAB1_0819 PE=4 SV=1	BAB1_0819	59	7	34	7	14.5	1.27862e+07	1.41181e+07	1.13297e+07	4.41541e+07	3.61214e+07	4.84506e+07	0.507	0.561	0.458	1.46	1.19	1.595	0.3595	0.000622834
Q2YR80	Prephenate dehydrogenase:TrkA potassium uptake protein OS=Brucella abortus (strain 2308) OX=359391 GN=BAB1_1989 PE=4 SV=1	BAB1_1989	55	12	104	12	34.6	1.13402e+08	1.20247e+08	1.40284e+08	1.20479e+08	1.39896e+08	1.06924e+08	1.014	1.077	1.276	0.897	1.038	0.793	1.2342	0.11115
Q2YLN6	Aspartokinase OS=Brucella abortus (strain 2308) OX=359391 GN=BAB1_1874 PE=3 SV=1	BAB1_1874	69	22	310	22	45.3	6.16429e+08	6.08242e+08	5.84062e+08	5.33898e+08	532579765	5.41236e+08	1.195	1.182	1.153	0.863	0.857	0.871	1.3624	1.16949e-05
Q2YN00	GTPase Era OS=Brucella abortus (strain 2308) OX=359391 GN=era PE=3 SV=1	era	47	12	84	12	34.7	1.55999e+08	1.43233e+08	1.35941e+08	1.58885e+08	1.59803e+08	1.53952e+08	1.138	1.047	1.01	0.966	0.968	0.932	1.1148	0.0452594
Q2YJP4	Glutathione S-transferase, N-terminal:Glutathione S-transferase, C-terminal OS=Brucella abortus (strain 2308) OX=359391 GN=BAB2_1005 PE=4 SV=1	BAB2_1005	43	8	124	8	26.2	3.05472e+08	2.89887e+08	3.24864e+08	1.64618e+08	1.57644e+08	1.45511e+08	1.458	1.386	1.578	0.655	0.625	0.576	2.3825	8.28271e-05
Q2YRQ0	Zinc metalloprotease OS=Brucella abortus (strain 2308) OX=359391 GN=BAB1_1178 PE=3 SV=1	BAB1_1178	37	11	76	11	40.9	2.25319e+09	1.82236e+09	1.85772e+09	7.23008e+08	1.02252e+09	1.1917e+09	1.683	1.364	1.412	0.45	0.634	0.738	2.4473	0.00470688
Q2YM40	Heat shock protein DnaJ, N-terminal OS=Brucella abortus (strain 2308) OX=359391 GN=BAB1_1463 PE=4 SV=1	BAB1_1463	32	7	37	7	26.1	1.7648e+07	1.79038e+07	1.71209e+07	2.61125e+07	2.96016e+07	2.36984e+07	0.885	0.9	0.874	1.091	1.233	0.986	0.8033	0.0300315
Q2YQX3	PDDEXK_1 domain-containing protein OS=Brucella abortus (strain 2308) OX=359391 GN=BAB1_2104 PE=4 SV=1	BAB1_2104	44	36	115	36	115.3	4.56215e+07	4.1944e+07	3.9181e+07	7.34679e+07	8.00606e+07	7.90803e+07	0.841	0.775	0.735	1.129	1.225	1.21	0.6597	0.00086997
Q2YKZ6	Helix-turn-helix protein RpiR:Bacterial regulatory protein LacI, HTH motif:Sugar isomerase (SIS) OS=Brucella abortus (strain 2308) OX=359391 GN=BAB2_0494 PE=4 SV=1	BAB2_0494	23	5	25	5	32.5	4.48427e+06	5.36951e+06	5.1078e+06	6.37505e+06	6.67236e+06	7.39129e+06	0.839	1.007	0.973	0.994	1.037	1.148	0.8868	0.159868
Q2YJV6	Carbohydrate kinase, FGGY:Heat shock protein Hsp70:Pentulose kinase OS=Brucella abortus (strain 2308) OX=359391 GN=BAB2_0934 PE=3 SV=1	BAB2_0934	18	6	14	6	56.2	2.72921e+06	3.45193e+06	2.85559e+06	7.31685e+06	6.53905e+06	6.44766e+06	0.616	0.781	0.656	1.377	1.226	1.208	0.5387	0.00163369
Q2YPW5	Nitrogen regulation protein OS=Brucella abortus (strain 2308) OX=359391 GN=ntrY PE=4 SV=1	ntrY	32	20	107	20	84.7	1.08829e+08	1.01067e+08	9.6613e+07	9.77607e+07	9.77908e+07	9.05403e+07	1.217	1.132	1.099	0.911	0.908	0.84	1.2967	0.00297605
Q2YPQ4	Cytochrome c heme-binding site:Cytochrome c, class IA/ IB:Cytochrome c, class I:Cytochrome c, class IC OS=Brucella abortus (strain 2308) OX=359391 GN=BAB1_0036 PE=4 SV=1	BAB1_0036	36	9	117	9	21	1.32092e+08	1.4456e+08	1.30951e+08	3.16896e+08	3.29875e+08	2.83224e+08	0.654	0.717	0.66	1.308	1.357	1.164	0.5304	0.000319327
Q2YR53	DNA gyrase, subunit B:H+ transporting ATPase, proton pump:Cadmium-transporting ATPase:ATP/GTP-binding site motif A (P-loop):A OS=Brucella abortus (strain 2308) OX=359391 GN=cadA-1 PE=3 SV=1	cadA-1	12	8	29	8	83.2	3.24367e+07	3.32341e+07	2.64791e+07	4.75203e+07	4.50251e+07	7.37734e+07	0.831	0.854	0.691	1.015	0.958	1.569	0.6708	0.0891799
Q2YIF5	Inositol phosphatase/fructose-1,6-bisphosphatase:Inositol monophosphatase OS=Brucella abortus (strain 2308) OX=359391 GN=BAB2_0044 PE=3 SV=1	BAB2_0044	29	6	78	6	27.6	5.78581e+07	6.41387e+07	6.79861e+07	5.99312e+07	6.46012e+07	5.7671e+07	1.03	1.144	1.232	0.889	0.955	0.852	1.2634	0.0197253
Q2YQI7	Basic-leucine zipper (BZIP) transcription factor OS=Brucella abortus (strain 2308) OX=359391 GN=BAB1_1693 PE=4 SV=1	BAB1_1693	57	19	235	19	49.8	4.82894e+08	4.87945e+08	5.03913e+08	2.43649e+08	2.5224e+08	2.39321e+08	1.448	1.466	1.538	0.609	0.628	0.595	2.4301	3.26075e-06
Q2YJV7	RES domain-containing protein OS=Brucella abortus (strain 2308) OX=359391 GN=BAB2_0933 PE=3 SV=1	BAB2_0933	38	6	19	6	24.6	1.24954e+07	1.05364e+07	1.24291e+07	2.50054e+06	3.0668e+06	4.42462e+06	1.821	1.539	1.844	0.304	0.371	0.535	4.3008	0.00107306
Q2YJT2	Membrane protein, putative OS=Brucella abortus (strain 2308) OX=359391 GN=BAB2_0959 PE=4 SV=1	BAB2_0959	5	2	5	2	46.4	1.60554e+06		713050	2.90317e+06	4.00637e+06	1.36067e+06	0.837		0.378	1.261	1.734	0.589	0.5085	0.285396
Q2YQD1	Periplasmic binding protein OS=Brucella abortus (strain 2308) OX=359391 GN=BAB1_1366 PE=4 SV=1	BAB1_1366	18	5	30	5	30.4	1.8512e+07	2.10097e+07	1.85116e+07	1.59416e+07	1.59512e+07	1.35654e+07	1.185	1.348	1.206	0.85	0.848	0.72	1.5463	0.00303705
Q2YMQ0	Bacterial regulatory protein LacI, HTH motif:Periplasmic binding protein/LacI transcriptional regulator OS=Brucella abortus (strain 2308) OX=359391 GN=BAB1_0572 PE=4 SV=1	BAB1_0572	22	6	32	6	37.1	6.14514e+06	1.1325e+07	9.86469e+06	7.38055e+06	6.96259e+06	7.44857e+06	0.829	1.53	1.354	0.829	0.78	0.833	1.5205	0.109563
Q2YNR8	Membrane protein involved in aromatic hydrocarbon degradation OS=Brucella abortus (strain 2308) OX=359391 GN=BAB1_0967 PE=3 SV=1	BAB1_0967	71	14	120	14	32.2	1.73429e+08	1.59858e+08	1.95972e+08	1.09441e+08	1.07989e+08	1.15137e+08	1.333	1.231	1.533	0.701	0.689	0.734	1.9289	0.000614681
Q2YKE7	Dihydrolipoamide acetyltransferase component of pyruvate dehydrogenase complex OS=Brucella abortus (strain 2308) OX=359391 GN=BAB2_0713 PE=3 SV=1	BAB2_0713	51	12	52	12	46.4	7.15189e+07	6.3497e+07	5.78989e+07	1.38106e+08	1.52465e+08	1.37298e+08	0.763	0.679	0.629	1.228	1.351	1.216	0.5457	0.00074739
Q2YLK4	Signal recognition particle protein OS=Brucella abortus (strain 2308) OX=359391 GN=ffh PE=3 SV=1	ffh	59	26	233	26	55.1	2.42857e+08	2.26069e+08	2.12714e+08	4.20424e+08	4.2244e+08	3.87967e+08	0.841	0.785	0.75	1.213	1.215	1.115	0.6706	0.000793751
Q2YKV2	Sulfur carrier protein FdhD OS=Brucella abortus (strain 2308) OX=359391 GN=fdhD PE=3 SV=1	fdhD	13	3	20	3	28.9	2.45695e+06	2.45778e+06	2.05679e+06	2.45348e+06	1.64467e+06	3.97836e+06	1.082	1.084	0.922	0.9	0.601	1.453	1.0454	0.704152
Q2YRH9	Response regulator receiver OS=Brucella abortus (strain 2308) OX=359391 GN=BAB1_1671 PE=1 SV=1	BAB1_1671	26	6	63	6	29	7.15665e+07	7.77059e+07	6.53559e+07	8.45758e+07	8.3303e+07	9.76758e+07	0.987	1.074	0.918	0.972	0.954	1.118	0.9786	0.770339
[truncated: 633 more rows]
