# Supplementary material for: Proteomic and Antibody Profiles Reveal Antigenic Composition and Signatures of Bacterial Ghost Vaccine of Brucella abortus A19
Source: Front Immunol. 2022 Apr 22;13:874871. doi: 10.3389/fimmu.2022.874871 (PMC9074784; doi:10.3389/fimmu.2022.874871)
Supplement: Supplementary Table 5 — GO enrichment analysis in A19 and A19BG. [file Table_5.xlsx]

## Sheet: S5
GO Terms Level 1	GO Terms Description	Fold Enrichment	Fisher's exact test p value	Protein accession	Protein description	Gene name	A19BG/A19 Ratio	A19BG/A19 P value	Regulated Type
Biological Process	peptide biosynthetic process	1.34	0.000874589	Q2YLZ8	30S ribosomal protein S12 OS=Brucella abortus (strain 2308) OX=359391 GN=rpsL PE=3 SV=1	rpsL	0.2251	7.30625e-05	Down
Biological Process	cellular component organization or biogenesis	1.2	0.0118069	Q57DD7	Serine-type D-Ala-D-Ala carboxypeptidase OS=Brucella abortus biovar 1 (strain 9-941) OX=262698 GN=BruAb1_0997 PE=3 SV=1	BruAb1_0997	0.2761	5.49265e-05	Down
Biological Process	cellular component organization or biogenesis	1.2	0.0118069	Q57CS8	Protein translocase subunit SecY OS=Brucella abortus biovar 1 (strain 9-941) OX=262698 GN=secY PE=3 SV=1	secY	0.6417	0.00269144	Down
Biological Process	cellular component organization or biogenesis	1.2	0.0118069	Q576Q3	Peptide chain release factor 3 OS=Brucella abortus biovar 1 (strain 9-941) OX=262698 GN=prfC PE=3 SV=1	prfC	0.2766	1.50199e-05	Down
Biological Process	cellular component organization or biogenesis	1.2	0.0118069	Q57C96	DNA helicase OS=Brucella abortus biovar 1 (strain 9-941) OX=262698 GN=BruAb1_1408 PE=4 SV=1	BruAb1_1408	0.3244	0.00056879	Down
Biological Process	cellular component organization or biogenesis	1.2	0.0118069	Q57DH8	FeS assembly protein SufD(predicted) OS=Brucella abortus biovar 1 (strain 9-941) OX=262698 GN=BruAb1_0942 PE=3 SV=1	BruAb1_0942	0.5918	0.00194493	Down
Biological Process	cellular component organization or biogenesis	1.2	0.0118069	Q57C82	Cell division protein FtsQ OS=Brucella abortus biovar 1 (strain 9-941) OX=262698 GN=ftsQ PE=3 SV=1	ftsQ	0.1337	0.00032883	Down
Biological Process	cellular component organization or biogenesis	1.2	0.0118069	Q57DJ4	DD-transpeptidase OS=Brucella abortus biovar 1 (strain 9-941) OX=262698 GN=BruAb1_0926 PE=3 SV=1	BruAb1_0926	0.6355	0.00220429	Down
Biological Process	cellular component organization or biogenesis	1.2	0.0118069	P0C0Z5	30S ribosomal protein S15 OS=Brucella abortus biovar 1 (strain 9-941) OX=262698 GN=rpsO PE=3 SV=1	rpsO	0.5382	0.011201	Down
Biological Process	cellular component organization or biogenesis	1.2	0.0118069	Q57C87	Outer membrane protein assembly factor BamD OS=Brucella abortus biovar 1 (strain 9-941) OX=262698 GN=comL PE=3 SV=1	comL	2.0921	7.08184e-05	Up
Biological Process	cellular component organization or biogenesis	1.2	0.0118069	Q57CM4	D-alanine--D-alanine ligase OS=Brucella abortus biovar 1 (strain 9-941) OX=262698 GN=ddlA PE=3 SV=1	ddlA	0.2411	5.14975e-06	Down
Biological Process	cellular component organization or biogenesis	1.2	0.0118069	Q577B2	NarJ, respiratory nitrate reductase, delta subunit OS=Brucella abortus biovar 1 (strain 9-941) OX=262698 GN=narJ PE=4 SV=1	narJ	0.0407	4.01228e-05	Down
Biological Process	cellular component organization or biogenesis	1.2	0.0118069	Q57AW9	ATPase n2B(predicted) OS=Brucella abortus biovar 1 (strain 9-941) OX=262698 GN=BruAb1_1905 PE=4 SV=1	BruAb1_1905	0.4419	0.00414514	Down
Biological Process	cellular component organization or biogenesis	1.2	0.0118069	Q57D27	GTPase HflX OS=Brucella abortus biovar 1 (strain 9-941) OX=262698 GN=hflX PE=3 SV=1	hflX	2.2688	7.61394e-05	Up
Biological Process	cellular component organization or biogenesis	1.2	0.0118069	Q578Z6	50S ribosomal subunit assembly factor BipA OS=Brucella abortus biovar 1 (strain 9-941) OX=262698 GN=bipA PE=3 SV=1	bipA	0.4545	0.000376435	Down
Biological Process	cellular component organization or biogenesis	1.2	0.0118069	Q57C59	Methylenetetrahydrofolate reductase OS=Brucella abortus biovar 1 (strain 9-941) OX=262698 GN=metF PE=3 SV=1	metF	0.4458	2.33056e-05	Down
Biological Process	cellular component organization or biogenesis	1.2	0.0118069	Q579D0	NagA, N-acetylglucosamine-6-phosphate deacetylase OS=Brucella abortus biovar 1 (strain 9-941) OX=262698 GN=nagA PE=3 SV=1	nagA	1.9813	0.00712567	Up
Biological Process	cellular component organization or biogenesis	1.2	0.0118069	Q57C81	D-alanine--D-alanine ligase OS=Brucella abortus biovar 1 (strain 9-941) OX=262698 GN=ddlB PE=3 SV=1	ddlB	0.5227	0.000348842	Down
Biological Process	cellular component organization or biogenesis	1.2	0.0118069	Q57DC9	Pseudouridine synthase OS=Brucella abortus biovar 1 (strain 9-941) OX=262698 GN=BruAb1_1005 PE=3 SV=1	BruAb1_1005	0.6108	0.00197094	Down
Biological Process	cellular component organization or biogenesis	1.2	0.0118069	Q57CS3	50S ribosomal protein L6 OS=Brucella abortus biovar 1 (strain 9-941) OX=262698 GN=rplF PE=3 SV=1	rplF	0.5636	0.00109911	Down
Biological Process	cellular component organization or biogenesis	1.2	0.0118069	Q57BA8	50S ribosomal protein L32 OS=Brucella abortus biovar 1 (strain 9-941) OX=262698 GN=rpmF PE=3 SV=1	rpmF	0.3777	0.0183453	Down
Biological Process	cellular component organization or biogenesis	1.2	0.0118069	Q2YM11	50S ribosomal protein L11 OS=Brucella abortus (strain 2308) OX=359391 GN=rplK PE=3 SV=1	rplK	0.5098	0.000152964	Down
Biological Process	cellular component organization or biogenesis	1.2	0.0118069	Q2YLJ0	Ribosomal RNA large subunit methyltransferase H OS=Brucella abortus (strain 2308) OX=359391 GN=rlmH PE=3 SV=1	rlmH	5.3941	6.06204e-06	Up
Biological Process	cellular component organization or biogenesis	1.2	0.0118069	Q2YNV3	Dual-specificity RNA methyltransferase RlmN OS=Brucella abortus (strain 2308) OX=359391 GN=rlmN PE=3 SV=1	rlmN	0.4771	0.000156402	Down
Biological Process	cellular component organization or biogenesis	1.2	0.0118069	Q57C78	UDP-N-acetylglucosamine--N-acetylmuramyl-(pentapeptide) pyrophosphoryl-undecaprenol N-acetylglucosamine transferase OS=Brucella abortus biovar 1 (strain 9-941) OX=262698 GN=murG PE=3 SV=1	murG	2.0901	0.00208137	Up
Biological Process	cellular component organization or biogenesis	1.2	0.0118069	Q57CY1	Isoprenyl transferase OS=Brucella abortus biovar 1 (strain 9-941) OX=262698 GN=uppS PE=3 SV=1	uppS	0.2343	2.7364e-05	Down
Biological Process	cellular component organization or biogenesis	1.2	0.0118069	Q57DW2	30S ribosomal protein S9 OS=Brucella abortus biovar 1 (strain 9-941) OX=262698 GN=rpsI PE=3 SV=1	rpsI	0.417	2.58067e-06	Down
Biological Process	cellular component organization or biogenesis	1.2	0.0118069	Q57E58	Ribosomal RNA small subunit methyltransferase A OS=Brucella abortus biovar 1 (strain 9-941) OX=262698 GN=rsmA PE=3 SV=1	rsmA	0.5847	0.014588	Down
Biological Process	cellular component organization or biogenesis	1.2	0.0118069	Q57CR3	50S ribosomal protein L22 OS=Brucella abortus biovar 1 (strain 9-941) OX=262698 GN=rplV PE=3 SV=1	rplV	0.655	0.0109691	Down
Biological Process	cellular component organization or biogenesis	1.2	0.0118069	Q57CT0	30S ribosomal protein S13 OS=Brucella abortus biovar 1 (strain 9-941) OX=262698 GN=rpsM PE=3 SV=1	rpsM	0.3585	6.4302e-06	Down
Biological Process	cellular component organization or biogenesis	1.2	0.0118069	Q57AE2	50S ribosomal protein L20 OS=Brucella abortus biovar 1 (strain 9-941) OX=262698 GN=rplT PE=3 SV=1	rplT	0.503	4.11694e-06	Down
Biological Process	cellular component organization or biogenesis	1.2	0.0118069	P0C0Z3	50S ribosomal protein L16 OS=Brucella abortus biovar 1 (strain 9-941) OX=262698 GN=rplP PE=3 SV=1	rplP	0.3152	4.66077e-05	Down
Biological Process	cellular component organization or biogenesis	1.2	0.0118069	Q57CS6	50S ribosomal protein L30 OS=Brucella abortus biovar 1 (strain 9-941) OX=262698 GN=rpmD PE=3 SV=1	rpmD	0.1748	1.42841e-05	Down
Biological Process	cellular component organization or biogenesis	1.2	0.0118069	Q57CP5	50S ribosomal protein L1 OS=Brucella abortus biovar 1 (strain 9-941) OX=262698 GN=rplA PE=3 SV=1	rplA	0.4971	0.0011138	Down
Biological Process	cellular component organization or biogenesis	1.2	0.0118069	Q57CS5	30S ribosomal protein S5 OS=Brucella abortus biovar 1 (strain 9-941) OX=262698 GN=rpsE PE=3 SV=1	rpsE	0.5413	0.000214549	Down
Biological Process	cellular component organization or biogenesis	1.2	0.0118069	Q57B45	GTPase Obg OS=Brucella abortus biovar 1 (strain 9-941) OX=262698 GN=obg PE=3 SV=1	obg	0.3891	0.00187445	Down
Biological Process	cellular component organization or biogenesis	1.2	0.0118069	Q57CT1	30S ribosomal protein S11 OS=Brucella abortus biovar 1 (strain 9-941) OX=262698 GN=rpsK PE=3 SV=1	rpsK	0.1344	1.4856e-07	Down
Biological Process	cellular component organization or biogenesis	1.2	0.0118069	Q57CS0	50S ribosomal protein L5 OS=Brucella abortus biovar 1 (strain 9-941) OX=262698 GN=rplE PE=3 SV=1	rplE	0.5788	9.72581e-06	Down
Biological Process	cellular component organization or biogenesis	1.2	0.0118069	Q2YLP6	50S ribosomal protein L19 OS=Brucella abortus (strain 2308) OX=359391 GN=rplS PE=3 SV=1	rplS	0.4689	0.00025566	Down
Biological Process	cellular component organization or biogenesis	1.2	0.0118069	Q577X8	Transcription-repair-coupling factor OS=Brucella abortus biovar 1 (strain 9-941) OX=262698 GN=mfd PE=3 SV=1	mfd	0.6378	8.93139e-05	Down
Biological Process	cellular component organization or biogenesis	1.2	0.0118069	Q57FK0	Ribosomal RNA small subunit methyltransferase I OS=Brucella abortus biovar 1 (strain 9-941) OX=262698 GN=rsmI PE=3 SV=1	rsmI	0.4866	2.49411e-05	Down
Biological Process	small molecule catabolic process	1.38	0.0111103	Q57AZ8	TesB, acyl-CoA thioesterase II OS=Brucella abortus biovar 1 (strain 9-941) OX=262698 GN=tesB PE=3 SV=1	tesB	1.9006	1.82218e-05	Up
Biological Process	small molecule catabolic process	1.38	0.0111103	Q57E07	MetC, cystathionine beta-lyase OS=Brucella abortus biovar 1 (strain 9-941) OX=262698 GN=metC PE=3 SV=1	metC	0.588	0.0011514	Down
Biological Process	small molecule catabolic process	1.38	0.0111103	Q577K0	Putative N-acetylmannosamine-6-phosphate 2-epimerase OS=Brucella abortus biovar 1 (strain 9-941) OX=262698 GN=nanE PE=3 SV=1	nanE	1.5744	0.00193089	Up
Biological Process	small molecule catabolic process	1.38	0.0111103	Q578K6	Bifunctional protein PutA OS=Brucella abortus biovar 1 (strain 9-941) OX=262698 GN=BruAb2_0509 PE=3 SV=1	BruAb2_0509	0.6479	0.000136304	Down
Biological Process	small molecule catabolic process	1.38	0.0111103	Q578L1	Glycine cleavage system T protein OS=Brucella abortus biovar 1 (strain 9-941) OX=262698 GN=gcvT PE=3 SV=1	gcvT	0.1395	5.37919e-06	Down
Biological Process	small molecule catabolic process	1.38	0.0111103	Q579D0	NagA, N-acetylglucosamine-6-phosphate deacetylase OS=Brucella abortus biovar 1 (strain 9-941) OX=262698 GN=nagA PE=3 SV=1	nagA	1.9813	0.00712567	Up
Biological Process	small molecule catabolic process	1.38	0.0111103	Q578Q9	Phosphogluconate dehydratase OS=Brucella abortus biovar 1 (strain 9-941) OX=262698 GN=edd PE=3 SV=1	edd	0.1805	0.00348907	Down
Biological Process	small molecule catabolic process	1.38	0.0111103	Q57DQ6	Ribulose-phosphate 3-epimerase OS=Brucella abortus biovar 1 (strain 9-941) OX=262698 GN=rpe PE=3 SV=1	rpe	2.0865	0.000974652	Up
Biological Process	gene expression	1.19	0.00878234	Q2YLM4	tRNA N6-adenosine threonylcarbamoyltransferase OS=Brucella abortus (strain 2308) OX=359391 GN=tsaD PE=3 SV=1	tsaD	0.5192	0.00435048	Down
Biological Process	gene expression	1.19	0.00878234	Q2YS31	tRNA dimethylallyltransferase OS=Brucella abortus (strain 2308) OX=359391 GN=miaA PE=3 SV=1	miaA	2.0649	0.0131031	Up
Biological Process	gene expression	1.19	0.00878234	Q2YRC4	Elongation factor P OS=Brucella abortus (strain 2308) OX=359391 GN=efp PE=3 SV=1	efp	0.0269	0.000278367	Down
Biological Process	gene expression	1.19	0.00878234	Q2YRN8	Transcription elongation factor GreA OS=Brucella abortus (strain 2308) OX=359391 GN=greA PE=3 SV=1	greA	1.6785	0.000138859	Up
Biological Process	gene expression	1.19	0.00878234	Q2YLL7	50S ribosomal protein L21 OS=Brucella abortus (strain 2308) OX=359391 GN=rplU PE=3 SV=1	rplU	0.4451	0.00446753	Down
Biological Process	gene expression	1.19	0.00878234	Q2YRA5	50S ribosomal protein L14 OS=Brucella abortus (strain 2308) OX=359391 GN=rplN PE=3 SV=1	rplN	0.4741	8.83962e-05	Down
Biological Process	gene expression	1.19	0.00878234	Q2YRT2	50S ribosomal protein L18 OS=Brucella abortus (strain 2308) OX=359391 GN=rplR PE=3 SV=1	rplR	0.6025	0.00942399	Down
Biological Process	gene expression	1.19	0.00878234	Q2YQS6	Endoribonuclease YbeY OS=Brucella abortus (strain 2308) OX=359391 GN=ybeY PE=3 SV=2	ybeY	2.9575	0.000275987	Up
Biological Process	gene expression	1.19	0.00878234	Q2YJP8	Elongation factor 4 OS=Brucella abortus (strain 2308) OX=359391 GN=lepA PE=3 SV=1	lepA	0.4609	3.31368e-05	Down
Biological Process	cellular component organization or biogenesis	1.2	0.0118069	Q57ET0	TlyA, hemolysin A OS=Brucella abortus biovar 1 (strain 9-941) OX=262698 GN=tlyA PE=4 SV=1	tlyA	0.1215	2.91882e-05	Down
Biological Process	small molecule catabolic process	1.38	0.0111103	Q57A75	Inosine-uridine preferring nucleoside hydrolase OS=Brucella abortus biovar 1 (strain 9-941) OX=262698 GN=iunH PE=4 SV=1	iunH	1.8768	0.00553795	Up
Biological Process	small molecule catabolic process	1.38	0.0111103	Q579F5	2-dehydro-3-deoxyphosphogalactonate aldolase, hypothetical OS=Brucella abortus biovar 1 (strain 9-941) OX=262698 GN=BruAb2_0295 PE=3 SV=1	BruAb2_0295	1.9266	3.57506e-05	Up
Biological Process	small molecule catabolic process	1.38	0.0111103	Q2YRK5	Malate synthase G OS=Brucella abortus (strain 2308) OX=359391 GN=glcB PE=3 SV=1	glcB	1.5404	0.000110018	Up
Biological Process	small molecule catabolic process	1.38	0.0111103	Q2YMQ2	Xylose isomerase OS=Brucella abortus (strain 2308) OX=359391 GN=xylA PE=3 SV=1	xylA	1.5313	0.00247801	Up
Biological Process	small molecule catabolic process	1.38	0.0111103	Q2YIH7	Uncharacterized protein OS=Brucella abortus (strain 2308) OX=359391 GN=BAB2_0207 PE=4 SV=1	BAB2_0207	1.6969	8.21599e-05	Up
Biological Process	small molecule catabolic process	1.38	0.0111103	Q2YRR7	Triosephosphate isomerase OS=Brucella abortus (strain 2308) OX=359391 GN=tpiA-1 PE=3 SV=1	tpiA-1	0.546	0.000150976	Down
Biological Process	small molecule catabolic process	1.38	0.0111103	Q2YKS6	Probable branched-chain-amino-acid aminotransferase OS=Brucella abortus (strain 2308) OX=359391 GN=BAB2_0572 PE=1 SV=1	BAB2_0572	1.7987	2.43417e-05	Up
Biological Process	small molecule catabolic process	1.38	0.0111103	Q2YJI5	Lipocalin-related protein and Bos/Can/Equ allergen:Aminotransferase class-III OS=Brucella abortus (strain 2308) OX=359391 GN=BAB2_1066 PE=3 SV=1	BAB2_1066	0.5779	0.0219132	Down
Biological Process	small molecule catabolic process	1.38	0.0111103	Q2YL65	Thiolase OS=Brucella abortus (strain 2308) OX=359391 GN=BAB2_0443 PE=3 SV=1	BAB2_0443	1.5387	0.00198636	Up
Biological Process	small molecule catabolic process	1.38	0.0111103	Q579R5	GlcD, glycolate oxidase, subunit GlcD OS=Brucella abortus biovar 1 (strain 9-941) OX=262698 GN=glcD PE=4 SV=1	glcD	0.2204	0.000619598	Down
Biological Process	small molecule catabolic process	1.38	0.0111103	Q2YMQ1	Xylulose kinase OS=Brucella abortus (strain 2308) OX=359391 GN=xylB PE=3 SV=1	xylB	2.2553	0.000797968	Up
Biological Process	small molecule catabolic process	1.38	0.0111103	Q2YRL8	Beta-lactamase-like OS=Brucella abortus (strain 2308) OX=359391 GN=BAB1_1534 PE=4 SV=1	BAB1_1534	0.4962	7.34055e-05	Down
Biological Process	small molecule catabolic process	1.38	0.0111103	Q2YII3	Uncharacterized protein OS=Brucella abortus (strain 2308) OX=359391 GN=glcF PE=4 SV=1	glcF	0.0632	0.000293024	Down
Biological Process	small molecule catabolic process	1.38	0.0111103	Q2YII2	Aldo/keto reductase OS=Brucella abortus (strain 2308) OX=359391 GN=BAB2_0177 PE=1 SV=1	BAB2_0177	2.2569	1.74299e-05	Up
Biological Process	small molecule catabolic process	1.38	0.0111103	Q2YNI1	Aldose 1-epimerase OS=Brucella abortus (strain 2308) OX=359391 GN=galM PE=3 SV=1	galM	2.0588	0.000519909	Up
Biological Process	small molecule catabolic process	1.38	0.0111103	Q2YJ20	2-keto-3-deoxy-galactonokinase OS=Brucella abortus (strain 2308) OX=359391 GN=BAB2_0295 PE=4 SV=1	BAB2_0295	2.2574	0.000109032	Up
Biological Process	small molecule catabolic process	1.38	0.0111103	Q2YPS4	Phosphoglucomutase/phosphomannomutase:Phosphogluc omutase/phosphomannomutase C terminal:Phosphoglucomutase/phosphomannomutase OS=Brucella abortus (strain 2308) OX=359391 GN=pgm PE=3 SV=1	pgm	1.5862	0.000764168	Up
Biological Process	small molecule catabolic process	1.38	0.0111103	P0C119	L-erythrulose-1-phosphate isomerase OS=Brucella abortus biovar 1 (strain 9-941) OX=262698 GN=eryH PE=3 SV=1	eryH	0.6342	0.000481377	Down
Biological Process	small molecule catabolic process	1.38	0.0111103	Q2YNK6	Bacterial regulatory proteins, AsnC family OS=Brucella abortus (strain 2308) OX=359391 GN=BAB1_0887 PE=4 SV=1	BAB1_0887	1.5417	0.000952756	Up
Biological Process	gene expression	1.19	0.00878234	Q2YR56	50S ribosomal protein L28 OS=Brucella abortus (strain 2308) OX=359391 GN=rpmB PE=3 SV=1	rpmB	0.2805	2.1384e-05	Down
Biological Process	cellular component organization or biogenesis	1.2	0.0118069	Q2YNQ4	ATP/GTP-binding site motif A (P-loop):ABC transporter:AAA ATPase OS=Brucella abortus (strain 2308) OX=359391 GN=BAB1_0949 PE=3 SV=1	BAB1_0949	0.4508	5.90583e-05	Down
Biological Process	cellular component organization or biogenesis	1.2	0.0118069	Q2YNX7	DNA gyrase subunit B OS=Brucella abortus (strain 2308) OX=359391 GN=gyrB PE=3 SV=1	gyrB	0.6093	6.71644e-05	Down
Biological Process	cellular component organization	1.24	0.0119296	P0C0Z3	50S ribosomal protein L16 OS=Brucella abortus biovar 1 (strain 9-941) OX=262698 GN=rplP PE=3 SV=1	rplP	0.3152	4.66077e-05	Down
Biological Process	cellular component organization	1.24	0.0119296	Q57CS6	50S ribosomal protein L30 OS=Brucella abortus biovar 1 (strain 9-941) OX=262698 GN=rpmD PE=3 SV=1	rpmD	0.1748	1.42841e-05	Down
Biological Process	cellular component organization	1.24	0.0119296	Q57CP5	50S ribosomal protein L1 OS=Brucella abortus biovar 1 (strain 9-941) OX=262698 GN=rplA PE=3 SV=1	rplA	0.4971	0.0011138	Down
Biological Process	cellular component organization	1.24	0.0119296	Q57CS5	30S ribosomal protein S5 OS=Brucella abortus biovar 1 (strain 9-941) OX=262698 GN=rpsE PE=3 SV=1	rpsE	0.5413	0.000214549	Down
Biological Process	cellular component organization	1.24	0.0119296	Q57B45	GTPase Obg OS=Brucella abortus biovar 1 (strain 9-941) OX=262698 GN=obg PE=3 SV=1	obg	0.3891	0.00187445	Down
Biological Process	cellular component organization	1.24	0.0119296	Q57CT1	30S ribosomal protein S11 OS=Brucella abortus biovar 1 (strain 9-941) OX=262698 GN=rpsK PE=3 SV=1	rpsK	0.1344	1.4856e-07	Down
Biological Process	cellular component organization	1.24	0.0119296	Q57BA8	50S ribosomal protein L32 OS=Brucella abortus biovar 1 (strain 9-941) OX=262698 GN=rpmF PE=3 SV=1	rpmF	0.3777	0.0183453	Down
Biological Process	cellular component organization	1.24	0.0119296	Q57AE2	50S ribosomal protein L20 OS=Brucella abortus biovar 1 (strain 9-941) OX=262698 GN=rplT PE=3 SV=1	rplT	0.503	4.11694e-06	Down
Biological Process	cellular component organization	1.24	0.0119296	Q57CR3	50S ribosomal protein L22 OS=Brucella abortus biovar 1 (strain 9-941) OX=262698 GN=rplV PE=3 SV=1	rplV	0.655	0.0109691	Down
Biological Process	cellular component organization	1.24	0.0119296	P0C0Z5	30S ribosomal protein S15 OS=Brucella abortus biovar 1 (strain 9-941) OX=262698 GN=rpsO PE=3 SV=1	rpsO	0.5382	0.011201	Down
Biological Process	cellular component organization	1.24	0.0119296	Q57CS8	Protein translocase subunit SecY OS=Brucella abortus biovar 1 (strain 9-941) OX=262698 GN=secY PE=3 SV=1	secY	0.6417	0.00269144	Down
Biological Process	cellular component organization	1.24	0.0119296	Q576Q3	Peptide chain release factor 3 OS=Brucella abortus biovar 1 (strain 9-941) OX=262698 GN=prfC PE=3 SV=1	prfC	0.2766	1.50199e-05	Down
Biological Process	cellular component organization	1.24	0.0119296	Q57C96	DNA helicase OS=Brucella abortus biovar 1 (strain 9-941) OX=262698 GN=BruAb1_1408 PE=4 SV=1	BruAb1_1408	0.3244	0.00056879	Down
Biological Process	cellular component organization	1.24	0.0119296	Q57DH8	FeS assembly protein SufD(predicted) OS=Brucella abortus biovar 1 (strain 9-941) OX=262698 GN=BruAb1_0942 PE=3 SV=1	BruAb1_0942	0.5918	0.00194493	Down
Biological Process	cellular component organization	1.24	0.0119296	Q57C82	Cell division protein FtsQ OS=Brucella abortus biovar 1 (strain 9-941) OX=262698 GN=ftsQ PE=3 SV=1	ftsQ	0.1337	0.00032883	Down
Biological Process	cellular component organization	1.24	0.0119296	Q57C87	Outer membrane protein assembly factor BamD OS=Brucella abortus biovar 1 (strain 9-941) OX=262698 GN=comL PE=3 SV=1	comL	2.0921	7.08184e-05	Up
Biological Process	cellular component organization	1.24	0.0119296	Q57CS3	50S ribosomal protein L6 OS=Brucella abortus biovar 1 (strain 9-941) OX=262698 GN=rplF PE=3 SV=1	rplF	0.5636	0.00109911	Down
Biological Process	cellular component organization	1.24	0.0119296	Q577B2	NarJ, respiratory nitrate reductase, delta subunit OS=Brucella abortus biovar 1 (strain 9-941) OX=262698 GN=narJ PE=4 SV=1	narJ	0.0407	4.01228e-05	Down
Biological Process	cellular component organization	1.24	0.0119296	Q57CS0	50S ribosomal protein L5 OS=Brucella abortus biovar 1 (strain 9-941) OX=262698 GN=rplE PE=3 SV=1	rplE	0.5788	9.72581e-06	Down
Biological Process	cellular component organization	1.24	0.0119296	Q2YLP6	50S ribosomal protein L19 OS=Brucella abortus (strain 2308) OX=359391 GN=rplS PE=3 SV=1	rplS	0.4689	0.00025566	Down
Biological Process	cellular component organization	1.24	0.0119296	Q2YM03	50S ribosomal protein L3 OS=Brucella abortus (strain 2308) OX=359391 GN=rplC PE=3 SV=1	rplC	0.3628	1.28833e-05	Down
Biological Process	cellular component organization	1.24	0.0119296	Q2YKM8	50S ribosomal protein L33 OS=Brucella abortus (strain 2308) OX=359391 GN=rpmG PE=3 SV=1	rpmG	0.5757	0.0174133	Down
Biological Process	cellular component organization	1.24	0.0119296	Q2YRP7	Ribosome-recycling factor OS=Brucella abortus (strain 2308) OX=359391 GN=frr PE=3 SV=1	frr	1.8867	7.07597e-07	Up
Biological Process	cellular component organization	1.24	0.0119296	Q2YRJ1	30S ribosomal protein S2 OS=Brucella abortus (strain 2308) OX=359391 GN=rpsB PE=3 SV=1	rpsB	0.4894	5.0161e-06	Down
Biological Process	cellular component organization	1.24	0.0119296	Q2YRA9	30S ribosomal protein S8 OS=Brucella abortus (strain 2308) OX=359391 GN=rpsH PE=3 SV=1	rpsH	0.5371	0.000609214	Down
Biological Process	cellular component organization	1.24	0.0119296	Q2YRU1	50S ribosomal protein L17 OS=Brucella abortus (strain 2308) OX=359391 GN=rplQ PE=3 SV=1	rplQ	0.5208	0.00302212	Down
Biological Process	cellular component organization	1.24	0.0119296	Q2YP35	Protein GrpE OS=Brucella abortus (strain 2308) OX=359391 GN=grpE PE=3 SV=1	grpE	3.7779	3.74342e-06	Up
Biological Process	cellular component organization	1.24	0.0119296	Q2YM11	50S ribosomal protein L11 OS=Brucella abortus (strain 2308) OX=359391 GN=rplK PE=3 SV=1	rplK	0.5098	0.000152964	Down
Biological Process	cellular component organization	1.24	0.0119296	Q2YKL0	DNA topoisomerase 4 subunit B OS=Brucella abortus (strain 2308) OX=359391 GN=parE PE=3 SV=1	parE	0.4706	0.000491558	Down
Biological Process	cellular component organization	1.24	0.0119296	Q2YQV2	Chaperone protein DnaK OS=Brucella abortus (strain 2308) OX=359391 GN=dnaK PE=2 SV=1	dnaK	2.0825	1.16036e-05	Up
Biological Process	cellular component organization	1.24	0.0119296	Q2YLQ1	Succinate dehydrogenase flavoprotein subunit OS=Brucella abortus (strain 2308) OX=359391 GN=BAB1_1901 PE=3 SV=1	BAB1_1901	0.5629	0.000113833	Down
Biological Process	cellular component organization	1.24	0.0119296	Q2YR84	Uncharacterized protein OS=Brucella abortus (strain 2308) OX=359391 GN=BAB1_1985 PE=4 SV=1	BAB1_1985	0.38	0.000558993	Down
Biological Process	cellular component organization	1.24	0.0119296	Q2YR72	Cell division ATP-binding protein FtsE OS=Brucella abortus (strain 2308) OX=359391 GN=ftsE PE=3 SV=1	ftsE	1.7744	0.000855003	Up
Biological Process	cellular component organization	1.24	0.0119296	Q2YNQ5	Uncharacterized protein OS=Brucella abortus (strain 2308) OX=359391 GN=BAB1_0948 PE=3 SV=1	BAB1_0948	0.4701	4.61755e-05	Down
Biological Process	cellular component organization	1.24	0.0119296	Q2YNX7	DNA gyrase subunit B OS=Brucella abortus (strain 2308) OX=359391 GN=gyrB PE=3 SV=1	gyrB	0.6093	6.71644e-05	Down
Biological Process	cellular component organization	1.24	0.0119296	Q2YNQ4	ATP/GTP-binding site motif A (P-loop):ABC transporter:AAA ATPase OS=Brucella abortus (strain 2308) OX=359391 GN=BAB1_0949 PE=3 SV=1	BAB1_0949	0.4508	5.90583e-05	Down
Biological Process	cellular component organization	1.24	0.0119296	Q2YQY5	Class I peptide chain release factor domain OS=Brucella abortus (strain 2308) OX=359391 GN=BAB1_2089 PE=3 SV=1	BAB1_2089	2.3381	0.0301564	Up
Biological Process	cellular component organization or biogenesis	1.2	0.0118069	Q2YRK2	Pseudouridine synthase OS=Brucella abortus (strain 2308) OX=359391 GN=BAB1_1666 PE=3 SV=1	BAB1_1666	0.4758	0.000268527	Down
Biological Process	cellular component organization	1.24	0.0119296	Q57AW9	ATPase n2B(predicted) OS=Brucella abortus biovar 1 (strain 9-941) OX=262698 GN=BruAb1_1905 PE=4 SV=1	BruAb1_1905	0.4419	0.00414514	Down
Biological Process	cellular component organization	1.24	0.0119296	Q578Z6	50S ribosomal subunit assembly factor BipA OS=Brucella abortus biovar 1 (strain 9-941) OX=262698 GN=bipA PE=3 SV=1	bipA	0.4545	0.000376435	Down
Biological Process	cellular component organization or biogenesis	1.2	0.0118069	Q2YM03	50S ribosomal protein L3 OS=Brucella abortus (strain 2308) OX=359391 GN=rplC PE=3 SV=1	rplC	0.3628	1.28833e-05	Down
Biological Process	cellular component organization or biogenesis	1.2	0.0118069	Q2YKM8	50S ribosomal protein L33 OS=Brucella abortus (strain 2308) OX=359391 GN=rpmG PE=3 SV=1	rpmG	0.5757	0.0174133	Down
Biological Process	cellular component organization or biogenesis	1.2	0.0118069	Q2YRP7	Ribosome-recycling factor OS=Brucella abortus (strain 2308) OX=359391 GN=frr PE=3 SV=1	frr	1.8867	7.07597e-07	Up
Biological Process	cellular component organization or biogenesis	1.2	0.0118069	Q2YRJ1	30S ribosomal protein S2 OS=Brucella abortus (strain 2308) OX=359391 GN=rpsB PE=3 SV=1	rpsB	0.4894	5.0161e-06	Down
Biological Process	cellular component organization or biogenesis	1.2	0.0118069	Q2YRA9	30S ribosomal protein S8 OS=Brucella abortus (strain 2308) OX=359391 GN=rpsH PE=3 SV=1	rpsH	0.5371	0.000609214	Down
Biological Process	cellular component organization or biogenesis	1.2	0.0118069	Q2YM63	Ribosomal RNA small subunit methyltransferase H OS=Brucella abortus (strain 2308) OX=359391 GN=rsmH PE=3 SV=1	rsmH	1.7272	0.00015094	Up
Biological Process	cellular component organization or biogenesis	1.2	0.0118069	Q2YRU1	50S ribosomal protein L17 OS=Brucella abortus (strain 2308) OX=359391 GN=rplQ PE=3 SV=1	rplQ	0.5208	0.00302212	Down
Biological Process	cellular component organization or biogenesis	1.2	0.0118069	Q2YM07	30S ribosomal protein S19 OS=Brucella abortus (strain 2308) OX=359391 GN=rpsS PE=3 SV=1	rpsS	0.438	1.76966e-06	Down
Biological Process	cellular component organization or biogenesis	1.2	0.0118069	Q2YP35	Protein GrpE OS=Brucella abortus (strain 2308) OX=359391 GN=grpE PE=3 SV=1	grpE	3.7779	3.74342e-06	Up
Biological Process	cellular component organization or biogenesis	1.2	0.0118069	Q2YQY5	Class I peptide chain release factor domain OS=Brucella abortus (strain 2308) OX=359391 GN=BAB1_2089 PE=3 SV=1	BAB1_2089	2.3381	0.0301564	Up
Biological Process	cellular component organization or biogenesis	1.2	0.0118069	Q2YQV2	Chaperone protein DnaK OS=Brucella abortus (strain 2308) OX=359391 GN=dnaK PE=2 SV=1	dnaK	2.0825	1.16036e-05	Up
Biological Process	cellular component organization or biogenesis	1.2	0.0118069	Q2YLQ1	Succinate dehydrogenase flavoprotein subunit OS=Brucella abortus (strain 2308) OX=359391 GN=BAB1_1901 PE=3 SV=1	BAB1_1901	0.5629	0.000113833	Down
Biological Process	cellular component organization or biogenesis	1.2	0.0118069	Q2YJP1	Peptidase family U6, penicillin-insensitive murein endopeptidase OS=Brucella abortus (strain 2308) OX=359391 GN=mepA PE=4 SV=1	mepA	0.0856	0.000131778	Down
Biological Process	cellular component organization or biogenesis	1.2	0.0118069	Q2YR84	Uncharacterized protein OS=Brucella abortus (strain 2308) OX=359391 GN=BAB1_1985 PE=4 SV=1	BAB1_1985	0.38	0.000558993	Down
Biological Process	cellular component organization or biogenesis	1.2	0.0118069	Q2YR72	Cell division ATP-binding protein FtsE OS=Brucella abortus (strain 2308) OX=359391 GN=ftsE PE=3 SV=1	ftsE	1.7744	0.000855003	Up
Biological Process	cellular component organization or biogenesis	1.2	0.0118069	Q2YNQ5	Uncharacterized protein OS=Brucella abortus (strain 2308) OX=359391 GN=BAB1_0948 PE=3 SV=1	BAB1_0948	0.4701	4.61755e-05	Down
Biological Process	cellular component organization or biogenesis	1.2	0.0118069	Q2YKL0	DNA topoisomerase 4 subunit B OS=Brucella abortus (strain 2308) OX=359391 GN=parE PE=3 SV=1	parE	0.4706	0.000491558	Down
Biological Process	cellular component organization	1.24	0.0119296	Q57D27	GTPase HflX OS=Brucella abortus biovar 1 (strain 9-941) OX=262698 GN=hflX PE=3 SV=1	hflX	2.2688	7.61394e-05	Up
Biological Process	cellular component organization or biogenesis	1.2	0.0118069	Q2YQP6	30S ribosomal protein S20 OS=Brucella abortus (strain 2308) OX=359391 GN=rpsT PE=3 SV=1	rpsT	0.5	4.80844e-05	Down
Biological Process	cellular component organization or biogenesis	1.2	0.0118069	Q2YRA3	50S ribosomal protein L29 OS=Brucella abortus (strain 2308) OX=359391 GN=rpmC PE=3 SV=1	rpmC	0.4673	3.51167e-05	Down
Biological Process	cellular component organization	1.24	0.0119296	Q57C59	Methylenetetrahydrofolate reductase OS=Brucella abortus biovar 1 (strain 9-941) OX=262698 GN=metF PE=3 SV=1	metF	0.4458	2.33056e-05	Down
Biological Process	cellular component organization	1.24	0.0119296	Q579D0	NagA, N-acetylglucosamine-6-phosphate deacetylase OS=Brucella abortus biovar 1 (strain 9-941) OX=262698 GN=nagA PE=3 SV=1	nagA	1.9813	0.00712567	Up
Biological Process	cellular component organization	1.24	0.0119296	Q577X8	Transcription-repair-coupling factor OS=Brucella abortus biovar 1 (strain 9-941) OX=262698 GN=mfd PE=3 SV=1	mfd	0.6378	8.93139e-05	Down
Biological Process	cellular component organization or biogenesis	1.2	0.0118069	Q2YMU7	Cytochrome c-type biogenesis protein CcmE OS=Brucella abortus (strain 2308) OX=359391 GN=ccmE PE=3 SV=1	ccmE	0.4254	0.000166428	Down
Biological Process	cellular component organization or biogenesis	1.2	0.0118069	Q2YRG4	Deoxyuridine 5'-triphosphate nucleotidohydrolase OS=Brucella abortus (strain 2308) OX=359391 GN=dut PE=1 SV=1	dut	1.6549	0.002867	Up
Biological Process	cellular component organization or biogenesis	1.2	0.0118069	Q2YQZ3	ATP-dependent protease subunit HslV OS=Brucella abortus (strain 2308) OX=359391 GN=hslV PE=3 SV=1	hslV	2.2967	0.00361549	Up
Biological Process	cellular component organization or biogenesis	1.2	0.0118069	Q2YLY7	UDP-N-acetylenolpyruvoylglucosamine reductase OS=Brucella abortus (strain 2308) OX=359391 GN=murB PE=3 SV=1	murB	0.5269	5.01099e-05	Down
Biological Process	cellular component organization or biogenesis	1.2	0.0118069	Q2YM06	50S ribosomal protein L2 OS=Brucella abortus (strain 2308) OX=359391 GN=rplB PE=3 SV=1	rplB	0.3883	1.69513e-05	Down
Biological Process	cellular component organization or biogenesis	1.2	0.0118069	Q2YQS6	Endoribonuclease YbeY OS=Brucella abortus (strain 2308) OX=359391 GN=ybeY PE=3 SV=2	ybeY	2.9575	0.000275987	Up
Biological Process	cellular component organization or biogenesis	1.2	0.0118069	Q2YRR3	Cyclic pyranopterin monophosphate synthase OS=Brucella abortus (strain 2308) OX=359391 GN=moaC PE=3 SV=1	moaC	0.5288	0.00394964	Down
Biological Process	cellular component organization or biogenesis	1.2	0.0118069	Q2YPJ2	Large-conductance mechanosensitive channel OS=Brucella abortus (strain 2308) OX=359391 GN=mscL PE=3 SV=1	mscL	2.9855	7.83591e-05	Up
Biological Process	cellular component organization or biogenesis	1.2	0.0118069	Q2YRA1	30S ribosomal protein S3 OS=Brucella abortus (strain 2308) OX=359391 GN=rpsC PE=3 SV=1	rpsC	0.2803	1.24688e-05	Down
Biological Process	cellular component organization or biogenesis	1.2	0.0118069	Q2YRA4	30S ribosomal protein S17 OS=Brucella abortus (strain 2308) OX=359391 GN=rpsQ PE=3 SV=1	rpsQ	0.4921	0.00432116	Down
Biological Process	cellular component organization or biogenesis	1.2	0.0118069	Q2YRA6	50S ribosomal protein L24 OS=Brucella abortus (strain 2308) OX=359391 GN=rplX PE=3 SV=1	rplX	0.5604	0.00120519	Down
Biological Process	cellular component organization or biogenesis	1.2	0.0118069	Q2YLL8	50S ribosomal protein L27 OS=Brucella abortus (strain 2308) OX=359391 GN=rpmA PE=3 SV=1	rpmA	0.3109	0.000275487	Down
Biological Process	cellular component organization or biogenesis	1.2	0.0118069	Q2YRA8	30S ribosomal protein S14 OS=Brucella abortus (strain 2308) OX=359391 GN=rpsN PE=3 SV=1	rpsN	0.3844	0.000130388	Down
Biological Process	cellular component organization or biogenesis	1.2	0.0118069	Q2YR56	50S ribosomal protein L28 OS=Brucella abortus (strain 2308) OX=359391 GN=rpmB PE=3 SV=1	rpmB	0.2805	2.1384e-05	Down
Biological Process	gene expression	1.19	0.00878234	Q2YRA1	30S ribosomal protein S3 OS=Brucella abortus (strain 2308) OX=359391 GN=rpsC PE=3 SV=1	rpsC	0.2803	1.24688e-05	Down
Biological Process	gene expression	1.19	0.00878234	Q2YRA4	30S ribosomal protein S17 OS=Brucella abortus (strain 2308) OX=359391 GN=rpsQ PE=3 SV=1	rpsQ	0.4921	0.00432116	Down
Biological Process	gene expression	1.19	0.00878234	Q2YRA6	50S ribosomal protein L24 OS=Brucella abortus (strain 2308) OX=359391 GN=rplX PE=3 SV=1	rplX	0.5604	0.00120519	Down
Biological Process	cellular macromolecule biosynthetic process	1.2	0.00729026	Q2YRU1	50S ribosomal protein L17 OS=Brucella abortus (strain 2308) OX=359391 GN=rplQ PE=3 SV=1	rplQ	0.5208	0.00302212	Down
Biological Process	cellular macromolecule biosynthetic process	1.2	0.00729026	Q2YKQ3	Bacterial regulatory protein LysR, HTH motif:LysR substrate binding domain OS=Brucella abortus (strain 2308) OX=359391 GN=BAB2_0599 PE=3 SV=1	BAB2_0599	1.8239	0.0014106	Up
Biological Process	cellular macromolecule biosynthetic process	1.2	0.00729026	Q2YQY5	Class I peptide chain release factor domain OS=Brucella abortus (strain 2308) OX=359391 GN=BAB1_2089 PE=3 SV=1	BAB1_2089	2.3381	0.0301564	Up
Biological Process	cellular macromolecule biosynthetic process	1.2	0.00729026	Q2YJZ4	Ribonucleoside-diphosphate reductase subunit beta OS=Brucella abortus (strain 2308) OX=359391 GN=nrdF PE=3 SV=1	nrdF	0.2495	6.26433e-06	Down
Biological Process	cellular macromolecule biosynthetic process	1.2	0.00729026	Q2YJP1	Peptidase family U6, penicillin-insensitive murein endopeptidase OS=Brucella abortus (strain 2308) OX=359391 GN=mepA PE=4 SV=1	mepA	0.0856	0.000131778	Down
Biological Process	cellular macromolecule biosynthetic process	1.2	0.00729026	Q2YNK6	Bacterial regulatory proteins, AsnC family OS=Brucella abortus (strain 2308) OX=359391 GN=BAB1_0887 PE=4 SV=1	BAB1_0887	1.5417	0.000952756	Up
Biological Process	cellular macromolecule biosynthetic process	1.2	0.00729026	Q2YQ19	Alanine--tRNA ligase OS=Brucella abortus (strain 2308) OX=359391 GN=BAB1_1074 PE=3 SV=1	BAB1_1074	0.2251	8.35732e-05	Down
Biological Process	cellular macromolecule biosynthetic process	1.2	0.00729026	Q2YND8	50S ribosomal protein L13 OS=Brucella abortus (strain 2308) OX=359391 GN=rplM PE=3 SV=1	rplM	0.5362	2.76764e-05	Down
Biological Process	cellular macromolecule biosynthetic process	1.2	0.00729026	Q2YNX7	DNA gyrase subunit B OS=Brucella abortus (strain 2308) OX=359391 GN=gyrB PE=3 SV=1	gyrB	0.6093	6.71644e-05	Down
Biological Process	cellular macromolecule biosynthetic process	1.2	0.00729026	Q2YLP6	50S ribosomal protein L19 OS=Brucella abortus (strain 2308) OX=359391 GN=rplS PE=3 SV=1	rplS	0.4689	0.00025566	Down
Biological Process	cellular macromolecule biosynthetic process	1.2	0.00729026	Q2YM11	50S ribosomal protein L11 OS=Brucella abortus (strain 2308) OX=359391 GN=rplK PE=3 SV=1	rplK	0.5098	0.000152964	Down
Biological Process	cellular macromolecule biosynthetic process	1.2	0.00729026	Q57C78	UDP-N-acetylglucosamine--N-acetylmuramyl-(pentapeptide) pyrophosphoryl-undecaprenol N-acetylglucosamine transferase OS=Brucella abortus biovar 1 (strain 9-941) OX=262698 GN=murG PE=3 SV=1	murG	2.0901	0.00208137	Up
Biological Process	cellular macromolecule biosynthetic process	1.2	0.00729026	Q57CY1	Isoprenyl transferase OS=Brucella abortus biovar 1 (strain 9-941) OX=262698 GN=uppS PE=3 SV=1	uppS	0.2343	2.7364e-05	Down
Biological Process	cellular macromolecule biosynthetic process	1.2	0.00729026	Q57AA0	Translation initiation factor IF-2 OS=Brucella abortus biovar 1 (strain 9-941) OX=262698 GN=infB PE=3 SV=1	infB	0.6093	1.01459e-06	Down
Biological Process	cellular macromolecule biosynthetic process	1.2	0.00729026	Q576T0	Methionyl-tRNA formyltransferase OS=Brucella abortus biovar 1 (strain 9-941) OX=262698 GN=fmt PE=3 SV=1	fmt	0.625	0.00107418	Down
Biological Process	cellular macromolecule biosynthetic process	1.2	0.00729026	Q57FM3	Integration host factor subunit beta OS=Brucella abortus biovar 1 (strain 9-941) OX=262698 GN=ihfB PE=3 SV=1	ihfB	1.617	0.00104649	Up
Biological Process	cellular macromolecule biosynthetic process	1.2	0.00729026	Q2YPS4	Phosphoglucomutase/phosphomannomutase:Phosphogluc omutase/phosphomannomutase C terminal:Phosphoglucomutase/phosphomannomutase OS=Brucella abortus (strain 2308) OX=359391 GN=pgm PE=3 SV=1	pgm	1.5862	0.000764168	Up
Biological Process	cellular macromolecule biosynthetic process	1.2	0.00729026	Q57ER3	30S ribosomal protein S18 OS=Brucella abortus biovar 1 (strain 9-941) OX=262698 GN=rpsR PE=3 SV=1	rpsR	0.3077	1.16584e-05	Down
Biological Process	cellular macromolecule biosynthetic process	1.2	0.00729026	Q2YM15	DNA-directed RNA polymerase subunit beta OS=Brucella abortus (strain 2308) OX=359391 GN=rpoB PE=3 SV=1	rpoB	0.5935	4.7082e-05	Down
Biological Process	cellular macromolecule biosynthetic process	1.2	0.00729026	Q2YRJ1	30S ribosomal protein S2 OS=Brucella abortus (strain 2308) OX=359391 GN=rpsB PE=3 SV=1	rpsB	0.4894	5.0161e-06	Down
Biological Process	cellular macromolecule biosynthetic process	1.2	0.00729026	Q2YRA1	30S ribosomal protein S3 OS=Brucella abortus (strain 2308) OX=359391 GN=rpsC PE=3 SV=1	rpsC	0.2803	1.24688e-05	Down
Biological Process	cellular macromolecule biosynthetic process	1.2	0.00729026	Q2YMI3	Ribonuclease H OS=Brucella abortus (strain 2308) OX=359391 GN=rnhA PE=3 SV=1	rnhA	0.3496	0.00123384	Down
Biological Process	cellular macromolecule biosynthetic process	1.2	0.00729026	Q2YRA4	30S ribosomal protein S17 OS=Brucella abortus (strain 2308) OX=359391 GN=rpsQ PE=3 SV=1	rpsQ	0.4921	0.00432116	Down
Biological Process	cellular macromolecule biosynthetic process	1.2	0.00729026	Q2YRA6	50S ribosomal protein L24 OS=Brucella abortus (strain 2308) OX=359391 GN=rplX PE=3 SV=1	rplX	0.5604	0.00120519	Down
Biological Process	cellular macromolecule biosynthetic process	1.2	0.00729026	Q2YLL8	50S ribosomal protein L27 OS=Brucella abortus (strain 2308) OX=359391 GN=rpmA PE=3 SV=1	rpmA	0.3109	0.000275487	Down
Biological Process	cellular macromolecule biosynthetic process	1.2	0.00729026	Q2YRA8	30S ribosomal protein S14 OS=Brucella abortus (strain 2308) OX=359391 GN=rpsN PE=3 SV=1	rpsN	0.3844	0.000130388	Down
Biological Process	cellular macromolecule biosynthetic process	1.2	0.00729026	Q2YRA3	50S ribosomal protein L29 OS=Brucella abortus (strain 2308) OX=359391 GN=rpmC PE=3 SV=1	rpmC	0.4673	3.51167e-05	Down
Biological Process	cellular macromolecule biosynthetic process	1.2	0.00729026	Q2YRA9	30S ribosomal protein S8 OS=Brucella abortus (strain 2308) OX=359391 GN=rpsH PE=3 SV=1	rpsH	0.5371	0.000609214	Down
Biological Process	cellular macromolecule biosynthetic process	1.2	0.00729026	Q2YM06	50S ribosomal protein L2 OS=Brucella abortus (strain 2308) OX=359391 GN=rplB PE=3 SV=1	rplB	0.3883	1.69513e-05	Down
Biological Process	cellular macromolecule biosynthetic process	1.2	0.00729026	Q2YLZ8	30S ribosomal protein S12 OS=Brucella abortus (strain 2308) OX=359391 GN=rpsL PE=3 SV=1	rpsL	0.2251	7.30625e-05	Down
Biological Process	cellular macromolecule biosynthetic process	1.2	0.00729026	Q2YQP6	30S ribosomal protein S20 OS=Brucella abortus (strain 2308) OX=359391 GN=rpsT PE=3 SV=1	rpsT	0.5	4.80844e-05	Down
Biological Process	cellular macromolecule biosynthetic process	1.2	0.00729026	Q2YM07	30S ribosomal protein S19 OS=Brucella abortus (strain 2308) OX=359391 GN=rpsS PE=3 SV=1	rpsS	0.438	1.76966e-06	Down
Biological Process	cellular macromolecule biosynthetic process	1.2	0.00729026	Q2YMH2	50S ribosomal protein L9 OS=Brucella abortus (strain 2308) OX=359391 GN=rplI PE=3 SV=1	rplI	0.659	0.00138482	Down
Biological Process	cellular macromolecule biosynthetic process	1.2	0.00729026	Q2YM03	50S ribosomal protein L3 OS=Brucella abortus (strain 2308) OX=359391 GN=rplC PE=3 SV=1	rplC	0.3628	1.28833e-05	Down
Biological Process	cellular macromolecule biosynthetic process	1.2	0.00729026	Q2YKM8	50S ribosomal protein L33 OS=Brucella abortus (strain 2308) OX=359391 GN=rpmG PE=3 SV=1	rpmG	0.5757	0.0174133	Down
Biological Process	cellular macromolecule biosynthetic process	1.2	0.00729026	Q2YRP7	Ribosome-recycling factor OS=Brucella abortus (strain 2308) OX=359391 GN=frr PE=3 SV=1	frr	1.8867	7.07597e-07	Up
Biological Process	cellular macromolecule biosynthetic process	1.2	0.00729026	Q2YM04	50S ribosomal protein L4 OS=Brucella abortus (strain 2308) OX=359391 GN=rplD PE=3 SV=1	rplD	0.6451	0.00762906	Down
Biological Process	cellular macromolecule biosynthetic process	1.2	0.00729026	Q2YR56	50S ribosomal protein L28 OS=Brucella abortus (strain 2308) OX=359391 GN=rpmB PE=3 SV=1	rpmB	0.2805	2.1384e-05	Down
Biological Process	cellular macromolecule biosynthetic process	1.2	0.00729026	Q57DW2	30S ribosomal protein S9 OS=Brucella abortus biovar 1 (strain 9-941) OX=262698 GN=rpsI PE=3 SV=1	rpsI	0.417	2.58067e-06	Down
Biological Process	cellular macromolecule biosynthetic process	1.2	0.00729026	Q57CS0	50S ribosomal protein L5 OS=Brucella abortus biovar 1 (strain 9-941) OX=262698 GN=rplE PE=3 SV=1	rplE	0.5788	9.72581e-06	Down
Biological Process	cellular macromolecule biosynthetic process	1.2	0.00729026	Q57DJ4	DD-transpeptidase OS=Brucella abortus biovar 1 (strain 9-941) OX=262698 GN=BruAb1_0926 PE=3 SV=1	BruAb1_0926	0.6355	0.00220429	Down
Biological Process	cellular macromolecule biosynthetic process	1.2	0.00729026	Q577C8	Ribonucleoside-diphosphate reductase OS=Brucella abortus biovar 1 (strain 9-941) OX=262698 GN=nrdE PE=3 SV=1	nrdE	0.0585	2.79143e-06	Down
Biological Process	cellular macromolecule biosynthetic process	1.2	0.00729026	Q57BZ2	CsaA, csaA protein OS=Brucella abortus biovar 1 (strain 9-941) OX=262698 GN=csaA PE=4 SV=1	csaA	3.8226	0.00205819	Up
Biological Process	cellular macromolecule biosynthetic process	1.2	0.00729026	Q57C81	D-alanine--D-alanine ligase OS=Brucella abortus biovar 1 (strain 9-941) OX=262698 GN=ddlB PE=3 SV=1	ddlB	0.5227	0.000348842	Down
Biological Process	cellular macromolecule biosynthetic process	1.2	0.00729026	Q57CM4	D-alanine--D-alanine ligase OS=Brucella abortus biovar 1 (strain 9-941) OX=262698 GN=ddlA PE=3 SV=1	ddlA	0.2411	5.14975e-06	Down
Biological Process	cellular macromolecule biosynthetic process	1.2	0.00729026	Q57AN1	BolA, bolA protein OS=Brucella abortus biovar 1 (strain 9-941) OX=262698 GN=bolA PE=3 SV=1	bolA	0.5991	0.00256886	Down
Biological Process	cellular macromolecule biosynthetic process	1.2	0.00729026	Q579U6	Transcriptional regulator, DeoR family OS=Brucella abortus biovar 1 (strain 9-941) OX=262698 GN=BruAb2_0142 PE=4 SV=1	BruAb2_0142	1.5425	0.0226813	Up
Biological Process	cellular macromolecule biosynthetic process	1.2	0.00729026	Q57FY4	Transcriptional regulator, LysR family OS=Brucella abortus biovar 1 (strain 9-941) OX=262698 GN=BruAb1_0029 PE=3 SV=1	BruAb1_0029	2.0444	0.000157924	Up
Biological Process	cellular macromolecule biosynthetic process	1.2	0.00729026	Q57D27	GTPase HflX OS=Brucella abortus biovar 1 (strain 9-941) OX=262698 GN=hflX PE=3 SV=1	hflX	2.2688	7.61394e-05	Up
Biological Process	cellular macromolecule biosynthetic process	1.2	0.00729026	Q57AA7	Apolipoprotein N-acyltransferase OS=Brucella abortus biovar 1 (strain 9-941) OX=262698 GN=cutE PE=3 SV=1	cutE	1.8666	0.00262412	Up
Biological Process	cellular macromolecule biosynthetic process	1.2	0.00729026	Q57BM6	RNA polymerase sigma factor RpoH OS=Brucella abortus biovar 1 (strain 9-941) OX=262698 GN=rpoH PE=3 SV=1	rpoH	0.5767	0.00031523	Down
Biological Process	macromolecule biosynthetic process	1.2	0.00729026	Q2YJP8	Elongation factor 4 OS=Brucella abortus (strain 2308) OX=359391 GN=lepA PE=3 SV=1	lepA	0.4609	3.31368e-05	Down
Biological Process	macromolecule biosynthetic process	1.2	0.00729026	Q2YRC4	Elongation factor P OS=Brucella abortus (strain 2308) OX=359391 GN=efp PE=3 SV=1	efp	0.0269	0.000278367	Down
Biological Process	macromolecule biosynthetic process	1.2	0.00729026	Q2YRN8	Transcription elongation factor GreA OS=Brucella abortus (strain 2308) OX=359391 GN=greA PE=3 SV=1	greA	1.6785	0.000138859	Up
Biological Process	macromolecule biosynthetic process	1.2	0.00729026	Q2YLL7	50S ribosomal protein L21 OS=Brucella abortus (strain 2308) OX=359391 GN=rplU PE=3 SV=1	rplU	0.4451	0.00446753	Down
Biological Process	macromolecule biosynthetic process	1.2	0.00729026	Q2YRA5	50S ribosomal protein L14 OS=Brucella abortus (strain 2308) OX=359391 GN=rplN PE=3 SV=1	rplN	0.4741	8.83962e-05	Down
Biological Process	cellular macromolecule biosynthetic process	1.2	0.00729026	Q57AI7	DNA polymerase III subunit epsilon OS=Brucella abortus biovar 1 (strain 9-941) OX=262698 GN=dnaQ PE=4 SV=1	dnaQ	0.327	0.00167352	Down
Biological Process	cellular macromolecule biosynthetic process	1.2	0.00729026	Q57CT0	30S ribosomal protein S13 OS=Brucella abortus biovar 1 (strain 9-941) OX=262698 GN=rpsM PE=3 SV=1	rpsM	0.3585	6.4302e-06	Down
Biological Process	cellular macromolecule biosynthetic process	1.2	0.00729026	Q57C96	DNA helicase OS=Brucella abortus biovar 1 (strain 9-941) OX=262698 GN=BruAb1_1408 PE=4 SV=1	BruAb1_1408	0.3244	0.00056879	Down
Biological Process	cellular macromolecule biosynthetic process	1.2	0.00729026	Q57DD7	Serine-type D-Ala-D-Ala carboxypeptidase OS=Brucella abortus biovar 1 (strain 9-941) OX=262698 GN=BruAb1_0997 PE=3 SV=1	BruAb1_0997	0.2761	5.49265e-05	Down
Biological Process	cellular macromolecule biosynthetic process	1.2	0.00729026	Q57AE2	50S ribosomal protein L20 OS=Brucella abortus biovar 1 (strain 9-941) OX=262698 GN=rplT PE=3 SV=1	rplT	0.503	4.11694e-06	Down
Biological Process	cellular macromolecule biosynthetic process	1.2	0.00729026	P0C0Z3	50S ribosomal protein L16 OS=Brucella abortus biovar 1 (strain 9-941) OX=262698 GN=rplP PE=3 SV=1	rplP	0.3152	4.66077e-05	Down
Biological Process	cellular macromolecule biosynthetic process	1.2	0.00729026	Q57CS6	50S ribosomal protein L30 OS=Brucella abortus biovar 1 (strain 9-941) OX=262698 GN=rpmD PE=3 SV=1	rpmD	0.1748	1.42841e-05	Down
Biological Process	cellular macromolecule biosynthetic process	1.2	0.00729026	Q57CQ7	30S ribosomal protein S10 OS=Brucella abortus biovar 1 (strain 9-941) OX=262698 GN=rpsJ PE=3 SV=1	rpsJ	0.6639	0.00138594	Down
Biological Process	cellular macromolecule biosynthetic process	1.2	0.00729026	Q57CP5	50S ribosomal protein L1 OS=Brucella abortus biovar 1 (strain 9-941) OX=262698 GN=rplA PE=3 SV=1	rplA	0.4971	0.0011138	Down
Biological Process	cellular macromolecule biosynthetic process	1.2	0.00729026	Q57CS5	30S ribosomal protein S5 OS=Brucella abortus biovar 1 (strain 9-941) OX=262698 GN=rpsE PE=3 SV=1	rpsE	0.5413	0.000214549	Down
Biological Process	cellular macromolecule biosynthetic process	1.2	0.00729026	Q57E65	Cysteine--tRNA ligase OS=Brucella abortus biovar 1 (strain 9-941) OX=262698 GN=cysS PE=3 SV=1	cysS	0.6544	0.000771654	Down
Biological Process	cellular macromolecule biosynthetic process	1.2	0.00729026	Q576Q3	Peptide chain release factor 3 OS=Brucella abortus biovar 1 (strain 9-941) OX=262698 GN=prfC PE=3 SV=1	prfC	0.2766	1.50199e-05	Down
Biological Process	cellular macromolecule biosynthetic process	1.2	0.00729026	Q57FX6	3-deoxy-manno-octulosonate cytidylyltransferase OS=Brucella abortus biovar 1 (strain 9-941) OX=262698 GN=kdsB PE=3 SV=1	kdsB	1.5733	8.79088e-06	Up
Biological Process	cellular macromolecule biosynthetic process	1.2	0.00729026	Q57DY0	Transcription antitermination protein NusB OS=Brucella abortus biovar 1 (strain 9-941) OX=262698 GN=nusB PE=3 SV=1	nusB	1.8482	0.000566915	Up
Biological Process	cellular macromolecule biosynthetic process	1.2	0.00729026	Q57CT1	30S ribosomal protein S11 OS=Brucella abortus biovar 1 (strain 9-941) OX=262698 GN=rpsK PE=3 SV=1	rpsK	0.1344	1.4856e-07	Down
Biological Process	cellular macromolecule biosynthetic process	1.2	0.00729026	Q57BA8	50S ribosomal protein L32 OS=Brucella abortus biovar 1 (strain 9-941) OX=262698 GN=rpmF PE=3 SV=1	rpmF	0.3777	0.0183453	Down
Biological Process	cellular macromolecule biosynthetic process	1.2	0.00729026	Q57CR3	50S ribosomal protein L22 OS=Brucella abortus biovar 1 (strain 9-941) OX=262698 GN=rplV PE=3 SV=1	rplV	0.655	0.0109691	Down
Biological Process	cellular macromolecule biosynthetic process	1.2	0.00729026	Q57CS3	50S ribosomal protein L6 OS=Brucella abortus biovar 1 (strain 9-941) OX=262698 GN=rplF PE=3 SV=1	rplF	0.5636	0.00109911	Down
Biological Process	cellular macromolecule biosynthetic process	1.2	0.00729026	Q57CP9	DNA-directed RNA polymerase subunit beta' OS=Brucella abortus biovar 1 (strain 9-941) OX=262698 GN=rpoC PE=3 SV=1	rpoC	0.573	6.62589e-05	Down
Biological Process	cellular macromolecule biosynthetic process	1.2	0.00729026	P0C0Z5	30S ribosomal protein S15 OS=Brucella abortus biovar 1 (strain 9-941) OX=262698 GN=rpsO PE=3 SV=1	rpsO	0.5382	0.011201	Down
Biological Process	cellular macromolecule biosynthetic process	1.2	0.00729026	Q57BH6	Crossover junction endodeoxyribonuclease RuvC OS=Brucella abortus biovar 1 (strain 9-941) OX=262698 GN=ruvC PE=3 SV=1	ruvC	0.1521	8.82814e-07	Down
Biological Process	cellular macromolecule biosynthetic process	1.2	0.00729026	Q2YQS6	Endoribonuclease YbeY OS=Brucella abortus (strain 2308) OX=359391 GN=ybeY PE=3 SV=2	ybeY	2.9575	0.000275987	Up
Biological Process	cellular macromolecule biosynthetic process	1.2	0.00729026	Q2YLY7	UDP-N-acetylenolpyruvoylglucosamine reductase OS=Brucella abortus (strain 2308) OX=359391 GN=murB PE=3 SV=1	murB	0.5269	5.01099e-05	Down
Biological Process	cellular macromolecule biosynthetic process	1.2	0.00729026	Q2YRT2	50S ribosomal protein L18 OS=Brucella abortus (strain 2308) OX=359391 GN=rplR PE=3 SV=1	rplR	0.6025	0.00942399	Down
Biological Process	gene expression	1.19	0.00878234	Q2YQY5	Class I peptide chain release factor domain OS=Brucella abortus (strain 2308) OX=359391 GN=BAB1_2089 PE=3 SV=1	BAB1_2089	2.3381	0.0301564	Up
Biological Process	gene expression	1.19	0.00878234	Q2YLV1	MTTase N-terminal domain-containing protein OS=Brucella abortus (strain 2308) OX=359391 GN=BAB1_1933 PE=4 SV=1	BAB1_1933	0.0525	0.00450078	Down
Biological Process	gene expression	1.19	0.00878234	Q2YME1	Threonylcarbamoyl-AMP synthase OS=Brucella abortus (strain 2308) OX=359391 GN=BAB1_0434 PE=3 SV=1	BAB1_0434	1.988	0.000107508	Up
Biological Process	gene expression	1.19	0.00878234	Q2YNK6	Bacterial regulatory proteins, AsnC family OS=Brucella abortus (strain 2308) OX=359391 GN=BAB1_0887 PE=4 SV=1	BAB1_0887	1.5417	0.000952756	Up
Biological Process	gene expression	1.19	0.00878234	Q2YQ19	Alanine--tRNA ligase OS=Brucella abortus (strain 2308) OX=359391 GN=BAB1_1074 PE=3 SV=1	BAB1_1074	0.2251	8.35732e-05	Down
Biological Process	gene expression	1.19	0.00878234	Q2YNX7	DNA gyrase subunit B OS=Brucella abortus (strain 2308) OX=359391 GN=gyrB PE=3 SV=1	gyrB	0.6093	6.71644e-05	Down
Biological Process	gene expression	1.19	0.00878234	Q2YRK2	Pseudouridine synthase OS=Brucella abortus (strain 2308) OX=359391 GN=BAB1_1666 PE=3 SV=1	BAB1_1666	0.4758	0.000268527	Down
Biological Process	gene expression	1.19	0.00878234	Q2YKQ3	Bacterial regulatory protein LysR, HTH motif:LysR substrate binding domain OS=Brucella abortus (strain 2308) OX=359391 GN=BAB2_0599 PE=3 SV=1	BAB2_0599	1.8239	0.0014106	Up
Biological Process	gene expression	1.19	0.00878234	Q2YLP6	50S ribosomal protein L19 OS=Brucella abortus (strain 2308) OX=359391 GN=rplS PE=3 SV=1	rplS	0.4689	0.00025566	Down
Biological Process	gene expression	1.19	0.00878234	Q2YLJ0	Ribosomal RNA large subunit methyltransferase H OS=Brucella abortus (strain 2308) OX=359391 GN=rlmH PE=3 SV=1	rlmH	5.3941	6.06204e-06	Up
Biological Process	gene expression	1.19	0.00878234	Q2YNV3	Dual-specificity RNA methyltransferase RlmN OS=Brucella abortus (strain 2308) OX=359391 GN=rlmN PE=3 SV=1	rlmN	0.4771	0.000156402	Down
Biological Process	gene expression	1.19	0.00878234	Q57AJ7	tRNA uridine 5-carboxymethylaminomethyl modification enzyme MnmG OS=Brucella abortus biovar 1 (strain 9-941) OX=262698 GN=mnmG PE=3 SV=1	mnmG	0.2905	0.000147285	Down
Biological Process	gene expression	1.19	0.00878234	Q57AA0	Translation initiation factor IF-2 OS=Brucella abortus biovar 1 (strain 9-941) OX=262698 GN=infB PE=3 SV=1	infB	0.6093	1.01459e-06	Down
Biological Process	gene expression	1.19	0.00878234	Q577Y8	Octanoyltransferase OS=Brucella abortus biovar 1 (strain 9-941) OX=262698 GN=lipB PE=3 SV=1	lipB	0.1186	8.24982e-05	Down
Biological Process	gene expression	1.19	0.00878234	Q576T0	Methionyl-tRNA formyltransferase OS=Brucella abortus biovar 1 (strain 9-941) OX=262698 GN=fmt PE=3 SV=1	fmt	0.625	0.00107418	Down
Biological Process	gene expression	1.19	0.00878234	Q57FM3	Integration host factor subunit beta OS=Brucella abortus biovar 1 (strain 9-941) OX=262698 GN=ihfB PE=3 SV=1	ihfB	1.617	0.00104649	Up
Biological Process	gene expression	1.19	0.00878234	Q2YM11	50S ribosomal protein L11 OS=Brucella abortus (strain 2308) OX=359391 GN=rplK PE=3 SV=1	rplK	0.5098	0.000152964	Down
Biological Process	gene expression	1.19	0.00878234	Q57ER3	30S ribosomal protein S18 OS=Brucella abortus biovar 1 (strain 9-941) OX=262698 GN=rpsR PE=3 SV=1	rpsR	0.3077	1.16584e-05	Down
Biological Process	gene expression	1.19	0.00878234	Q2YRU1	50S ribosomal protein L17 OS=Brucella abortus (strain 2308) OX=359391 GN=rplQ PE=3 SV=1	rplQ	0.5208	0.00302212	Down
Biological Process	gene expression	1.19	0.00878234	Q2YM63	Ribosomal RNA small subunit methyltransferase H OS=Brucella abortus (strain 2308) OX=359391 GN=rsmH PE=3 SV=1	rsmH	1.7272	0.00015094	Up
Biological Process	gene expression	1.19	0.00878234	Q2YLL8	50S ribosomal protein L27 OS=Brucella abortus (strain 2308) OX=359391 GN=rpmA PE=3 SV=1	rpmA	0.3109	0.000275487	Down
Biological Process	gene expression	1.19	0.00878234	Q2YRA8	30S ribosomal protein S14 OS=Brucella abortus (strain 2308) OX=359391 GN=rpsN PE=3 SV=1	rpsN	0.3844	0.000130388	Down
Biological Process	gene expression	1.19	0.00878234	Q2YRA3	50S ribosomal protein L29 OS=Brucella abortus (strain 2308) OX=359391 GN=rpmC PE=3 SV=1	rpmC	0.4673	3.51167e-05	Down
Biological Process	gene expression	1.19	0.00878234	Q2YM06	50S ribosomal protein L2 OS=Brucella abortus (strain 2308) OX=359391 GN=rplB PE=3 SV=1	rplB	0.3883	1.69513e-05	Down
Biological Process	gene expression	1.19	0.00878234	Q2YM04	50S ribosomal protein L4 OS=Brucella abortus (strain 2308) OX=359391 GN=rplD PE=3 SV=1	rplD	0.6451	0.00762906	Down
Biological Process	gene expression	1.19	0.00878234	Q2YLZ8	30S ribosomal protein S12 OS=Brucella abortus (strain 2308) OX=359391 GN=rpsL PE=3 SV=1	rpsL	0.2251	7.30625e-05	Down
Biological Process	gene expression	1.19	0.00878234	Q2YNL7	Methylenetetrahydrofolate--tRNA-(uracil-5-)-methyltransferase TrmFO OS=Brucella abortus (strain 2308) OX=359391 GN=trmFO PE=3 SV=1	trmFO	0.177	2.13007e-05	Down
Biological Process	gene expression	1.19	0.00878234	Q2YND8	50S ribosomal protein L13 OS=Brucella abortus (strain 2308) OX=359391 GN=rplM PE=3 SV=1	rplM	0.5362	2.76764e-05	Down
Biological Process	gene expression	1.19	0.00878234	Q2YQP6	30S ribosomal protein S20 OS=Brucella abortus (strain 2308) OX=359391 GN=rpsT PE=3 SV=1	rpsT	0.5	4.80844e-05	Down
Biological Process	gene expression	1.19	0.00878234	Q2YMH2	50S ribosomal protein L9 OS=Brucella abortus (strain 2308) OX=359391 GN=rplI PE=3 SV=1	rplI	0.659	0.00138482	Down
Biological Process	gene expression	1.19	0.00878234	Q2YM03	50S ribosomal protein L3 OS=Brucella abortus (strain 2308) OX=359391 GN=rplC PE=3 SV=1	rplC	0.3628	1.28833e-05	Down
Biological Process	gene expression	1.19	0.00878234	Q2YKM8	50S ribosomal protein L33 OS=Brucella abortus (strain 2308) OX=359391 GN=rpmG PE=3 SV=1	rpmG	0.5757	0.0174133	Down
Biological Process	gene expression	1.19	0.00878234	Q2YRP7	Ribosome-recycling factor OS=Brucella abortus (strain 2308) OX=359391 GN=frr PE=3 SV=1	frr	1.8867	7.07597e-07	Up
Biological Process	gene expression	1.19	0.00878234	Q2YRJ1	30S ribosomal protein S2 OS=Brucella abortus (strain 2308) OX=359391 GN=rpsB PE=3 SV=1	rpsB	0.4894	5.0161e-06	Down
Biological Process	gene expression	1.19	0.00878234	Q2YRA9	30S ribosomal protein S8 OS=Brucella abortus (strain 2308) OX=359391 GN=rpsH PE=3 SV=1	rpsH	0.5371	0.000609214	Down
Biological Process	gene expression	1.19	0.00878234	Q2YM15	DNA-directed RNA polymerase subunit beta OS=Brucella abortus (strain 2308) OX=359391 GN=rpoB PE=3 SV=1	rpoB	0.5935	4.7082e-05	Down
Biological Process	gene expression	1.19	0.00878234	Q2YM07	30S ribosomal protein S19 OS=Brucella abortus (strain 2308) OX=359391 GN=rpsS PE=3 SV=1	rpsS	0.438	1.76966e-06	Down
Biological Process	gene expression	1.19	0.00878234	Q57DW2	30S ribosomal protein S9 OS=Brucella abortus biovar 1 (strain 9-941) OX=262698 GN=rpsI PE=3 SV=1	rpsI	0.417	2.58067e-06	Down
Biological Process	gene expression	1.19	0.00878234	Q57E58	Ribosomal RNA small subunit methyltransferase A OS=Brucella abortus biovar 1 (strain 9-941) OX=262698 GN=rsmA PE=3 SV=1	rsmA	0.5847	0.014588	Down
Biological Process	gene expression	1.19	0.00878234	Q57CT0	30S ribosomal protein S13 OS=Brucella abortus biovar 1 (strain 9-941) OX=262698 GN=rpsM PE=3 SV=1	rpsM	0.3585	6.4302e-06	Down
Biological Process	gene expression	1.19	0.00878234	Q57FY4	Transcriptional regulator, LysR family OS=Brucella abortus biovar 1 (strain 9-941) OX=262698 GN=BruAb1_0029 PE=3 SV=1	BruAb1_0029	2.0444	0.000157924	Up
Biological Process	gene expression	1.19	0.00878234	Q57BZ2	CsaA, csaA protein OS=Brucella abortus biovar 1 (strain 9-941) OX=262698 GN=csaA PE=4 SV=1	csaA	3.8226	0.00205819	Up
Biological Process	gene expression	1.19	0.00878234	Q57AB3	Acetyltransferase, GNAT family OS=Brucella abortus biovar 1 (strain 9-941) OX=262698 GN=BruAb1_2125 PE=4 SV=1	BruAb1_2125	1.9106	0.00596821	Up
Biological Process	gene expression	1.19	0.00878234	Q578A4	Ribonuclease R OS=Brucella abortus biovar 1 (strain 9-941) OX=262698 GN=rnr PE=3 SV=1	rnr	0.6456	0.000531183	Down
Biological Process	gene expression	1.19	0.00878234	Q57AN1	BolA, bolA protein OS=Brucella abortus biovar 1 (strain 9-941) OX=262698 GN=bolA PE=3 SV=1	bolA	0.5991	0.00256886	Down
Biological Process	gene expression	1.19	0.00878234	Q579U6	Transcriptional regulator, DeoR family OS=Brucella abortus biovar 1 (strain 9-941) OX=262698 GN=BruAb2_0142 PE=4 SV=1	BruAb2_0142	1.5425	0.0226813	Up
Biological Process	gene expression	1.19	0.00878234	Q57D27	GTPase HflX OS=Brucella abortus biovar 1 (strain 9-941) OX=262698 GN=hflX PE=3 SV=1	hflX	2.2688	7.61394e-05	Up
Biological Process	gene expression	1.19	0.00878234	Q579P0	tRNA-specific adenosine deaminase OS=Brucella abortus biovar 1 (strain 9-941) OX=262698 GN=tadA PE=3 SV=1	tadA	0.4347	0.00812611	Down
Biological Process	gene expression	1.19	0.00878234	Q57DC9	Pseudouridine synthase OS=Brucella abortus biovar 1 (strain 9-941) OX=262698 GN=BruAb1_1005 PE=3 SV=1	BruAb1_1005	0.6108	0.00197094	Down
Biological Process	gene expression	1.19	0.00878234	Q57FK0	Ribosomal RNA small subunit methyltransferase I OS=Brucella abortus biovar 1 (strain 9-941) OX=262698 GN=rsmI PE=3 SV=1	rsmI	0.4866	2.49411e-05	Down
Biological Process	gene expression	1.19	0.00878234	Q57BM6	RNA polymerase sigma factor RpoH OS=Brucella abortus biovar 1 (strain 9-941) OX=262698 GN=rpoH PE=3 SV=1	rpoH	0.5767	0.00031523	Down
Biological Process	cellular macromolecule biosynthetic process	1.2	0.00729026	Q2YJP8	Elongation factor 4 OS=Brucella abortus (strain 2308) OX=359391 GN=lepA PE=3 SV=1	lepA	0.4609	3.31368e-05	Down
Biological Process	cellular macromolecule biosynthetic process	1.2	0.00729026	Q2YRC4	Elongation factor P OS=Brucella abortus (strain 2308) OX=359391 GN=efp PE=3 SV=1	efp	0.0269	0.000278367	Down
Biological Process	cellular macromolecule biosynthetic process	1.2	0.00729026	Q2YRN8	Transcription elongation factor GreA OS=Brucella abortus (strain 2308) OX=359391 GN=greA PE=3 SV=1	greA	1.6785	0.000138859	Up
Biological Process	cellular macromolecule biosynthetic process	1.2	0.00729026	Q2YLL7	50S ribosomal protein L21 OS=Brucella abortus (strain 2308) OX=359391 GN=rplU PE=3 SV=1	rplU	0.4451	0.00446753	Down
Biological Process	cellular macromolecule biosynthetic process	1.2	0.00729026	Q2YRA5	50S ribosomal protein L14 OS=Brucella abortus (strain 2308) OX=359391 GN=rplN PE=3 SV=1	rplN	0.4741	8.83962e-05	Down
Biological Process	gene expression	1.19	0.00878234	Q57ET0	TlyA, hemolysin A OS=Brucella abortus biovar 1 (strain 9-941) OX=262698 GN=tlyA PE=4 SV=1	tlyA	0.1215	2.91882e-05	Down
Biological Process	gene expression	1.19	0.00878234	Q57CU5	tRNA (cytidine/uridine-2'-O-)-methyltransferase TrmJ OS=Brucella abortus biovar 1 (strain 9-941) OX=262698 GN=trmJ PE=3 SV=1	trmJ	2.0881	0.000191064	Up
Biological Process	gene expression	1.19	0.00878234	Q576U1	Ribonuclease P protein component OS=Brucella abortus biovar 1 (strain 9-941) OX=262698 GN=rnpA PE=3 SV=1	rnpA	0.5271	0.00307498	Down
Biological Process	gene expression	1.19	0.00878234	Q576Q3	Peptide chain release factor 3 OS=Brucella abortus biovar 1 (strain 9-941) OX=262698 GN=prfC PE=3 SV=1	prfC	0.2766	1.50199e-05	Down
Biological Process	gene expression	1.19	0.00878234	Q57CS0	50S ribosomal protein L5 OS=Brucella abortus biovar 1 (strain 9-941) OX=262698 GN=rplE PE=3 SV=1	rplE	0.5788	9.72581e-06	Down
Biological Process	gene expression	1.19	0.00878234	Q57AE2	50S ribosomal protein L20 OS=Brucella abortus biovar 1 (strain 9-941) OX=262698 GN=rplT PE=3 SV=1	rplT	0.503	4.11694e-06	Down
Biological Process	gene expression	1.19	0.00878234	P0C0Z3	50S ribosomal protein L16 OS=Brucella abortus biovar 1 (strain 9-941) OX=262698 GN=rplP PE=3 SV=1	rplP	0.3152	4.66077e-05	Down
Biological Process	gene expression	1.19	0.00878234	Q57CS6	50S ribosomal protein L30 OS=Brucella abortus biovar 1 (strain 9-941) OX=262698 GN=rpmD PE=3 SV=1	rpmD	0.1748	1.42841e-05	Down
Biological Process	gene expression	1.19	0.00878234	Q57CQ7	30S ribosomal protein S10 OS=Brucella abortus biovar 1 (strain 9-941) OX=262698 GN=rpsJ PE=3 SV=1	rpsJ	0.6639	0.00138594	Down
Biological Process	gene expression	1.19	0.00878234	Q57CP5	50S ribosomal protein L1 OS=Brucella abortus biovar 1 (strain 9-941) OX=262698 GN=rplA PE=3 SV=1	rplA	0.4971	0.0011138	Down
Biological Process	gene expression	1.19	0.00878234	Q57CS5	30S ribosomal protein S5 OS=Brucella abortus biovar 1 (strain 9-941) OX=262698 GN=rpsE PE=3 SV=1	rpsE	0.5413	0.000214549	Down
Biological Process	gene expression	1.19	0.00878234	Q57E65	Cysteine--tRNA ligase OS=Brucella abortus biovar 1 (strain 9-941) OX=262698 GN=cysS PE=3 SV=1	cysS	0.6544	0.000771654	Down
Biological Process	gene expression	1.19	0.00878234	Q57D15	Lipoyl synthase OS=Brucella abortus biovar 1 (strain 9-941) OX=262698 GN=lipA PE=3 SV=1	lipA	0.4743	0.000292031	Down
Biological Process	gene expression	1.19	0.00878234	Q57DY0	Transcription antitermination protein NusB OS=Brucella abortus biovar 1 (strain 9-941) OX=262698 GN=nusB PE=3 SV=1	nusB	1.8482	0.000566915	Up
Biological Process	gene expression	1.19	0.00878234	Q57A98	tRNA pseudouridine synthase B OS=Brucella abortus biovar 1 (strain 9-941) OX=262698 GN=truB PE=3 SV=1	truB	0.4545	1.10385e-05	Down
Biological Process	gene expression	1.19	0.00878234	Q57CT1	30S ribosomal protein S11 OS=Brucella abortus biovar 1 (strain 9-941) OX=262698 GN=rpsK PE=3 SV=1	rpsK	0.1344	1.4856e-07	Down
Biological Process	gene expression	1.19	0.00878234	Q57BA8	50S ribosomal protein L32 OS=Brucella abortus biovar 1 (strain 9-941) OX=262698 GN=rpmF PE=3 SV=1	rpmF	0.3777	0.0183453	Down
Biological Process	gene expression	1.19	0.00878234	Q57CR3	50S ribosomal protein L22 OS=Brucella abortus biovar 1 (strain 9-941) OX=262698 GN=rplV PE=3 SV=1	rplV	0.655	0.0109691	Down
Biological Process	gene expression	1.19	0.00878234	Q57CS3	50S ribosomal protein L6 OS=Brucella abortus biovar 1 (strain 9-941) OX=262698 GN=rplF PE=3 SV=1	rplF	0.5636	0.00109911	Down
Biological Process	gene expression	1.19	0.00878234	Q57CP9	DNA-directed RNA polymerase subunit beta' OS=Brucella abortus biovar 1 (strain 9-941) OX=262698 GN=rpoC PE=3 SV=1	rpoC	0.573	6.62589e-05	Down
Biological Process	gene expression	1.19	0.00878234	P0C0Z5	30S ribosomal protein S15 OS=Brucella abortus biovar 1 (strain 9-941) OX=262698 GN=rpsO PE=3 SV=1	rpsO	0.5382	0.011201	Down
Biological Process	cellular component organization	1.24	0.0119296	Q2YM07	30S ribosomal protein S19 OS=Brucella abortus (strain 2308) OX=359391 GN=rpsS PE=3 SV=1	rpsS	0.438	1.76966e-06	Down
Biological Process	macromolecule biosynthetic process	1.2	0.00729026	Q2YRT2	50S ribosomal protein L18 OS=Brucella abortus (strain 2308) OX=359391 GN=rplR PE=3 SV=1	rplR	0.6025	0.00942399	Down
Biological Process	cellular component organization	1.24	0.0119296	Q2YQP6	30S ribosomal protein S20 OS=Brucella abortus (strain 2308) OX=359391 GN=rpsT PE=3 SV=1	rpsT	0.5	4.80844e-05	Down
Biological Process	cellular component organization	1.24	0.0119296	Q2YRA3	50S ribosomal protein L29 OS=Brucella abortus (strain 2308) OX=359391 GN=rpmC PE=3 SV=1	rpmC	0.4673	3.51167e-05	Down
Biological Process	ribosomal small subunit biogenesis	1.42	0.0799938	Q2YQS6	Endoribonuclease YbeY OS=Brucella abortus (strain 2308) OX=359391 GN=ybeY PE=3 SV=2	ybeY	2.9575	0.000275987	Up
Biological Process	ribosomal small subunit biogenesis	1.42	0.0799938	Q2YRA1	30S ribosomal protein S3 OS=Brucella abortus (strain 2308) OX=359391 GN=rpsC PE=3 SV=1	rpsC	0.2803	1.24688e-05	Down
Biological Process	ribosomal small subunit biogenesis	1.42	0.0799938	Q2YRA4	30S ribosomal protein S17 OS=Brucella abortus (strain 2308) OX=359391 GN=rpsQ PE=3 SV=1	rpsQ	0.4921	0.00432116	Down
Biological Process	ribosomal small subunit biogenesis	1.42	0.0799938	Q2YRA8	30S ribosomal protein S14 OS=Brucella abortus (strain 2308) OX=359391 GN=rpsN PE=3 SV=1	rpsN	0.3844	0.000130388	Down
Biological Process	ribosomal small subunit biogenesis	1.42	0.0799938	Q2YQP6	30S ribosomal protein S20 OS=Brucella abortus (strain 2308) OX=359391 GN=rpsT PE=3 SV=1	rpsT	0.5	4.80844e-05	Down
Biological Process	ribosomal small subunit biogenesis	1.42	0.0799938	Q2YM07	30S ribosomal protein S19 OS=Brucella abortus (strain 2308) OX=359391 GN=rpsS PE=3 SV=1	rpsS	0.438	1.76966e-06	Down
Biological Process	ribosomal small subunit biogenesis	1.42	0.0799938	Q2YRJ1	30S ribosomal protein S2 OS=Brucella abortus (strain 2308) OX=359391 GN=rpsB PE=3 SV=1	rpsB	0.4894	5.0161e-06	Down
Biological Process	carboxylic acid catabolic process	1.38	0.0802731	Q578Q9	Phosphogluconate dehydratase OS=Brucella abortus biovar 1 (strain 9-941) OX=262698 GN=edd PE=3 SV=1	edd	0.1805	0.00348907	Down
Biological Process	ribosomal small subunit biogenesis	1.42	0.0799938	Q2YRA9	30S ribosomal protein S8 OS=Brucella abortus (strain 2308) OX=359391 GN=rpsH PE=3 SV=1	rpsH	0.5371	0.000609214	Down
Biological Process	ribosomal small subunit biogenesis	1.42	0.0799938	Q57CS5	30S ribosomal protein S5 OS=Brucella abortus biovar 1 (strain 9-941) OX=262698 GN=rpsE PE=3 SV=1	rpsE	0.5413	0.000214549	Down
Biological Process	ribosomal small subunit biogenesis	1.42	0.0799938	Q57CT1	30S ribosomal protein S11 OS=Brucella abortus biovar 1 (strain 9-941) OX=262698 GN=rpsK PE=3 SV=1	rpsK	0.1344	1.4856e-07	Down
Biological Process	ribosomal small subunit biogenesis	1.42	0.0799938	P0C0Z5	30S ribosomal protein S15 OS=Brucella abortus biovar 1 (strain 9-941) OX=262698 GN=rpsO PE=3 SV=1	rpsO	0.5382	0.011201	Down
Biological Process	sulfur compound metabolic process	1.3	0.0703158	Q2YKB2	Homoserine O-acetyltransferase OS=Brucella abortus (strain 2308) OX=359391 GN=metAA PE=3 SV=1	metAA	2.9195	0.000414326	Up
Biological Process	sulfur compound metabolic process	1.3	0.0703158	Q2YLU8	Hydroxyacylglutathione hydrolase OS=Brucella abortus (strain 2308) OX=359391 GN=gloB PE=3 SV=1	gloB	1.6693	0.00447625	Up
Biological Process	sulfur compound metabolic process	1.3	0.0703158	Q2YMF0	1-deoxy-D-xylulose-5-phosphate synthase OS=Brucella abortus (strain 2308) OX=359391 GN=dxs PE=3 SV=1	dxs	0.1259	0.000831874	Down
Biological Process	sulfur compound metabolic process	1.3	0.0703158	Q2YP58	Thiazole synthase OS=Brucella abortus (strain 2308) OX=359391 GN=thiG PE=3 SV=1	thiG	3.8205	1.1729e-05	Up
Biological Process	ribosomal small subunit biogenesis	1.42	0.0799938	Q57DW2	30S ribosomal protein S9 OS=Brucella abortus biovar 1 (strain 9-941) OX=262698 GN=rpsI PE=3 SV=1	rpsI	0.417	2.58067e-06	Down
Biological Process	sulfur compound metabolic process	1.3	0.0703158	Q2YP04	Uncharacterized protein OS=Brucella abortus (strain 2308) OX=359391 GN=BAB1_0166 PE=4 SV=1	BAB1_0166	10.3212	0.00705414	Up
Biological Process	carboxylic acid catabolic process	1.38	0.0802731	Q579D0	NagA, N-acetylglucosamine-6-phosphate deacetylase OS=Brucella abortus biovar 1 (strain 9-941) OX=262698 GN=nagA PE=3 SV=1	nagA	1.9813	0.00712567	Up
Biological Process	carboxylic acid catabolic process	1.38	0.0802731	Q578K6	Bifunctional protein PutA OS=Brucella abortus biovar 1 (strain 9-941) OX=262698 GN=BruAb2_0509 PE=3 SV=1	BruAb2_0509	0.6479	0.000136304	Down
Biological Process	organic acid catabolic process	1.38	0.0802731	Q578K6	Bifunctional protein PutA OS=Brucella abortus biovar 1 (strain 9-941) OX=262698 GN=BruAb2_0509 PE=3 SV=1	BruAb2_0509	0.6479	0.000136304	Down
Biological Process	organic acid catabolic process	1.38	0.0802731	Q578L1	Glycine cleavage system T protein OS=Brucella abortus biovar 1 (strain 9-941) OX=262698 GN=gcvT PE=3 SV=1	gcvT	0.1395	5.37919e-06	Down
Biological Process	organic acid catabolic process	1.38	0.0802731	Q579D0	NagA, N-acetylglucosamine-6-phosphate deacetylase OS=Brucella abortus biovar 1 (strain 9-941) OX=262698 GN=nagA PE=3 SV=1	nagA	1.9813	0.00712567	Up
Biological Process	organic acid catabolic process	1.38	0.0802731	Q578Q9	Phosphogluconate dehydratase OS=Brucella abortus biovar 1 (strain 9-941) OX=262698 GN=edd PE=3 SV=1	edd	0.1805	0.00348907	Down
Biological Process	carboxylic acid catabolic process	1.38	0.0802731	Q2YRK5	Malate synthase G OS=Brucella abortus (strain 2308) OX=359391 GN=glcB PE=3 SV=1	glcB	1.5404	0.000110018	Up
Biological Process	carboxylic acid catabolic process	1.38	0.0802731	Q2YKS6	Probable branched-chain-amino-acid aminotransferase OS=Brucella abortus (strain 2308) OX=359391 GN=BAB2_0572 PE=1 SV=1	BAB2_0572	1.7987	2.43417e-05	Up
Biological Process	carboxylic acid catabolic process	1.38	0.0802731	Q2YJI5	Lipocalin-related protein and Bos/Can/Equ allergen:Aminotransferase class-III OS=Brucella abortus (strain 2308) OX=359391 GN=BAB2_1066 PE=3 SV=1	BAB2_1066	0.5779	0.0219132	Down
Biological Process	carboxylic acid catabolic process	1.38	0.0802731	Q578L1	Glycine cleavage system T protein OS=Brucella abortus biovar 1 (strain 9-941) OX=262698 GN=gcvT PE=3 SV=1	gcvT	0.1395	5.37919e-06	Down
Biological Process	carboxylic acid catabolic process	1.38	0.0802731	Q2YL65	Thiolase OS=Brucella abortus (strain 2308) OX=359391 GN=BAB2_0443 PE=3 SV=1	BAB2_0443	1.5387	0.00198636	Up
Biological Process	carboxylic acid catabolic process	1.38	0.0802731	Q2YII3	Uncharacterized protein OS=Brucella abortus (strain 2308) OX=359391 GN=glcF PE=4 SV=1	glcF	0.0632	0.000293024	Down
Biological Process	carboxylic acid catabolic process	1.38	0.0802731	Q2YJ20	2-keto-3-deoxy-galactonokinase OS=Brucella abortus (strain 2308) OX=359391 GN=BAB2_0295 PE=4 SV=1	BAB2_0295	2.2574	0.000109032	Up
Biological Process	carboxylic acid catabolic process	1.38	0.0802731	Q579F5	2-dehydro-3-deoxyphosphogalactonate aldolase, hypothetical OS=Brucella abortus biovar 1 (strain 9-941) OX=262698 GN=BruAb2_0295 PE=3 SV=1	BruAb2_0295	1.9266	3.57506e-05	Up
Biological Process	carboxylic acid catabolic process	1.38	0.0802731	Q579R5	GlcD, glycolate oxidase, subunit GlcD OS=Brucella abortus biovar 1 (strain 9-941) OX=262698 GN=glcD PE=4 SV=1	glcD	0.2204	0.000619598	Down
Biological Process	carboxylic acid catabolic process	1.38	0.0802731	Q57AZ8	TesB, acyl-CoA thioesterase II OS=Brucella abortus biovar 1 (strain 9-941) OX=262698 GN=tesB PE=3 SV=1	tesB	1.9006	1.82218e-05	Up
Biological Process	carboxylic acid catabolic process	1.38	0.0802731	Q57E07	MetC, cystathionine beta-lyase OS=Brucella abortus biovar 1 (strain 9-941) OX=262698 GN=metC PE=3 SV=1	metC	0.588	0.0011514	Down
Biological Process	carboxylic acid catabolic process	1.38	0.0802731	Q577K0	Putative N-acetylmannosamine-6-phosphate 2-epimerase OS=Brucella abortus biovar 1 (strain 9-941) OX=262698 GN=nanE PE=3 SV=1	nanE	1.5744	0.00193089	Up
Biological Process	carboxylic acid catabolic process	1.38	0.0802731	Q2YNK6	Bacterial regulatory proteins, AsnC family OS=Brucella abortus (strain 2308) OX=359391 GN=BAB1_0887 PE=4 SV=1	BAB1_0887	1.5417	0.000952756	Up
Biological Process	organic acid catabolic process	1.38	0.0802731	Q577K0	Putative N-acetylmannosamine-6-phosphate 2-epimerase OS=Brucella abortus biovar 1 (strain 9-941) OX=262698 GN=nanE PE=3 SV=1	nanE	1.5744	0.00193089	Up
Biological Process	sulfur compound metabolic process	1.3	0.0703158	Q2YQ20	Cysteine synthase/cystathionine beta-synthase P-phosphate attachment site:Pyridoxal-5'-phosphate-dependent enzyme, beta family OS=Brucella abortus (strain 2308) OX=359391 GN=BAB1_1073 PE=4 SV=1	BAB1_1073	1.6981	6.2265e-05	Up
Biological Process	sulfur compound metabolic process	1.3	0.0703158	Q2YND6	Cys/Met metabolism pyridoxal-phosphate-dependent enzymes:O-acetylhomoserine/O-acetylserine sulfhydrylase OS=Brucella abortus (strain 2308) OX=359391 GN=BAB1_0813 PE=3 SV=1	BAB1_0813	1.7673	9.81436e-05	Up
Biological Process	alcohol metabolic process	1.55	0.0674047	Q579R5	GlcD, glycolate oxidase, subunit GlcD OS=Brucella abortus biovar 1 (strain 9-941) OX=262698 GN=glcD PE=4 SV=1	glcD	0.2204	0.000619598	Down
Biological Process	alcohol metabolic process	1.55	0.0674047	Q57B58	MmsA, methylmalonic acid semialdehyde dehydrogenase OS=Brucella abortus biovar 1 (strain 9-941) OX=262698 GN=mmsA PE=4 SV=1	mmsA	1.6295	0.00205662	Up
Biological Process	alcohol metabolic process	1.55	0.0674047	Q57EW4	Polyprenyl synthetase family protein OS=Brucella abortus biovar 1 (strain 9-941) OX=262698 GN=BruAb1_0424 PE=3 SV=1	BruAb1_0424	0.5738	0.000785632	Down
Biological Process	cellular protein metabolic process	1.16	0.0635939	Q2YJP8	Elongation factor 4 OS=Brucella abortus (strain 2308) OX=359391 GN=lepA PE=3 SV=1	lepA	0.4609	3.31368e-05	Down
Biological Process	cellular protein metabolic process	1.16	0.0635939	Q2YRC4	Elongation factor P OS=Brucella abortus (strain 2308) OX=359391 GN=efp PE=3 SV=1	efp	0.0269	0.000278367	Down
Biological Process	cellular protein metabolic process	1.16	0.0635939	Q2YPX2	ATP-dependent Clp protease ATP-binding subunit ClpX OS=Brucella abortus (strain 2308) OX=359391 GN=clpX PE=3 SV=1	clpX	0.1914	1.97944e-06	Down
Biological Process	cellular protein metabolic process	1.16	0.0635939	Q2YMU7	Cytochrome c-type biogenesis protein CcmE OS=Brucella abortus (strain 2308) OX=359391 GN=ccmE PE=3 SV=1	ccmE	0.4254	0.000166428	Down
Biological Process	alcohol metabolic process	1.55	0.0674047	Q57D61	GTP cyclohydrolase 1 OS=Brucella abortus biovar 1 (strain 9-941) OX=262698 GN=folE PE=3 SV=1	folE	0.2601	3.99398e-06	Down
Biological Process	cellular protein metabolic process	1.16	0.0635939	Q2YQZ3	ATP-dependent protease subunit HslV OS=Brucella abortus (strain 2308) OX=359391 GN=hslV PE=3 SV=1	hslV	2.2967	0.00361549	Up
Biological Process	cellular protein metabolic process	1.16	0.0635939	Q2YRA5	50S ribosomal protein L14 OS=Brucella abortus (strain 2308) OX=359391 GN=rplN PE=3 SV=1	rplN	0.4741	8.83962e-05	Down
Biological Process	cellular protein metabolic process	1.16	0.0635939	Q2YJZ2	Protein NrdI OS=Brucella abortus (strain 2308) OX=359391 GN=nrdI PE=3 SV=1	nrdI	0.4134	0.00783414	Down
Biological Process	cellular protein metabolic process	1.16	0.0635939	Q2YRT2	50S ribosomal protein L18 OS=Brucella abortus (strain 2308) OX=359391 GN=rplR PE=3 SV=1	rplR	0.6025	0.00942399	Down
Biological Process	cellular protein metabolic process	1.16	0.0635939	Q2YQS6	Endoribonuclease YbeY OS=Brucella abortus (strain 2308) OX=359391 GN=ybeY PE=3 SV=2	ybeY	2.9575	0.000275987	Up
Biological Process	cellular protein metabolic process	1.16	0.0635939	Q2YR56	50S ribosomal protein L28 OS=Brucella abortus (strain 2308) OX=359391 GN=rpmB PE=3 SV=1	rpmB	0.2805	2.1384e-05	Down
Biological Process	cellular protein metabolic process	1.16	0.0635939	Q2YRR3	Cyclic pyranopterin monophosphate synthase OS=Brucella abortus (strain 2308) OX=359391 GN=moaC PE=3 SV=1	moaC	0.5288	0.00394964	Down
Biological Process	cellular protein metabolic process	1.16	0.0635939	Q2YRA1	30S ribosomal protein S3 OS=Brucella abortus (strain 2308) OX=359391 GN=rpsC PE=3 SV=1	rpsC	0.2803	1.24688e-05	Down
Biological Process	cellular protein metabolic process	1.16	0.0635939	Q2YLL7	50S ribosomal protein L21 OS=Brucella abortus (strain 2308) OX=359391 GN=rplU PE=3 SV=1	rplU	0.4451	0.00446753	Down
Biological Process	sulfur compound metabolic process	1.3	0.0703158	Q2YRN3	Thioesterase superfamily OS=Brucella abortus (strain 2308) OX=359391 GN=BAB1_1528 PE=3 SV=1	BAB1_1528	3.7593	8.43773e-07	Up
Biological Process	alcohol metabolic process	1.55	0.0674047	P0C119	L-erythrulose-1-phosphate isomerase OS=Brucella abortus biovar 1 (strain 9-941) OX=262698 GN=eryH PE=3 SV=1	eryH	0.6342	0.000481377	Down
Biological Process	alcohol metabolic process	1.55	0.0674047	Q2YII3	Uncharacterized protein OS=Brucella abortus (strain 2308) OX=359391 GN=glcF PE=4 SV=1	glcF	0.0632	0.000293024	Down
Biological Process	sulfur compound metabolic process	1.3	0.0703158	Q2YNK6	Bacterial regulatory proteins, AsnC family OS=Brucella abortus (strain 2308) OX=359391 GN=BAB1_0887 PE=4 SV=1	BAB1_0887	1.5417	0.000952756	Up
Biological Process	sulfur compound metabolic process	1.3	0.0703158	Q2YNQ5	Uncharacterized protein OS=Brucella abortus (strain 2308) OX=359391 GN=BAB1_0948 PE=3 SV=1	BAB1_0948	0.4701	4.61755e-05	Down
Biological Process	sulfur compound metabolic process	1.3	0.0703158	Q2YNQ4	ATP/GTP-binding site motif A (P-loop):ABC transporter:AAA ATPase OS=Brucella abortus (strain 2308) OX=359391 GN=BAB1_0949 PE=3 SV=1	BAB1_0949	0.4508	5.90583e-05	Down
Biological Process	sulfur compound metabolic process	1.3	0.0703158	Q577P8	Biotin synthase OS=Brucella abortus biovar 1 (strain 9-941) OX=262698 GN=bioB PE=3 SV=2	bioB	0.099	9.89224e-05	Down
Biological Process	sulfur compound metabolic process	1.3	0.0703158	Q577Y8	Octanoyltransferase OS=Brucella abortus biovar 1 (strain 9-941) OX=262698 GN=lipB PE=3 SV=1	lipB	0.1186	8.24982e-05	Down
Biological Process	sulfur compound metabolic process	1.3	0.0703158	Q57D15	Lipoyl synthase OS=Brucella abortus biovar 1 (strain 9-941) OX=262698 GN=lipA PE=3 SV=1	lipA	0.4743	0.000292031	Down
Biological Process	sulfur compound metabolic process	1.3	0.0703158	Q57CM6	GloA, lactoylglutathione lyase OS=Brucella abortus biovar 1 (strain 9-941) OX=262698 GN=gloA PE=4 SV=1	gloA	1.5737	0.00178622	Up
Biological Process	alcohol metabolic process	1.55	0.0674047	Q57CY1	Isoprenyl transferase OS=Brucella abortus biovar 1 (strain 9-941) OX=262698 GN=uppS PE=3 SV=1	uppS	0.2343	2.7364e-05	Down
Biological Process	sulfur compound metabolic process	1.3	0.0703158	Q57DH8	FeS assembly protein SufD(predicted) OS=Brucella abortus biovar 1 (strain 9-941) OX=262698 GN=BruAb1_0942 PE=3 SV=1	BruAb1_0942	0.5918	0.00194493	Down
Biological Process	sulfur compound metabolic process	1.3	0.0703158	Q57FG6	Thiamine-phosphate synthase OS=Brucella abortus biovar 1 (strain 9-941) OX=262698 GN=BruAb1_0209 PE=3 SV=1	BruAb1_0209	3.611	7.41973e-06	Up
Biological Process	sulfur compound metabolic process	1.3	0.0703158	Q57CH1	Hypothetical sulfate ABC transporter, sulfate-binding protein OS=Brucella abortus biovar 1 (strain 9-941) OX=262698 GN=BruAb1_1330 PE=4 SV=1	BruAb1_1330	2.5539	1.18281e-06	Up
Biological Process	sulfur compound metabolic process	1.3	0.0703158	Q57AZ8	TesB, acyl-CoA thioesterase II OS=Brucella abortus biovar 1 (strain 9-941) OX=262698 GN=tesB PE=3 SV=1	tesB	1.9006	1.82218e-05	Up
Biological Process	sulfur compound metabolic process	1.3	0.0703158	Q57FI9	Methionine synthase OS=Brucella abortus biovar 1 (strain 9-941) OX=262698 GN=metH PE=3 SV=1	metH	0.145	4.18851e-07	Down
Biological Process	sulfur compound metabolic process	1.3	0.0703158	Q57E07	MetC, cystathionine beta-lyase OS=Brucella abortus biovar 1 (strain 9-941) OX=262698 GN=metC PE=3 SV=1	metC	0.588	0.0011514	Down
Biological Process	alcohol metabolic process	1.55	0.0674047	Q2YIH7	Uncharacterized protein OS=Brucella abortus (strain 2308) OX=359391 GN=BAB2_0207 PE=4 SV=1	BAB2_0207	1.6969	8.21599e-05	Up
Biological Process	alcohol metabolic process	1.55	0.0674047	Q2YRR7	Triosephosphate isomerase OS=Brucella abortus (strain 2308) OX=359391 GN=tpiA-1 PE=3 SV=1	tpiA-1	0.546	0.000150976	Down
Biological Process	sulfur compound metabolic process	1.3	0.0703158	Q57AD1	Glutathione synthetase OS=Brucella abortus biovar 1 (strain 9-941) OX=262698 GN=gshB PE=3 SV=1	gshB	1.8326	0.000128899	Up
Biological Process	cellular protein metabolic process	1.16	0.0635939	Q2YRA4	30S ribosomal protein S17 OS=Brucella abortus (strain 2308) OX=359391 GN=rpsQ PE=3 SV=1	rpsQ	0.4921	0.00432116	Down
Biological Process	organic acid catabolic process	1.38	0.0802731	Q57E07	MetC, cystathionine beta-lyase OS=Brucella abortus biovar 1 (strain 9-941) OX=262698 GN=metC PE=3 SV=1	metC	0.588	0.0011514	Down
Biological Process	organic acid catabolic process	1.38	0.0802731	Q579R5	GlcD, glycolate oxidase, subunit GlcD OS=Brucella abortus biovar 1 (strain 9-941) OX=262698 GN=glcD PE=4 SV=1	glcD	0.2204	0.000619598	Down
Biological Process	organic hydroxy compound metabolic process	1.36	0.118152	Q2YQM7	Pyridoxine 5'-phosphate synthase OS=Brucella abortus (strain 2308) OX=359391 GN=pdxJ PE=3 SV=1	pdxJ	1.5898	0.00470791	Up
Biological Process	organic hydroxy compound metabolic process	1.36	0.118152	Q2YMD1	Pyridoxine/pyridoxamine 5'-phosphate oxidase OS=Brucella abortus (strain 2308) OX=359391 GN=pdxH PE=3 SV=1	pdxH	1.7618	0.00233719	Up
Biological Process	organic hydroxy compound metabolic process	1.36	0.118152	Q2YIH7	Uncharacterized protein OS=Brucella abortus (strain 2308) OX=359391 GN=BAB2_0207 PE=4 SV=1	BAB2_0207	1.6969	8.21599e-05	Up
Biological Process	organic hydroxy compound metabolic process	1.36	0.118152	Q2YRR7	Triosephosphate isomerase OS=Brucella abortus (strain 2308) OX=359391 GN=tpiA-1 PE=3 SV=1	tpiA-1	0.546	0.000150976	Down
Biological Process	organic hydroxy compound metabolic process	1.36	0.118152	Q2YRL8	Beta-lactamase-like OS=Brucella abortus (strain 2308) OX=359391 GN=BAB1_1534 PE=4 SV=1	BAB1_1534	0.4962	7.34055e-05	Down
Biological Process	organic hydroxy compound metabolic process	1.36	0.118152	Q2YL95	Eubacterial/plasma membrane H+-transporting two-sector ATPase, C subunit:AMP-dependent synthetase and ligase OS=Brucella abortus (strain 2308) OX=359391 GN=BAB2_0014 PE=4 SV=1	BAB2_0014	0.1419	0.0207429	Down
Biological Process	organic hydroxy compound metabolic process	1.36	0.118152	Q2YII3	Uncharacterized protein OS=Brucella abortus (strain 2308) OX=359391 GN=glcF PE=4 SV=1	glcF	0.0632	0.000293024	Down
Biological Process	organic hydroxy compound metabolic process	1.36	0.118152	Q2YMF0	1-deoxy-D-xylulose-5-phosphate synthase OS=Brucella abortus (strain 2308) OX=359391 GN=dxs PE=3 SV=1	dxs	0.1259	0.000831874	Down
Biological Process	organic hydroxy compound metabolic process	1.36	0.118152	Q57CY1	Isoprenyl transferase OS=Brucella abortus biovar 1 (strain 9-941) OX=262698 GN=uppS PE=3 SV=1	uppS	0.2343	2.7364e-05	Down
Biological Process	organic hydroxy compound metabolic process	1.36	0.118152	P0C119	L-erythrulose-1-phosphate isomerase OS=Brucella abortus biovar 1 (strain 9-941) OX=262698 GN=eryH PE=3 SV=1	eryH	0.6342	0.000481377	Down
Biological Process	organic hydroxy compound metabolic process	1.36	0.118152	Q57D61	GTP cyclohydrolase 1 OS=Brucella abortus biovar 1 (strain 9-941) OX=262698 GN=folE PE=3 SV=1	folE	0.2601	3.99398e-06	Down
Biological Process	organic hydroxy compound metabolic process	1.36	0.118152	Q579R5	GlcD, glycolate oxidase, subunit GlcD OS=Brucella abortus biovar 1 (strain 9-941) OX=262698 GN=glcD PE=4 SV=1	glcD	0.2204	0.000619598	Down
Biological Process	organic hydroxy compound metabolic process	1.36	0.118152	Q57B58	MmsA, methylmalonic acid semialdehyde dehydrogenase OS=Brucella abortus biovar 1 (strain 9-941) OX=262698 GN=mmsA PE=4 SV=1	mmsA	1.6295	0.00205662	Up
Biological Process	organic hydroxy compound metabolic process	1.36	0.118152	Q57EW4	Polyprenyl synthetase family protein OS=Brucella abortus biovar 1 (strain 9-941) OX=262698 GN=BruAb1_0424 PE=3 SV=1	BruAb1_0424	0.5738	0.000785632	Down
Biological Process	cellular carbohydrate metabolic process	1.4	0.10023	Q2YIH7	Uncharacterized protein OS=Brucella abortus (strain 2308) OX=359391 GN=BAB2_0207 PE=4 SV=1	BAB2_0207	1.6969	8.21599e-05	Up
Biological Process	cellular carbohydrate metabolic process	1.4	0.10023	Q2YRR7	Triosephosphate isomerase OS=Brucella abortus (strain 2308) OX=359391 GN=tpiA-1 PE=3 SV=1	tpiA-1	0.546	0.000150976	Down
Biological Process	organic hydroxy compound metabolic process	1.36	0.118152	Q57AI9	Shikimate dehydrogenase (NADP(+)) OS=Brucella abortus biovar 1 (strain 9-941) OX=262698 GN=aroE PE=3 SV=1	aroE	1.5145	0.000639168	Up
Biological Process	cellular carbohydrate metabolic process	1.4	0.10023	Q2YMQ1	Xylulose kinase OS=Brucella abortus (strain 2308) OX=359391 GN=xylB PE=3 SV=1	xylB	2.2553	0.000797968	Up
Biological Process	regulation of cell morphogenesis	1.9	0.126026	Q57C77	Cell wall polymerase OS=Brucella abortus biovar 1 (strain 9-941) OX=262698 GN=ftsW PE=4 SV=1	ftsW	0.2679	0.000647021	Down
Biological Process	regulation of cell morphogenesis	1.9	0.126026	Q57DJ4	DD-transpeptidase OS=Brucella abortus biovar 1 (strain 9-941) OX=262698 GN=BruAb1_0926 PE=3 SV=1	BruAb1_0926	0.6355	0.00220429	Down
Biological Process	cellular aldehyde metabolic process	1.34	0.14815	Q57DQ6	Ribulose-phosphate 3-epimerase OS=Brucella abortus biovar 1 (strain 9-941) OX=262698 GN=rpe PE=3 SV=1	rpe	2.0865	0.000974652	Up
Biological Process	cellular aldehyde metabolic process	1.34	0.14815	Q578Q7	Glucose-6-phosphate 1-dehydrogenase OS=Brucella abortus biovar 1 (strain 9-941) OX=262698 GN=zwf PE=3 SV=1	zwf	1.7802	3.78005e-05	Up
Biological Process	cellular aldehyde metabolic process	1.34	0.14815	Q57BR0	Isocitrase OS=Brucella abortus biovar 1 (strain 9-941) OX=262698 GN=aceA PE=4 SV=1	aceA	0.1478	5.64045e-06	Down
Biological Process	regulation of cell shape	1.9	0.126026	Q57DD7	Serine-type D-Ala-D-Ala carboxypeptidase OS=Brucella abortus biovar 1 (strain 9-941) OX=262698 GN=BruAb1_0997 PE=3 SV=1	BruAb1_0997	0.2761	5.49265e-05	Down
Biological Process	regulation of cell shape	1.9	0.126026	Q57DJ4	DD-transpeptidase OS=Brucella abortus biovar 1 (strain 9-941) OX=262698 GN=BruAb1_0926 PE=3 SV=1	BruAb1_0926	0.6355	0.00220429	Down
Biological Process	regulation of cell shape	1.9	0.126026	Q57AN1	BolA, bolA protein OS=Brucella abortus biovar 1 (strain 9-941) OX=262698 GN=bolA PE=3 SV=1	bolA	0.5991	0.00256886	Down
Biological Process	regulation of cell shape	1.9	0.126026	Q57C77	Cell wall polymerase OS=Brucella abortus biovar 1 (strain 9-941) OX=262698 GN=ftsW PE=4 SV=1	ftsW	0.2679	0.000647021	Down
Biological Process	regulation of cell morphogenesis	1.9	0.126026	Q57AN1	BolA, bolA protein OS=Brucella abortus biovar 1 (strain 9-941) OX=262698 GN=bolA PE=3 SV=1	bolA	0.5991	0.00256886	Down
Biological Process	polyol metabolic process	1.9	0.126026	Q2YIH7	Uncharacterized protein OS=Brucella abortus (strain 2308) OX=359391 GN=BAB2_0207 PE=4 SV=1	BAB2_0207	1.6969	8.21599e-05	Up
Biological Process	polyol metabolic process	1.9	0.126026	P0C119	L-erythrulose-1-phosphate isomerase OS=Brucella abortus biovar 1 (strain 9-941) OX=262698 GN=eryH PE=3 SV=1	eryH	0.6342	0.000481377	Down
Biological Process	polyol metabolic process	1.9	0.126026	Q57D61	GTP cyclohydrolase 1 OS=Brucella abortus biovar 1 (strain 9-941) OX=262698 GN=folE PE=3 SV=1	folE	0.2601	3.99398e-06	Down
Biological Process	regulation of ribosome biogenesis	1.9	0.126026	Q2YLL8	50S ribosomal protein L27 OS=Brucella abortus (strain 2308) OX=359391 GN=rpmA PE=3 SV=1	rpmA	0.3109	0.000275487	Down
Biological Process	regulation of ribosome biogenesis	1.9	0.126026	Q2YM03	50S ribosomal protein L3 OS=Brucella abortus (strain 2308) OX=359391 GN=rplC PE=3 SV=1	rplC	0.3628	1.28833e-05	Down
Biological Process	regulation of ribosome biogenesis	1.9	0.126026	Q57B45	GTPase Obg OS=Brucella abortus biovar 1 (strain 9-941) OX=262698 GN=obg PE=3 SV=1	obg	0.3891	0.00187445	Down
Biological Process	regulation of ribosome biogenesis	1.9	0.126026	Q57B49	Ribosomal silencing factor RsfS OS=Brucella abortus biovar 1 (strain 9-941) OX=262698 GN=rsfS PE=3 SV=1	rsfS	0.582	0.00125173	Down
Biological Process	regulation of cell morphogenesis	1.9	0.126026	Q57DD7	Serine-type D-Ala-D-Ala carboxypeptidase OS=Brucella abortus biovar 1 (strain 9-941) OX=262698 GN=BruAb1_0997 PE=3 SV=1	BruAb1_0997	0.2761	5.49265e-05	Down
Biological Process	polyol metabolic process	1.9	0.126026	Q2YRR7	Triosephosphate isomerase OS=Brucella abortus (strain 2308) OX=359391 GN=tpiA-1 PE=3 SV=1	tpiA-1	0.546	0.000150976	Down
Biological Process	organic acid catabolic process	1.38	0.0802731	Q57AZ8	TesB, acyl-CoA thioesterase II OS=Brucella abortus biovar 1 (strain 9-941) OX=262698 GN=tesB PE=3 SV=1	tesB	1.9006	1.82218e-05	Up
Biological Process	cellular carbohydrate metabolic process	1.4	0.10023	Q2YJ20	2-keto-3-deoxy-galactonokinase OS=Brucella abortus (strain 2308) OX=359391 GN=BAB2_0295 PE=4 SV=1	BAB2_0295	2.2574	0.000109032	Up
Biological Process	cellular carbohydrate metabolic process	1.4	0.10023	P0C119	L-erythrulose-1-phosphate isomerase OS=Brucella abortus biovar 1 (strain 9-941) OX=262698 GN=eryH PE=3 SV=1	eryH	0.6342	0.000481377	Down
Biological Process	antibiotic metabolic process	1.46	0.0951498	Q2YJI5	Lipocalin-related protein and Bos/Can/Equ allergen:Aminotransferase class-III OS=Brucella abortus (strain 2308) OX=359391 GN=BAB2_1066 PE=3 SV=1	BAB2_1066	0.5779	0.0219132	Down
Biological Process	antibiotic metabolic process	1.46	0.0951498	Q2YNT5	Fumarate hydratase class I OS=Brucella abortus (strain 2308) OX=359391 GN=BAB1_0977 PE=3 SV=1	BAB1_0977	0.5387	3.90597e-05	Down
Biological Process	antibiotic metabolic process	1.46	0.0951498	Q2YIJ6	Fumarate hydratase class II OS=Brucella abortus (strain 2308) OX=359391 GN=fumC PE=3 SV=1	fumC	1.8796	0.0074654	Up
Biological Process	antibiotic metabolic process	1.46	0.0951498	Q57AX5	2-oxoglutarate dehydrogenase E1 component OS=Brucella abortus biovar 1 (strain 9-941) OX=262698 GN=sucA PE=3 SV=1	sucA	0.6602	3.66754e-05	Down
Biological Process	antibiotic metabolic process	1.46	0.0951498	Q57FS8	Aconitate hydratase OS=Brucella abortus biovar 1 (strain 9-941) OX=262698 GN=acnA PE=3 SV=1	acnA	0.5919	0.000155101	Down
Biological Process	antibiotic metabolic process	1.46	0.0951498	Q57B58	MmsA, methylmalonic acid semialdehyde dehydrogenase OS=Brucella abortus biovar 1 (strain 9-941) OX=262698 GN=mmsA PE=4 SV=1	mmsA	1.6295	0.00205662	Up
Biological Process	antibiotic metabolic process	1.46	0.0951498	Q577K0	Putative N-acetylmannosamine-6-phosphate 2-epimerase OS=Brucella abortus biovar 1 (strain 9-941) OX=262698 GN=nanE PE=3 SV=1	nanE	1.5744	0.00193089	Up
Biological Process	antibiotic metabolic process	1.46	0.0951498	Q2YRK5	Malate synthase G OS=Brucella abortus (strain 2308) OX=359391 GN=glcB PE=3 SV=1	glcB	1.5404	0.000110018	Up
Biological Process	antibiotic metabolic process	1.46	0.0951498	Q579D0	NagA, N-acetylglucosamine-6-phosphate deacetylase OS=Brucella abortus biovar 1 (strain 9-941) OX=262698 GN=nagA PE=3 SV=1	nagA	1.9813	0.00712567	Up
Biological Process	organic acid catabolic process	1.38	0.0802731	Q2YKS6	Probable branched-chain-amino-acid aminotransferase OS=Brucella abortus (strain 2308) OX=359391 GN=BAB2_0572 PE=1 SV=1	BAB2_0572	1.7987	2.43417e-05	Up
Biological Process	organic acid catabolic process	1.38	0.0802731	Q2YJI5	Lipocalin-related protein and Bos/Can/Equ allergen:Aminotransferase class-III OS=Brucella abortus (strain 2308) OX=359391 GN=BAB2_1066 PE=3 SV=1	BAB2_1066	0.5779	0.0219132	Down
Biological Process	organic acid catabolic process	1.38	0.0802731	Q2YL65	Thiolase OS=Brucella abortus (strain 2308) OX=359391 GN=BAB2_0443 PE=3 SV=1	BAB2_0443	1.5387	0.00198636	Up
Biological Process	organic acid catabolic process	1.38	0.0802731	Q2YNK6	Bacterial regulatory proteins, AsnC family OS=Brucella abortus (strain 2308) OX=359391 GN=BAB1_0887 PE=4 SV=1	BAB1_0887	1.5417	0.000952756	Up
Biological Process	organic acid catabolic process	1.38	0.0802731	Q2YII3	Uncharacterized protein OS=Brucella abortus (strain 2308) OX=359391 GN=glcF PE=4 SV=1	glcF	0.0632	0.000293024	Down
Biological Process	organic acid catabolic process	1.38	0.0802731	Q2YJ20	2-keto-3-deoxy-galactonokinase OS=Brucella abortus (strain 2308) OX=359391 GN=BAB2_0295 PE=4 SV=1	BAB2_0295	2.2574	0.000109032	Up
Biological Process	organic acid catabolic process	1.38	0.0802731	Q579F5	2-dehydro-3-deoxyphosphogalactonate aldolase, hypothetical OS=Brucella abortus biovar 1 (strain 9-941) OX=262698 GN=BruAb2_0295 PE=3 SV=1	BruAb2_0295	1.9266	3.57506e-05	Up
Biological Process	organic acid catabolic process	1.38	0.0802731	Q2YRK5	Malate synthase G OS=Brucella abortus (strain 2308) OX=359391 GN=glcB PE=3 SV=1	glcB	1.5404	0.000110018	Up
Biological Process	cellular carbohydrate metabolic process	1.4	0.10023	Q2YPS4	Phosphoglucomutase/phosphomannomutase:Phosphogluc omutase/phosphomannomutase C terminal:Phosphoglucomutase/phosphomannomutase OS=Brucella abortus (strain 2308) OX=359391 GN=pgm PE=3 SV=1	pgm	1.5862	0.000764168	Up
Biological Process	antibiotic metabolic process	1.46	0.0951498	Q2YLR9	Malate dehydrogenase OS=Brucella abortus (strain 2308) OX=359391 GN=mdh PE=1 SV=1	mdh	0.5471	1.81436e-05	Down
Biological Process	interspecies interaction between organisms	1.46	0.0951498	Q57BR0	Isocitrase OS=Brucella abortus biovar 1 (strain 9-941) OX=262698 GN=aceA PE=4 SV=1	aceA	0.1478	5.64045e-06	Down
Biological Process	cellular carbohydrate metabolic process	1.4	0.10023	Q57FX6	3-deoxy-manno-octulosonate cytidylyltransferase OS=Brucella abortus biovar 1 (strain 9-941) OX=262698 GN=kdsB PE=3 SV=1	kdsB	1.5733	8.79088e-06	Up
Biological Process	cellular carbohydrate metabolic process	1.4	0.10023	Q579F5	2-dehydro-3-deoxyphosphogalactonate aldolase, hypothetical OS=Brucella abortus biovar 1 (strain 9-941) OX=262698 GN=BruAb2_0295 PE=3 SV=1	BruAb2_0295	1.9266	3.57506e-05	Up
Biological Process	cellular carbohydrate metabolic process	1.4	0.10023	Q57FS8	Aconitate hydratase OS=Brucella abortus biovar 1 (strain 9-941) OX=262698 GN=acnA PE=3 SV=1	acnA	0.5919	0.000155101	Down
Biological Process	cellular carbohydrate metabolic process	1.4	0.10023	Q57DQ6	Ribulose-phosphate 3-epimerase OS=Brucella abortus biovar 1 (strain 9-941) OX=262698 GN=rpe PE=3 SV=1	rpe	2.0865	0.000974652	Up
Biological Process	cellular carbohydrate metabolic process	1.4	0.10023	Q577K0	Putative N-acetylmannosamine-6-phosphate 2-epimerase OS=Brucella abortus biovar 1 (strain 9-941) OX=262698 GN=nanE PE=3 SV=1	nanE	1.5744	0.00193089	Up
Biological Process	cellular carbohydrate metabolic process	1.4	0.10023	F8WJS4	Hypothetical membrane protein OS=Brucella abortus biovar 1 (strain 9-941) OX=262698 GN=BruAb1_1285 PE=4 SV=1	BruAb1_1285	1.6525	0.000603798	Up
Biological Process	cellular carbohydrate metabolic process	1.4	0.10023	Q57BR0	Isocitrase OS=Brucella abortus biovar 1 (strain 9-941) OX=262698 GN=aceA PE=4 SV=1	aceA	0.1478	5.64045e-06	Down
Biological Process	interspecies interaction between organisms	1.46	0.0951498	Q57ET0	TlyA, hemolysin A OS=Brucella abortus biovar 1 (strain 9-941) OX=262698 GN=tlyA PE=4 SV=1	tlyA	0.1215	2.91882e-05	Down
Biological Process	cellular carbohydrate metabolic process	1.4	0.10023	Q578Q9	Phosphogluconate dehydratase OS=Brucella abortus biovar 1 (strain 9-941) OX=262698 GN=edd PE=3 SV=1	edd	0.1805	0.00348907	Down
Biological Process	interspecies interaction between organisms	1.46	0.0951498	Q2YRR3	Cyclic pyranopterin monophosphate synthase OS=Brucella abortus (strain 2308) OX=359391 GN=moaC PE=3 SV=1	moaC	0.5288	0.00394964	Down
Biological Process	interspecies interaction between organisms	1.46	0.0951498	Q2YRK5	Malate synthase G OS=Brucella abortus (strain 2308) OX=359391 GN=glcB PE=3 SV=1	glcB	1.5404	0.000110018	Up
Biological Process	interspecies interaction between organisms	1.46	0.0951498	Q57AH2	Phosphoribosyl-ATP pyrophosphatase OS=Brucella abortus biovar 1 (strain 9-941) OX=262698 GN=hisE PE=3 SV=1	hisE	1.5392	8.62499e-06	Up
Biological Process	interspecies interaction between organisms	1.46	0.0951498	P0CB35	60 kDa chaperonin OS=Brucella abortus biovar 1 (strain 9-941) OX=262698 GN=groL PE=3 SV=1	groL	3.2206	1.54246e-06	Up
Biological Process	interspecies interaction between organisms	1.46	0.0951498	Q57DH8	FeS assembly protein SufD(predicted) OS=Brucella abortus biovar 1 (strain 9-941) OX=262698 GN=BruAb1_0942 PE=3 SV=1	BruAb1_0942	0.5918	0.00194493	Down
Biological Process	interspecies interaction between organisms	1.46	0.0951498	Q578J3	Alkyl hydroperoxide reductase C OS=Brucella abortus biovar 1 (strain 9-941) OX=262698 GN=ahpC PE=3 SV=1	ahpC	1.6118	4.01394e-05	Up
Biological Process	interspecies interaction between organisms	1.46	0.0951498	Q57BB6	Hypothetical transcriptional regulator OS=Brucella abortus biovar 1 (strain 9-941) OX=262698 GN=BruAb1_1750 PE=4 SV=1	BruAb1_1750	0.1463	0.000109985	Down
Biological Process	interspecies interaction between organisms	1.46	0.0951498	Q2YIJ2	10 kDa chaperonin OS=Brucella abortus (strain 2308) OX=359391 GN=groS PE=3 SV=1	groS	3.5838	4.50265e-06	Up
Biological Process	cellular protein metabolic process	1.16	0.0635939	Q2YRA6	50S ribosomal protein L24 OS=Brucella abortus (strain 2308) OX=359391 GN=rplX PE=3 SV=1	rplX	0.5604	0.00120519	Down
Biological Process	cellular protein metabolic process	1.16	0.0635939	Q2YLL8	50S ribosomal protein L27 OS=Brucella abortus (strain 2308) OX=359391 GN=rpmA PE=3 SV=1	rpmA	0.3109	0.000275487	Down
Biological Process	cellular protein metabolic process	1.16	0.0635939	Q2YRA8	30S ribosomal protein S14 OS=Brucella abortus (strain 2308) OX=359391 GN=rpsN PE=3 SV=1	rpsN	0.3844	0.000130388	Down
Biological Process	protein metabolic process	1.16	0.0334289	Q2YRQ0	Zinc metalloprotease OS=Brucella abortus (strain 2308) OX=359391 GN=BAB1_1178 PE=3 SV=1	BAB1_1178	2.4473	0.00470688	Up
Biological Process	protein metabolic process	1.16	0.0334289	Q2YJ26	Modulator of DNA gyrase OS=Brucella abortus (strain 2308) OX=359391 GN=pmbA PE=3 SV=1	pmbA	1.8132	6.94383e-05	Up
Biological Process	protein metabolic process	1.16	0.0334289	Q2YQ19	Alanine--tRNA ligase OS=Brucella abortus (strain 2308) OX=359391 GN=BAB1_1074 PE=3 SV=1	BAB1_1074	0.2251	8.35732e-05	Down
Biological Process	protein metabolic process	1.16	0.0334289	Q2YLP6	50S ribosomal protein L19 OS=Brucella abortus (strain 2308) OX=359391 GN=rplS PE=3 SV=1	rplS	0.4689	0.00025566	Down
Biological Process	protein metabolic process	1.16	0.0334289	Q2YM11	50S ribosomal protein L11 OS=Brucella abortus (strain 2308) OX=359391 GN=rplK PE=3 SV=1	rplK	0.5098	0.000152964	Down
Biological Process	protein metabolic process	1.16	0.0334289	Q57AA0	Translation initiation factor IF-2 OS=Brucella abortus biovar 1 (strain 9-941) OX=262698 GN=infB PE=3 SV=1	infB	0.6093	1.01459e-06	Down
Biological Process	protein metabolic process	1.16	0.0334289	Q57E83	Holo-[acyl-carrier-protein] synthase OS=Brucella abortus biovar 1 (strain 9-941) OX=262698 GN=acpS PE=3 SV=1	acpS	2.3099	0.000460804	Up
Biological Process	protein metabolic process	1.16	0.0334289	Q2YNU8	Lipolytic enzyme, G-D-S-L family OS=Brucella abortus (strain 2308) OX=359391 GN=BAB1_0081 PE=4 SV=1	BAB1_0081	0.0591	3.67501e-05	Down
Biological Process	protein metabolic process	1.16	0.0334289	Q577Y8	Octanoyltransferase OS=Brucella abortus biovar 1 (strain 9-941) OX=262698 GN=lipB PE=3 SV=1	lipB	0.1186	8.24982e-05	Down
Biological Process	protein metabolic process	1.16	0.0334289	Q57BJ0	Phosphoglucosamine mutase OS=Brucella abortus biovar 1 (strain 9-941) OX=262698 GN=glmM PE=3 SV=1	glmM	0.3473	0.000374558	Down
Biological Process	protein metabolic process	1.16	0.0334289	Q57ER3	30S ribosomal protein S18 OS=Brucella abortus biovar 1 (strain 9-941) OX=262698 GN=rpsR PE=3 SV=1	rpsR	0.3077	1.16584e-05	Down
Biological Process	protein metabolic process	1.16	0.0334289	Q57DW2	30S ribosomal protein S9 OS=Brucella abortus biovar 1 (strain 9-941) OX=262698 GN=rpsI PE=3 SV=1	rpsI	0.417	2.58067e-06	Down
Biological Process	protein metabolic process	1.16	0.0334289	Q57CT0	30S ribosomal protein S13 OS=Brucella abortus biovar 1 (strain 9-941) OX=262698 GN=rpsM PE=3 SV=1	rpsM	0.3585	6.4302e-06	Down
Biological Process	protein metabolic process	1.16	0.0334289	Q57CS0	50S ribosomal protein L5 OS=Brucella abortus biovar 1 (strain 9-941) OX=262698 GN=rplE PE=3 SV=1	rplE	0.5788	9.72581e-06	Down
Biological Process	protein metabolic process	1.16	0.0334289	Q57AE2	50S ribosomal protein L20 OS=Brucella abortus biovar 1 (strain 9-941) OX=262698 GN=rplT PE=3 SV=1	rplT	0.503	4.11694e-06	Down
Biological Process	protein metabolic process	1.16	0.0334289	P0C0Z3	50S ribosomal protein L16 OS=Brucella abortus biovar 1 (strain 9-941) OX=262698 GN=rplP PE=3 SV=1	rplP	0.3152	4.66077e-05	Down
Biological Process	protein metabolic process	1.16	0.0334289	Q576T0	Methionyl-tRNA formyltransferase OS=Brucella abortus biovar 1 (strain 9-941) OX=262698 GN=fmt PE=3 SV=1	fmt	0.625	0.00107418	Down
Biological Process	protein metabolic process	1.16	0.0334289	Q57CS6	50S ribosomal protein L30 OS=Brucella abortus biovar 1 (strain 9-941) OX=262698 GN=rpmD PE=3 SV=1	rpmD	0.1748	1.42841e-05	Down
Biological Process	protein metabolic process	1.16	0.0334289	Q2YNP2	Biotin carboxyl carrier protein of acetyl-CoA carboxylase OS=Brucella abortus (strain 2308) OX=359391 GN=accB PE=4 SV=1	accB	1.5362	0.00141402	Up
Biological Process	protein metabolic process	1.16	0.0334289	Q2YS27	Periplasmic serine endoprotease DegP-like OS=Brucella abortus (strain 2308) OX=359391 GN=BAB1_1413 PE=3 SV=1	BAB1_1413	1.6074	0.000371896	Up
Biological Process	protein metabolic process	1.16	0.0334289	Q2YRA8	30S ribosomal protein S14 OS=Brucella abortus (strain 2308) OX=359391 GN=rpsN PE=3 SV=1	rpsN	0.3844	0.000130388	Down
Biological Process	protein metabolic process	1.16	0.0334289	Q2YRA3	50S ribosomal protein L29 OS=Brucella abortus (strain 2308) OX=359391 GN=rpmC PE=3 SV=1	rpmC	0.4673	3.51167e-05	Down
Biological Process	protein metabolic process	1.16	0.0334289	Q2YM06	50S ribosomal protein L2 OS=Brucella abortus (strain 2308) OX=359391 GN=rplB PE=3 SV=1	rplB	0.3883	1.69513e-05	Down
Biological Process	protein metabolic process	1.16	0.0334289	Q2YM04	50S ribosomal protein L4 OS=Brucella abortus (strain 2308) OX=359391 GN=rplD PE=3 SV=1	rplD	0.6451	0.00762906	Down
Biological Process	protein metabolic process	1.16	0.0334289	Q2YLZ8	30S ribosomal protein S12 OS=Brucella abortus (strain 2308) OX=359391 GN=rpsL PE=3 SV=1	rpsL	0.2251	7.30625e-05	Down
Biological Process	protein metabolic process	1.16	0.0334289	Q2YQP6	30S ribosomal protein S20 OS=Brucella abortus (strain 2308) OX=359391 GN=rpsT PE=3 SV=1	rpsT	0.5	4.80844e-05	Down
Biological Process	protein metabolic process	1.16	0.0334289	Q2YM07	30S ribosomal protein S19 OS=Brucella abortus (strain 2308) OX=359391 GN=rpsS PE=3 SV=1	rpsS	0.438	1.76966e-06	Down
Biological Process	protein metabolic process	1.16	0.0334289	Q2YJP1	Peptidase family U6, penicillin-insensitive murein endopeptidase OS=Brucella abortus (strain 2308) OX=359391 GN=mepA PE=4 SV=1	mepA	0.0856	0.000131778	Down
Biological Process	protein metabolic process	1.16	0.0334289	Q2YMH2	50S ribosomal protein L9 OS=Brucella abortus (strain 2308) OX=359391 GN=rplI PE=3 SV=1	rplI	0.659	0.00138482	Down
Biological Process	protein metabolic process	1.16	0.0334289	Q2YKM8	50S ribosomal protein L33 OS=Brucella abortus (strain 2308) OX=359391 GN=rpmG PE=3 SV=1	rpmG	0.5757	0.0174133	Down
Biological Process	protein metabolic process	1.16	0.0334289	Q2YRP7	Ribosome-recycling factor OS=Brucella abortus (strain 2308) OX=359391 GN=frr PE=3 SV=1	frr	1.8867	7.07597e-07	Up
Biological Process	protein metabolic process	1.16	0.0334289	Q2YRJ1	30S ribosomal protein S2 OS=Brucella abortus (strain 2308) OX=359391 GN=rpsB PE=3 SV=1	rpsB	0.4894	5.0161e-06	Down
Biological Process	protein metabolic process	1.16	0.0334289	Q2YRA9	30S ribosomal protein S8 OS=Brucella abortus (strain 2308) OX=359391 GN=rpsH PE=3 SV=1	rpsH	0.5371	0.000609214	Down
Biological Process	protein metabolic process	1.16	0.0334289	Q2YND8	50S ribosomal protein L13 OS=Brucella abortus (strain 2308) OX=359391 GN=rplM PE=3 SV=1	rplM	0.5362	2.76764e-05	Down
Biological Process	protein metabolic process	1.16	0.0334289	Q2YRU1	50S ribosomal protein L17 OS=Brucella abortus (strain 2308) OX=359391 GN=rplQ PE=3 SV=1	rplQ	0.5208	0.00302212	Down
Biological Process	protein metabolic process	1.16	0.0334289	Q2YQY5	Class I peptide chain release factor domain OS=Brucella abortus (strain 2308) OX=359391 GN=BAB1_2089 PE=3 SV=1	BAB1_2089	2.3381	0.0301564	Up
Biological Process	protein metabolic process	1.16	0.0334289	Q2YM03	50S ribosomal protein L3 OS=Brucella abortus (strain 2308) OX=359391 GN=rplC PE=3 SV=1	rplC	0.3628	1.28833e-05	Down
Biological Process	protein metabolic process	1.16	0.0334289	Q2YLL8	50S ribosomal protein L27 OS=Brucella abortus (strain 2308) OX=359391 GN=rpmA PE=3 SV=1	rpmA	0.3109	0.000275487	Down
Biological Process	protein metabolic process	1.16	0.0334289	Q57CQ7	30S ribosomal protein S10 OS=Brucella abortus biovar 1 (strain 9-941) OX=262698 GN=rpsJ PE=3 SV=1	rpsJ	0.6639	0.00138594	Down
Biological Process	protein metabolic process	1.16	0.0334289	Q57CS5	30S ribosomal protein S5 OS=Brucella abortus biovar 1 (strain 9-941) OX=262698 GN=rpsE PE=3 SV=1	rpsE	0.5413	0.000214549	Down
Biological Process	protein metabolic process	1.16	0.0334289	Q57AW9	ATPase n2B(predicted) OS=Brucella abortus biovar 1 (strain 9-941) OX=262698 GN=BruAb1_1905 PE=4 SV=1	BruAb1_1905	0.4419	0.00414514	Down
Biological Process	protein metabolic process	1.16	0.0334289	Q57D27	GTPase HflX OS=Brucella abortus biovar 1 (strain 9-941) OX=262698 GN=hflX PE=3 SV=1	hflX	2.2688	7.61394e-05	Up
Biological Process	protein metabolic process	1.16	0.0334289	Q57AA7	Apolipoprotein N-acyltransferase OS=Brucella abortus biovar 1 (strain 9-941) OX=262698 GN=cutE PE=3 SV=1	cutE	1.8666	0.00262412	Up
Biological Process	protein metabolic process	1.16	0.0334289	Q57B23	Release factor glutamine methyltransferase OS=Brucella abortus biovar 1 (strain 9-941) OX=262698 GN=hemK PE=3 SV=1	hemK	0.3646	9.91243e-06	Down
Biological Process	protein metabolic process	1.16	0.0334289	Q578Z9	Dcp, peptidyl-dipeptidase Dcp OS=Brucella abortus biovar 1 (strain 9-941) OX=262698 GN=dcp PE=3 SV=1	dcp	1.7447	1.82385e-05	Up
Biological Process	cellular component organization	1.24	0.0119296	Q2YMU7	Cytochrome c-type biogenesis protein CcmE OS=Brucella abortus (strain 2308) OX=359391 GN=ccmE PE=3 SV=1	ccmE	0.4254	0.000166428	Down
Biological Process	cellular component organization	1.24	0.0119296	Q2YRG4	Deoxyuridine 5'-triphosphate nucleotidohydrolase OS=Brucella abortus (strain 2308) OX=359391 GN=dut PE=1 SV=1	dut	1.6549	0.002867	Up
Biological Process	protein metabolic process	1.16	0.0334289	Q57B27	Chaperone protein ClpB OS=Brucella abortus biovar 1 (strain 9-941) OX=262698 GN=clpB PE=3 SV=1	clpB	3.3479	1.6108e-07	Up
Biological Process	cellular component organization	1.24	0.0119296	Q2YQZ3	ATP-dependent protease subunit HslV OS=Brucella abortus (strain 2308) OX=359391 GN=hslV PE=3 SV=1	hslV	2.2967	0.00361549	Up
Biological Process	cellular component organization	1.24	0.0119296	Q2YRR3	Cyclic pyranopterin monophosphate synthase OS=Brucella abortus (strain 2308) OX=359391 GN=moaC PE=3 SV=1	moaC	0.5288	0.00394964	Down
Biological Process	cellular component organization	1.24	0.0119296	Q2YPJ2	Large-conductance mechanosensitive channel OS=Brucella abortus (strain 2308) OX=359391 GN=mscL PE=3 SV=1	mscL	2.9855	7.83591e-05	Up
Biological Process	cellular component organization	1.24	0.0119296	Q2YRA1	30S ribosomal protein S3 OS=Brucella abortus (strain 2308) OX=359391 GN=rpsC PE=3 SV=1	rpsC	0.2803	1.24688e-05	Down
Biological Process	cellular component organization	1.24	0.0119296	Q2YRA4	30S ribosomal protein S17 OS=Brucella abortus (strain 2308) OX=359391 GN=rpsQ PE=3 SV=1	rpsQ	0.4921	0.00432116	Down
Biological Process	cellular component organization	1.24	0.0119296	Q2YRA6	50S ribosomal protein L24 OS=Brucella abortus (strain 2308) OX=359391 GN=rplX PE=3 SV=1	rplX	0.5604	0.00120519	Down
Biological Process	cellular component organization	1.24	0.0119296	Q2YLL8	50S ribosomal protein L27 OS=Brucella abortus (strain 2308) OX=359391 GN=rpmA PE=3 SV=1	rpmA	0.3109	0.000275487	Down
Biological Process	cellular component organization	1.24	0.0119296	Q2YRA8	30S ribosomal protein S14 OS=Brucella abortus (strain 2308) OX=359391 GN=rpsN PE=3 SV=1	rpsN	0.3844	0.000130388	Down
Biological Process	cellular component organization	1.24	0.0119296	Q2YR56	50S ribosomal protein L28 OS=Brucella abortus (strain 2308) OX=359391 GN=rpmB PE=3 SV=1	rpmB	0.2805	2.1384e-05	Down
Biological Process	protein metabolic process	1.16	0.0334289	Q57CP5	50S ribosomal protein L1 OS=Brucella abortus biovar 1 (strain 9-941) OX=262698 GN=rplA PE=3 SV=1	rplA	0.4971	0.0011138	Down
Biological Process	protein metabolic process	1.16	0.0334289	Q57AN1	BolA, bolA protein OS=Brucella abortus biovar 1 (strain 9-941) OX=262698 GN=bolA PE=3 SV=1	bolA	0.5991	0.00256886	Down
Biological Process	protein metabolic process	1.16	0.0334289	Q57BW6	Acetyltransferase, GNAT family OS=Brucella abortus biovar 1 (strain 9-941) OX=262698 GN=BruAb1_1540 PE=4 SV=1	BruAb1_1540	1.6183	0.018783	Up
Biological Process	protein metabolic process	1.16	0.0334289	Q57E65	Cysteine--tRNA ligase OS=Brucella abortus biovar 1 (strain 9-941) OX=262698 GN=cysS PE=3 SV=1	cysS	0.6544	0.000771654	Down
Biological Process	protein metabolic process	1.16	0.0334289	Q57D15	Lipoyl synthase OS=Brucella abortus biovar 1 (strain 9-941) OX=262698 GN=lipA PE=3 SV=1	lipA	0.4743	0.000292031	Down
Biological Process	protein metabolic process	1.16	0.0334289	Q57CT1	30S ribosomal protein S11 OS=Brucella abortus biovar 1 (strain 9-941) OX=262698 GN=rpsK PE=3 SV=1	rpsK	0.1344	1.4856e-07	Down
Biological Process	protein metabolic process	1.16	0.0334289	Q57BA8	50S ribosomal protein L32 OS=Brucella abortus biovar 1 (strain 9-941) OX=262698 GN=rpmF PE=3 SV=1	rpmF	0.3777	0.0183453	Down
Biological Process	protein metabolic process	1.16	0.0334289	Q57CR3	50S ribosomal protein L22 OS=Brucella abortus biovar 1 (strain 9-941) OX=262698 GN=rplV PE=3 SV=1	rplV	0.655	0.0109691	Down
Biological Process	protein metabolic process	1.16	0.0334289	Q57CS3	50S ribosomal protein L6 OS=Brucella abortus biovar 1 (strain 9-941) OX=262698 GN=rplF PE=3 SV=1	rplF	0.5636	0.00109911	Down
Biological Process	protein metabolic process	1.16	0.0334289	P0C0Z5	30S ribosomal protein S15 OS=Brucella abortus biovar 1 (strain 9-941) OX=262698 GN=rpsO PE=3 SV=1	rpsO	0.5382	0.011201	Down
Biological Process	protein metabolic process	1.16	0.0334289	Q57FI9	Methionine synthase OS=Brucella abortus biovar 1 (strain 9-941) OX=262698 GN=metH PE=3 SV=1	metH	0.145	4.18851e-07	Down
Biological Process	protein metabolic process	1.16	0.0334289	Q57DD7	Serine-type D-Ala-D-Ala carboxypeptidase OS=Brucella abortus biovar 1 (strain 9-941) OX=262698 GN=BruAb1_0997 PE=3 SV=1	BruAb1_0997	0.2761	5.49265e-05	Down
Biological Process	protein metabolic process	1.16	0.0334289	Q57B03	SAM (And some other nucleotide) binding motif(predicted) OS=Brucella abortus biovar 1 (strain 9-941) OX=262698 GN=BruAb1_1869 PE=4 SV=1	BruAb1_1869	0.2827	5.15935e-05	Down
Biological Process	protein metabolic process	1.16	0.0334289	Q57AG4	PtsH, phosphocarrier protein HPr OS=Brucella abortus biovar 1 (strain 9-941) OX=262698 GN=ptsH PE=4 SV=1	ptsH	0.4428	0.0154456	Down
Biological Process	protein metabolic process	1.16	0.0334289	Q57CX0	ClpA, ATP-dependent Clp protease, ATP-binding subunit ClpA OS=Brucella abortus biovar 1 (strain 9-941) OX=262698 GN=clpA PE=3 SV=1	clpA	0.6521	1.73089e-05	Down
Biological Process	protein metabolic process	1.16	0.0334289	Q57DJ4	DD-transpeptidase OS=Brucella abortus biovar 1 (strain 9-941) OX=262698 GN=BruAb1_0926 PE=3 SV=1	BruAb1_0926	0.6355	0.00220429	Down
Biological Process	protein metabolic process	1.16	0.0334289	Q57BZ2	CsaA, csaA protein OS=Brucella abortus biovar 1 (strain 9-941) OX=262698 GN=csaA PE=4 SV=1	csaA	3.8226	0.00205819	Up
Biological Process	protein metabolic process	1.16	0.0334289	Q57AB3	Acetyltransferase, GNAT family OS=Brucella abortus biovar 1 (strain 9-941) OX=262698 GN=BruAb1_2125 PE=4 SV=1	BruAb1_2125	1.9106	0.00596821	Up
Biological Process	protein metabolic process	1.16	0.0334289	Q57FP3	Acetyltransferase, GNAT family OS=Brucella abortus biovar 1 (strain 9-941) OX=262698 GN=BruAb1_0126 PE=4 SV=1	BruAb1_0126	0.1553	2.93639e-05	Down
Biological Process	protein metabolic process	1.16	0.0334289	Q576Q3	Peptide chain release factor 3 OS=Brucella abortus biovar 1 (strain 9-941) OX=262698 GN=prfC PE=3 SV=1	prfC	0.2766	1.50199e-05	Down
Biological Process	protein metabolic process	1.16	0.0334289	Q2YRA6	50S ribosomal protein L24 OS=Brucella abortus (strain 2308) OX=359391 GN=rplX PE=3 SV=1	rplX	0.5604	0.00120519	Down
Biological Process	protein metabolic process	1.16	0.0334289	Q2YRA4	30S ribosomal protein S17 OS=Brucella abortus (strain 2308) OX=359391 GN=rpsQ PE=3 SV=1	rpsQ	0.4921	0.00432116	Down
Biological Process	protein metabolic process	1.16	0.0334289	Q2YRA1	30S ribosomal protein S3 OS=Brucella abortus (strain 2308) OX=359391 GN=rpsC PE=3 SV=1	rpsC	0.2803	1.24688e-05	Down
Biological Process	cellular protein metabolic process	1.16	0.0635939	Q57E83	Holo-[acyl-carrier-protein] synthase OS=Brucella abortus biovar 1 (strain 9-941) OX=262698 GN=acpS PE=3 SV=1	acpS	2.3099	0.000460804	Up
Biological Process	cellular protein metabolic process	1.16	0.0635939	Q577Y8	Octanoyltransferase OS=Brucella abortus biovar 1 (strain 9-941) OX=262698 GN=lipB PE=3 SV=1	lipB	0.1186	8.24982e-05	Down
Biological Process	cellular protein metabolic process	1.16	0.0635939	Q576T0	Methionyl-tRNA formyltransferase OS=Brucella abortus biovar 1 (strain 9-941) OX=262698 GN=fmt PE=3 SV=1	fmt	0.625	0.00107418	Down
Biological Process	cellular protein metabolic process	1.16	0.0635939	Q57BJ0	Phosphoglucosamine mutase OS=Brucella abortus biovar 1 (strain 9-941) OX=262698 GN=glmM PE=3 SV=1	glmM	0.3473	0.000374558	Down
Biological Process	cellular protein metabolic process	1.16	0.0635939	Q57ER3	30S ribosomal protein S18 OS=Brucella abortus biovar 1 (strain 9-941) OX=262698 GN=rpsR PE=3 SV=1	rpsR	0.3077	1.16584e-05	Down
Biological Process	cellular protein metabolic process	1.16	0.0635939	Q57DW2	30S ribosomal protein S9 OS=Brucella abortus biovar 1 (strain 9-941) OX=262698 GN=rpsI PE=3 SV=1	rpsI	0.417	2.58067e-06	Down
Biological Process	cellular protein metabolic process	1.16	0.0635939	Q57CT0	30S ribosomal protein S13 OS=Brucella abortus biovar 1 (strain 9-941) OX=262698 GN=rpsM PE=3 SV=1	rpsM	0.3585	6.4302e-06	Down
Biological Process	cellular protein metabolic process	1.16	0.0635939	Q57AA0	Translation initiation factor IF-2 OS=Brucella abortus biovar 1 (strain 9-941) OX=262698 GN=infB PE=3 SV=1	infB	0.6093	1.01459e-06	Down
Biological Process	cellular protein metabolic process	1.16	0.0635939	Q57CS0	50S ribosomal protein L5 OS=Brucella abortus biovar 1 (strain 9-941) OX=262698 GN=rplE PE=3 SV=1	rplE	0.5788	9.72581e-06	Down
Biological Process	cellular protein metabolic process	1.16	0.0635939	P0C0Z3	50S ribosomal protein L16 OS=Brucella abortus biovar 1 (strain 9-941) OX=262698 GN=rplP PE=3 SV=1	rplP	0.3152	4.66077e-05	Down
Biological Process	cellular protein metabolic process	1.16	0.0635939	Q57CS6	50S ribosomal protein L30 OS=Brucella abortus biovar 1 (strain 9-941) OX=262698 GN=rpmD PE=3 SV=1	rpmD	0.1748	1.42841e-05	Down
Biological Process	cellular protein metabolic process	1.16	0.0635939	Q57CQ7	30S ribosomal protein S10 OS=Brucella abortus biovar 1 (strain 9-941) OX=262698 GN=rpsJ PE=3 SV=1	rpsJ	0.6639	0.00138594	Down
Biological Process	cellular protein metabolic process	1.16	0.0635939	Q57CP5	50S ribosomal protein L1 OS=Brucella abortus biovar 1 (strain 9-941) OX=262698 GN=rplA PE=3 SV=1	rplA	0.4971	0.0011138	Down
Biological Process	cellular protein metabolic process	1.16	0.0635939	Q57CS5	30S ribosomal protein S5 OS=Brucella abortus biovar 1 (strain 9-941) OX=262698 GN=rpsE PE=3 SV=1	rpsE	0.5413	0.000214549	Down
Biological Process	cellular protein metabolic process	1.16	0.0635939	Q57E65	Cysteine--tRNA ligase OS=Brucella abortus biovar 1 (strain 9-941) OX=262698 GN=cysS PE=3 SV=1	cysS	0.6544	0.000771654	Down
Biological Process	cellular protein metabolic process	1.16	0.0635939	Q57D15	Lipoyl synthase OS=Brucella abortus biovar 1 (strain 9-941) OX=262698 GN=lipA PE=3 SV=1	lipA	0.4743	0.000292031	Down
Biological Process	cellular protein metabolic process	1.16	0.0635939	Q57AE2	50S ribosomal protein L20 OS=Brucella abortus biovar 1 (strain 9-941) OX=262698 GN=rplT PE=3 SV=1	rplT	0.503	4.11694e-06	Down
Biological Process	cellular protein metabolic process	1.16	0.0635939	Q57CT1	30S ribosomal protein S11 OS=Brucella abortus biovar 1 (strain 9-941) OX=262698 GN=rpsK PE=3 SV=1	rpsK	0.1344	1.4856e-07	Down
Biological Process	cellular protein metabolic process	1.16	0.0635939	Q2YM11	50S ribosomal protein L11 OS=Brucella abortus (strain 2308) OX=359391 GN=rplK PE=3 SV=1	rplK	0.5098	0.000152964	Down
Biological Process	cellular protein metabolic process	1.16	0.0635939	Q2YQ19	Alanine--tRNA ligase OS=Brucella abortus (strain 2308) OX=359391 GN=BAB1_1074 PE=3 SV=1	BAB1_1074	0.2251	8.35732e-05	Down
Biological Process	cellular protein metabolic process	1.16	0.0635939	Q2YRA3	50S ribosomal protein L29 OS=Brucella abortus (strain 2308) OX=359391 GN=rpmC PE=3 SV=1	rpmC	0.4673	3.51167e-05	Down
Biological Process	cellular protein metabolic process	1.16	0.0635939	Q2YM06	50S ribosomal protein L2 OS=Brucella abortus (strain 2308) OX=359391 GN=rplB PE=3 SV=1	rplB	0.3883	1.69513e-05	Down
Biological Process	cellular protein metabolic process	1.16	0.0635939	Q2YM04	50S ribosomal protein L4 OS=Brucella abortus (strain 2308) OX=359391 GN=rplD PE=3 SV=1	rplD	0.6451	0.00762906	Down
Biological Process	cellular protein metabolic process	1.16	0.0635939	Q2YLZ8	30S ribosomal protein S12 OS=Brucella abortus (strain 2308) OX=359391 GN=rpsL PE=3 SV=1	rpsL	0.2251	7.30625e-05	Down
Biological Process	cellular protein metabolic process	1.16	0.0635939	Q2YQP6	30S ribosomal protein S20 OS=Brucella abortus (strain 2308) OX=359391 GN=rpsT PE=3 SV=1	rpsT	0.5	4.80844e-05	Down
Biological Process	cellular protein metabolic process	1.16	0.0635939	Q2YM07	30S ribosomal protein S19 OS=Brucella abortus (strain 2308) OX=359391 GN=rpsS PE=3 SV=1	rpsS	0.438	1.76966e-06	Down
Biological Process	cellular protein metabolic process	1.16	0.0635939	Q2YMH2	50S ribosomal protein L9 OS=Brucella abortus (strain 2308) OX=359391 GN=rplI PE=3 SV=1	rplI	0.659	0.00138482	Down
Biological Process	cellular protein metabolic process	1.16	0.0635939	Q2YLP6	50S ribosomal protein L19 OS=Brucella abortus (strain 2308) OX=359391 GN=rplS PE=3 SV=1	rplS	0.4689	0.00025566	Down
Biological Process	cellular protein metabolic process	1.16	0.0635939	Q2YM03	50S ribosomal protein L3 OS=Brucella abortus (strain 2308) OX=359391 GN=rplC PE=3 SV=1	rplC	0.3628	1.28833e-05	Down
Biological Process	cellular protein metabolic process	1.16	0.0635939	Q2YRP7	Ribosome-recycling factor OS=Brucella abortus (strain 2308) OX=359391 GN=frr PE=3 SV=1	frr	1.8867	7.07597e-07	Up
Biological Process	cellular protein metabolic process	1.16	0.0635939	Q2YRJ1	30S ribosomal protein S2 OS=Brucella abortus (strain 2308) OX=359391 GN=rpsB PE=3 SV=1	rpsB	0.4894	5.0161e-06	Down
Biological Process	cellular protein metabolic process	1.16	0.0635939	Q2YRA9	30S ribosomal protein S8 OS=Brucella abortus (strain 2308) OX=359391 GN=rpsH PE=3 SV=1	rpsH	0.5371	0.000609214	Down
Biological Process	cellular protein metabolic process	1.16	0.0635939	Q2YND8	50S ribosomal protein L13 OS=Brucella abortus (strain 2308) OX=359391 GN=rplM PE=3 SV=1	rplM	0.5362	2.76764e-05	Down
Biological Process	cellular protein metabolic process	1.16	0.0635939	Q2YRU1	50S ribosomal protein L17 OS=Brucella abortus (strain 2308) OX=359391 GN=rplQ PE=3 SV=1	rplQ	0.5208	0.00302212	Down
Biological Process	cellular protein metabolic process	1.16	0.0635939	Q2YQY5	Class I peptide chain release factor domain OS=Brucella abortus (strain 2308) OX=359391 GN=BAB1_2089 PE=3 SV=1	BAB1_2089	2.3381	0.0301564	Up
Biological Process	cellular protein metabolic process	1.16	0.0635939	Q2YNP2	Biotin carboxyl carrier protein of acetyl-CoA carboxylase OS=Brucella abortus (strain 2308) OX=359391 GN=accB PE=4 SV=1	accB	1.5362	0.00141402	Up
Biological Process	cellular protein metabolic process	1.16	0.0635939	Q2YKM8	50S ribosomal protein L33 OS=Brucella abortus (strain 2308) OX=359391 GN=rpmG PE=3 SV=1	rpmG	0.5757	0.0174133	Down
Biological Process	cellular protein metabolic process	1.16	0.0635939	Q57BA8	50S ribosomal protein L32 OS=Brucella abortus biovar 1 (strain 9-941) OX=262698 GN=rpmF PE=3 SV=1	rpmF	0.3777	0.0183453	Down
Biological Process	cellular protein metabolic process	1.16	0.0635939	Q57CR3	50S ribosomal protein L22 OS=Brucella abortus biovar 1 (strain 9-941) OX=262698 GN=rplV PE=3 SV=1	rplV	0.655	0.0109691	Down
Biological Process	cellular protein metabolic process	1.16	0.0635939	Q57CS3	50S ribosomal protein L6 OS=Brucella abortus biovar 1 (strain 9-941) OX=262698 GN=rplF PE=3 SV=1	rplF	0.5636	0.00109911	Down
Biological Process	regulation of anatomical structure morphogenesis	1.9	0.0633525	Q57AN1	BolA, bolA protein OS=Brucella abortus biovar 1 (strain 9-941) OX=262698 GN=bolA PE=3 SV=1	bolA	0.5991	0.00256886	Down
Biological Process	regulation of anatomical structure morphogenesis	1.9	0.0633525	Q57C77	Cell wall polymerase OS=Brucella abortus biovar 1 (strain 9-941) OX=262698 GN=ftsW PE=4 SV=1	ftsW	0.2679	0.000647021	Down
Biological Process	protein metabolic process	1.16	0.0334289	Q2YLM4	tRNA N6-adenosine threonylcarbamoyltransferase OS=Brucella abortus (strain 2308) OX=359391 GN=tsaD PE=3 SV=1	tsaD	0.5192	0.00435048	Down
Biological Process	protein metabolic process	1.16	0.0334289	Q2YJP8	Elongation factor 4 OS=Brucella abortus (strain 2308) OX=359391 GN=lepA PE=3 SV=1	lepA	0.4609	3.31368e-05	Down
Biological Process	protein metabolic process	1.16	0.0334289	Q2YRC4	Elongation factor P OS=Brucella abortus (strain 2308) OX=359391 GN=efp PE=3 SV=1	efp	0.0269	0.000278367	Down
Biological Process	protein metabolic process	1.16	0.0334289	Q2YPX2	ATP-dependent Clp protease ATP-binding subunit ClpX OS=Brucella abortus (strain 2308) OX=359391 GN=clpX PE=3 SV=1	clpX	0.1914	1.97944e-06	Down
Biological Process	protein metabolic process	1.16	0.0334289	Q2YMU7	Cytochrome c-type biogenesis protein CcmE OS=Brucella abortus (strain 2308) OX=359391 GN=ccmE PE=3 SV=1	ccmE	0.4254	0.000166428	Down
Biological Process	regulation of anatomical structure morphogenesis	1.9	0.0633525	Q57DJ4	DD-transpeptidase OS=Brucella abortus biovar 1 (strain 9-941) OX=262698 GN=BruAb1_0926 PE=3 SV=1	BruAb1_0926	0.6355	0.00220429	Down
Biological Process	protein metabolic process	1.16	0.0334289	Q2YQZ3	ATP-dependent protease subunit HslV OS=Brucella abortus (strain 2308) OX=359391 GN=hslV PE=3 SV=1	hslV	2.2967	0.00361549	Up
Biological Process	protein metabolic process	1.16	0.0334289	Q2YLL7	50S ribosomal protein L21 OS=Brucella abortus (strain 2308) OX=359391 GN=rplU PE=3 SV=1	rplU	0.4451	0.00446753	Down
Biological Process	protein metabolic process	1.16	0.0334289	Q2YRA5	50S ribosomal protein L14 OS=Brucella abortus (strain 2308) OX=359391 GN=rplN PE=3 SV=1	rplN	0.4741	8.83962e-05	Down
Biological Process	protein metabolic process	1.16	0.0334289	Q2YJZ2	Protein NrdI OS=Brucella abortus (strain 2308) OX=359391 GN=nrdI PE=3 SV=1	nrdI	0.4134	0.00783414	Down
Biological Process	protein metabolic process	1.16	0.0334289	Q2YRT2	50S ribosomal protein L18 OS=Brucella abortus (strain 2308) OX=359391 GN=rplR PE=3 SV=1	rplR	0.6025	0.00942399	Down
Biological Process	protein metabolic process	1.16	0.0334289	Q2YQS6	Endoribonuclease YbeY OS=Brucella abortus (strain 2308) OX=359391 GN=ybeY PE=3 SV=2	ybeY	2.9575	0.000275987	Up
Biological Process	protein metabolic process	1.16	0.0334289	Q2YR56	50S ribosomal protein L28 OS=Brucella abortus (strain 2308) OX=359391 GN=rpmB PE=3 SV=1	rpmB	0.2805	2.1384e-05	Down
Biological Process	protein metabolic process	1.16	0.0334289	Q2YRR3	Cyclic pyranopterin monophosphate synthase OS=Brucella abortus (strain 2308) OX=359391 GN=moaC PE=3 SV=1	moaC	0.5288	0.00394964	Down
Biological Process	protein metabolic process	1.16	0.0334289	Q2YMX6	Probable periplasmic serine endoprotease DegP-like OS=Brucella abortus (strain 2308) OX=359391 GN=htrA PE=3 SV=1	htrA	2.0589	1.14325e-05	Up
Biological Process	regulation of anatomical structure morphogenesis	1.9	0.0633525	Q57DD7	Serine-type D-Ala-D-Ala carboxypeptidase OS=Brucella abortus biovar 1 (strain 9-941) OX=262698 GN=BruAb1_0997 PE=3 SV=1	BruAb1_0997	0.2761	5.49265e-05	Down
Biological Process	regulation of anatomical structure morphogenesis	1.9	0.0633525	Q2YR72	Cell division ATP-binding protein FtsE OS=Brucella abortus (strain 2308) OX=359391 GN=ftsE PE=3 SV=1	ftsE	1.7744	0.000855003	Up
Biological Process	regulation of developmental process	1.9	0.0633525	Q57C77	Cell wall polymerase OS=Brucella abortus biovar 1 (strain 9-941) OX=262698 GN=ftsW PE=4 SV=1	ftsW	0.2679	0.000647021	Down
Biological Process	cellular protein metabolic process	1.16	0.0635939	P0C0Z5	30S ribosomal protein S15 OS=Brucella abortus biovar 1 (strain 9-941) OX=262698 GN=rpsO PE=3 SV=1	rpsO	0.5382	0.011201	Down
Biological Process	cellular protein metabolic process	1.16	0.0635939	Q576Q3	Peptide chain release factor 3 OS=Brucella abortus biovar 1 (strain 9-941) OX=262698 GN=prfC PE=3 SV=1	prfC	0.2766	1.50199e-05	Down
Biological Process	cellular protein metabolic process	1.16	0.0635939	Q57B03	SAM (And some other nucleotide) binding motif(predicted) OS=Brucella abortus biovar 1 (strain 9-941) OX=262698 GN=BruAb1_1869 PE=4 SV=1	BruAb1_1869	0.2827	5.15935e-05	Down
Biological Process	cellular protein metabolic process	1.16	0.0635939	Q57AG4	PtsH, phosphocarrier protein HPr OS=Brucella abortus biovar 1 (strain 9-941) OX=262698 GN=ptsH PE=4 SV=1	ptsH	0.4428	0.0154456	Down
Biological Process	cellular protein metabolic process	1.16	0.0635939	Q57BZ2	CsaA, csaA protein OS=Brucella abortus biovar 1 (strain 9-941) OX=262698 GN=csaA PE=4 SV=1	csaA	3.8226	0.00205819	Up
Biological Process	cellular protein metabolic process	1.16	0.0635939	Q57AB3	Acetyltransferase, GNAT family OS=Brucella abortus biovar 1 (strain 9-941) OX=262698 GN=BruAb1_2125 PE=4 SV=1	BruAb1_2125	1.9106	0.00596821	Up
Biological Process	cellular protein metabolic process	1.16	0.0635939	Q57FP3	Acetyltransferase, GNAT family OS=Brucella abortus biovar 1 (strain 9-941) OX=262698 GN=BruAb1_0126 PE=4 SV=1	BruAb1_0126	0.1553	2.93639e-05	Down
Biological Process	cellular protein metabolic process	1.16	0.0635939	Q57BW6	Acetyltransferase, GNAT family OS=Brucella abortus biovar 1 (strain 9-941) OX=262698 GN=BruAb1_1540 PE=4 SV=1	BruAb1_1540	1.6183	0.018783	Up
Biological Process	cellular protein metabolic process	1.16	0.0635939	Q57FI9	Methionine synthase OS=Brucella abortus biovar 1 (strain 9-941) OX=262698 GN=metH PE=3 SV=1	metH	0.145	4.18851e-07	Down
Biological Process	cellular protein metabolic process	1.16	0.0635939	Q57AW9	ATPase n2B(predicted) OS=Brucella abortus biovar 1 (strain 9-941) OX=262698 GN=BruAb1_1905 PE=4 SV=1	BruAb1_1905	0.4419	0.00414514	Down
Biological Process	cellular protein metabolic process	1.16	0.0635939	Q57D27	GTPase HflX OS=Brucella abortus biovar 1 (strain 9-941) OX=262698 GN=hflX PE=3 SV=1	hflX	2.2688	7.61394e-05	Up
Biological Process	cellular protein metabolic process	1.16	0.0635939	Q57AA7	Apolipoprotein N-acyltransferase OS=Brucella abortus biovar 1 (strain 9-941) OX=262698 GN=cutE PE=3 SV=1	cutE	1.8666	0.00262412	Up
Biological Process	cellular protein metabolic process	1.16	0.0635939	Q57B23	Release factor glutamine methyltransferase OS=Brucella abortus biovar 1 (strain 9-941) OX=262698 GN=hemK PE=3 SV=1	hemK	0.3646	9.91243e-06	Down
Biological Process	regulation of developmental process	1.9	0.0633525	Q2YR72	Cell division ATP-binding protein FtsE OS=Brucella abortus (strain 2308) OX=359391 GN=ftsE PE=3 SV=1	ftsE	1.7744	0.000855003	Up
Biological Process	regulation of developmental process	1.9	0.0633525	Q57DD7	Serine-type D-Ala-D-Ala carboxypeptidase OS=Brucella abortus biovar 1 (strain 9-941) OX=262698 GN=BruAb1_0997 PE=3 SV=1	BruAb1_0997	0.2761	5.49265e-05	Down
Biological Process	regulation of developmental process	1.9	0.0633525	Q57DJ4	DD-transpeptidase OS=Brucella abortus biovar 1 (strain 9-941) OX=262698 GN=BruAb1_0926 PE=3 SV=1	BruAb1_0926	0.6355	0.00220429	Down
Biological Process	regulation of developmental process	1.9	0.0633525	Q57AN1	BolA, bolA protein OS=Brucella abortus biovar 1 (strain 9-941) OX=262698 GN=bolA PE=3 SV=1	bolA	0.5991	0.00256886	Down
Biological Process	cellular component organization	1.24	0.0119296	Q2YM06	50S ribosomal protein L2 OS=Brucella abortus (strain 2308) OX=359391 GN=rplB PE=3 SV=1	rplB	0.3883	1.69513e-05	Down
Biological Process	macromolecule biosynthetic process	1.2	0.00729026	Q2YLY7	UDP-N-acetylenolpyruvoylglucosamine reductase OS=Brucella abortus (strain 2308) OX=359391 GN=murB PE=3 SV=1	murB	0.5269	5.01099e-05	Down
Biological Process	macromolecule biosynthetic process	1.2	0.00729026	Q2YQS6	Endoribonuclease YbeY OS=Brucella abortus (strain 2308) OX=359391 GN=ybeY PE=3 SV=2	ybeY	2.9575	0.000275987	Up
Biological Process	macromolecule biosynthetic process	1.2	0.00729026	Q2YR56	50S ribosomal protein L28 OS=Brucella abortus (strain 2308) OX=359391 GN=rpmB PE=3 SV=1	rpmB	0.2805	2.1384e-05	Down
Biological Process	protein-containing complex subunit organization	1.36	0.00206768	Q2YQY5	Class I peptide chain release factor domain OS=Brucella abortus (strain 2308) OX=359391 GN=BAB1_2089 PE=3 SV=1	BAB1_2089	2.3381	0.0301564	Up
Biological Process	protein-containing complex subunit organization	1.36	0.00206768	Q2YQV2	Chaperone protein DnaK OS=Brucella abortus (strain 2308) OX=359391 GN=dnaK PE=2 SV=1	dnaK	2.0825	1.16036e-05	Up
Biological Process	protein-containing complex subunit organization	1.36	0.00206768	Q2YR84	Uncharacterized protein OS=Brucella abortus (strain 2308) OX=359391 GN=BAB1_1985 PE=4 SV=1	BAB1_1985	0.38	0.000558993	Down
Biological Process	protein-containing complex subunit organization	1.36	0.00206768	Q2YLP6	50S ribosomal protein L19 OS=Brucella abortus (strain 2308) OX=359391 GN=rplS PE=3 SV=1	rplS	0.4689	0.00025566	Down
Biological Process	protein-containing complex subunit organization	1.36	0.00206768	Q2YM11	50S ribosomal protein L11 OS=Brucella abortus (strain 2308) OX=359391 GN=rplK PE=3 SV=1	rplK	0.5098	0.000152964	Down
Biological Process	protein-containing complex subunit organization	1.36	0.00206768	Q57CS0	50S ribosomal protein L5 OS=Brucella abortus biovar 1 (strain 9-941) OX=262698 GN=rplE PE=3 SV=1	rplE	0.5788	9.72581e-06	Down
Biological Process	protein-containing complex subunit organization	1.36	0.00206768	Q57AE2	50S ribosomal protein L20 OS=Brucella abortus biovar 1 (strain 9-941) OX=262698 GN=rplT PE=3 SV=1	rplT	0.503	4.11694e-06	Down
Biological Process	protein-containing complex subunit organization	1.36	0.00206768	Q2YP35	Protein GrpE OS=Brucella abortus (strain 2308) OX=359391 GN=grpE PE=3 SV=1	grpE	3.7779	3.74342e-06	Up
Biological Process	protein-containing complex subunit organization	1.36	0.00206768	P0C0Z3	50S ribosomal protein L16 OS=Brucella abortus biovar 1 (strain 9-941) OX=262698 GN=rplP PE=3 SV=1	rplP	0.3152	4.66077e-05	Down
Biological Process	protein-containing complex subunit organization	1.36	0.00206768	Q57CP5	50S ribosomal protein L1 OS=Brucella abortus biovar 1 (strain 9-941) OX=262698 GN=rplA PE=3 SV=1	rplA	0.4971	0.0011138	Down
Biological Process	protein-containing complex subunit organization	1.36	0.00206768	Q57CS5	30S ribosomal protein S5 OS=Brucella abortus biovar 1 (strain 9-941) OX=262698 GN=rpsE PE=3 SV=1	rpsE	0.5413	0.000214549	Down
Biological Process	protein-containing complex subunit organization	1.36	0.00206768	Q57B45	GTPase Obg OS=Brucella abortus biovar 1 (strain 9-941) OX=262698 GN=obg PE=3 SV=1	obg	0.3891	0.00187445	Down
Biological Process	protein-containing complex subunit organization	1.36	0.00206768	Q57CT1	30S ribosomal protein S11 OS=Brucella abortus biovar 1 (strain 9-941) OX=262698 GN=rpsK PE=3 SV=1	rpsK	0.1344	1.4856e-07	Down
Biological Process	protein-containing complex subunit organization	1.36	0.00206768	Q57BA8	50S ribosomal protein L32 OS=Brucella abortus biovar 1 (strain 9-941) OX=262698 GN=rpmF PE=3 SV=1	rpmF	0.3777	0.0183453	Down
Biological Process	protein-containing complex subunit organization	1.36	0.00206768	Q57CR3	50S ribosomal protein L22 OS=Brucella abortus biovar 1 (strain 9-941) OX=262698 GN=rplV PE=3 SV=1	rplV	0.655	0.0109691	Down
Biological Process	protein-containing complex subunit organization	1.36	0.00206768	Q57CS3	50S ribosomal protein L6 OS=Brucella abortus biovar 1 (strain 9-941) OX=262698 GN=rplF PE=3 SV=1	rplF	0.5636	0.00109911	Down
Biological Process	protein-containing complex subunit organization	1.36	0.00206768	Q57CS6	50S ribosomal protein L30 OS=Brucella abortus biovar 1 (strain 9-941) OX=262698 GN=rpmD PE=3 SV=1	rpmD	0.1748	1.42841e-05	Down
Biological Process	protein-containing complex subunit organization	1.36	0.00206768	P0C0Z5	30S ribosomal protein S15 OS=Brucella abortus biovar 1 (strain 9-941) OX=262698 GN=rpsO PE=3 SV=1	rpsO	0.5382	0.011201	Down
Biological Process	protein-containing complex subunit organization	1.36	0.00206768	Q2YRU1	50S ribosomal protein L17 OS=Brucella abortus (strain 2308) OX=359391 GN=rplQ PE=3 SV=1	rplQ	0.5208	0.00302212	Down
Biological Process	protein-containing complex subunit organization	1.36	0.00206768	Q2YRJ1	30S ribosomal protein S2 OS=Brucella abortus (strain 2308) OX=359391 GN=rpsB PE=3 SV=1	rpsB	0.4894	5.0161e-06	Down
Biological Process	protein-containing complex subunit organization	1.36	0.00206768	Q2YRG4	Deoxyuridine 5'-triphosphate nucleotidohydrolase OS=Brucella abortus (strain 2308) OX=359391 GN=dut PE=1 SV=1	dut	1.6549	0.002867	Up
Biological Process	protein-containing complex subunit organization	1.36	0.00206768	Q2YQZ3	ATP-dependent protease subunit HslV OS=Brucella abortus (strain 2308) OX=359391 GN=hslV PE=3 SV=1	hslV	2.2967	0.00361549	Up
Biological Process	protein-containing complex subunit organization	1.36	0.00206768	Q2YR56	50S ribosomal protein L28 OS=Brucella abortus (strain 2308) OX=359391 GN=rpmB PE=3 SV=1	rpmB	0.2805	2.1384e-05	Down
Biological Process	protein-containing complex subunit organization	1.36	0.00206768	Q2YRR3	Cyclic pyranopterin monophosphate synthase OS=Brucella abortus (strain 2308) OX=359391 GN=moaC PE=3 SV=1	moaC	0.5288	0.00394964	Down
Biological Process	protein-containing complex subunit organization	1.36	0.00206768	Q2YRA1	30S ribosomal protein S3 OS=Brucella abortus (strain 2308) OX=359391 GN=rpsC PE=3 SV=1	rpsC	0.2803	1.24688e-05	Down
Biological Process	protein-containing complex subunit organization	1.36	0.00206768	Q2YRA4	30S ribosomal protein S17 OS=Brucella abortus (strain 2308) OX=359391 GN=rpsQ PE=3 SV=1	rpsQ	0.4921	0.00432116	Down
Biological Process	protein-containing complex subunit organization	1.36	0.00206768	Q2YRA6	50S ribosomal protein L24 OS=Brucella abortus (strain 2308) OX=359391 GN=rplX PE=3 SV=1	rplX	0.5604	0.00120519	Down
Biological Process	protein-containing complex subunit organization	1.36	0.00206768	Q2YRA9	30S ribosomal protein S8 OS=Brucella abortus (strain 2308) OX=359391 GN=rpsH PE=3 SV=1	rpsH	0.5371	0.000609214	Down
Biological Process	protein-containing complex subunit organization	1.36	0.00206768	Q2YLL8	50S ribosomal protein L27 OS=Brucella abortus (strain 2308) OX=359391 GN=rpmA PE=3 SV=1	rpmA	0.3109	0.000275487	Down
Biological Process	protein-containing complex subunit organization	1.36	0.00206768	Q2YRA3	50S ribosomal protein L29 OS=Brucella abortus (strain 2308) OX=359391 GN=rpmC PE=3 SV=1	rpmC	0.4673	3.51167e-05	Down
Biological Process	protein-containing complex subunit organization	1.36	0.00206768	Q2YM06	50S ribosomal protein L2 OS=Brucella abortus (strain 2308) OX=359391 GN=rplB PE=3 SV=1	rplB	0.3883	1.69513e-05	Down
Biological Process	protein-containing complex subunit organization	1.36	0.00206768	Q2YQP6	30S ribosomal protein S20 OS=Brucella abortus (strain 2308) OX=359391 GN=rpsT PE=3 SV=1	rpsT	0.5	4.80844e-05	Down
Biological Process	protein-containing complex subunit organization	1.36	0.00206768	Q2YM07	30S ribosomal protein S19 OS=Brucella abortus (strain 2308) OX=359391 GN=rpsS PE=3 SV=1	rpsS	0.438	1.76966e-06	Down
Biological Process	protein-containing complex subunit organization	1.36	0.00206768	Q2YM03	50S ribosomal protein L3 OS=Brucella abortus (strain 2308) OX=359391 GN=rplC PE=3 SV=1	rplC	0.3628	1.28833e-05	Down
Biological Process	protein-containing complex subunit organization	1.36	0.00206768	Q2YKM8	50S ribosomal protein L33 OS=Brucella abortus (strain 2308) OX=359391 GN=rpmG PE=3 SV=1	rpmG	0.5757	0.0174133	Down
Biological Process	protein-containing complex subunit organization	1.36	0.00206768	Q2YRP7	Ribosome-recycling factor OS=Brucella abortus (strain 2308) OX=359391 GN=frr PE=3 SV=1	frr	1.8867	7.07597e-07	Up
Biological Process	protein-containing complex subunit organization	1.36	0.00206768	Q2YRA8	30S ribosomal protein S14 OS=Brucella abortus (strain 2308) OX=359391 GN=rpsN PE=3 SV=1	rpsN	0.3844	0.000130388	Down
Biological Process	protein-containing complex subunit organization	1.36	0.00206768	Q2YMU7	Cytochrome c-type biogenesis protein CcmE OS=Brucella abortus (strain 2308) OX=359391 GN=ccmE PE=3 SV=1	ccmE	0.4254	0.000166428	Down
Biological Process	protein-containing complex subunit organization	1.36	0.00206768	Q576Q3	Peptide chain release factor 3 OS=Brucella abortus biovar 1 (strain 9-941) OX=262698 GN=prfC PE=3 SV=1	prfC	0.2766	1.50199e-05	Down
Biological Process	protein-containing complex subunit organization	1.36	0.00206768	Q577B2	NarJ, respiratory nitrate reductase, delta subunit OS=Brucella abortus biovar 1 (strain 9-941) OX=262698 GN=narJ PE=4 SV=1	narJ	0.0407	4.01228e-05	Down
Biological Process	cellular protein-containing complex assembly	1.46	0.00132014	Q2YR84	Uncharacterized protein OS=Brucella abortus (strain 2308) OX=359391 GN=BAB1_1985 PE=4 SV=1	BAB1_1985	0.38	0.000558993	Down
Biological Process	cellular protein-containing complex assembly	1.46	0.00132014	Q2YLP6	50S ribosomal protein L19 OS=Brucella abortus (strain 2308) OX=359391 GN=rplS PE=3 SV=1	rplS	0.4689	0.00025566	Down
Biological Process	cellular protein-containing complex assembly	1.46	0.00132014	Q2YM11	50S ribosomal protein L11 OS=Brucella abortus (strain 2308) OX=359391 GN=rplK PE=3 SV=1	rplK	0.5098	0.000152964	Down
Biological Process	cellular protein-containing complex assembly	1.46	0.00132014	Q57CS0	50S ribosomal protein L5 OS=Brucella abortus biovar 1 (strain 9-941) OX=262698 GN=rplE PE=3 SV=1	rplE	0.5788	9.72581e-06	Down
Biological Process	cellular protein-containing complex assembly	1.46	0.00132014	Q57AE2	50S ribosomal protein L20 OS=Brucella abortus biovar 1 (strain 9-941) OX=262698 GN=rplT PE=3 SV=1	rplT	0.503	4.11694e-06	Down
Biological Process	cellular protein-containing complex assembly	1.46	0.00132014	P0C0Z3	50S ribosomal protein L16 OS=Brucella abortus biovar 1 (strain 9-941) OX=262698 GN=rplP PE=3 SV=1	rplP	0.3152	4.66077e-05	Down
Biological Process	cellular protein-containing complex assembly	1.46	0.00132014	Q57CS6	50S ribosomal protein L30 OS=Brucella abortus biovar 1 (strain 9-941) OX=262698 GN=rpmD PE=3 SV=1	rpmD	0.1748	1.42841e-05	Down
Biological Process	cellular protein-containing complex assembly	1.46	0.00132014	Q2YRU1	50S ribosomal protein L17 OS=Brucella abortus (strain 2308) OX=359391 GN=rplQ PE=3 SV=1	rplQ	0.5208	0.00302212	Down
Biological Process	cellular protein-containing complex assembly	1.46	0.00132014	Q57CP5	50S ribosomal protein L1 OS=Brucella abortus biovar 1 (strain 9-941) OX=262698 GN=rplA PE=3 SV=1	rplA	0.4971	0.0011138	Down
Biological Process	cellular protein-containing complex assembly	1.46	0.00132014	Q57B45	GTPase Obg OS=Brucella abortus biovar 1 (strain 9-941) OX=262698 GN=obg PE=3 SV=1	obg	0.3891	0.00187445	Down
Biological Process	cellular protein-containing complex assembly	1.46	0.00132014	Q57CT1	30S ribosomal protein S11 OS=Brucella abortus biovar 1 (strain 9-941) OX=262698 GN=rpsK PE=3 SV=1	rpsK	0.1344	1.4856e-07	Down
Biological Process	cellular protein-containing complex assembly	1.46	0.00132014	Q57BA8	50S ribosomal protein L32 OS=Brucella abortus biovar 1 (strain 9-941) OX=262698 GN=rpmF PE=3 SV=1	rpmF	0.3777	0.0183453	Down
Biological Process	cellular protein-containing complex assembly	1.46	0.00132014	Q57CR3	50S ribosomal protein L22 OS=Brucella abortus biovar 1 (strain 9-941) OX=262698 GN=rplV PE=3 SV=1	rplV	0.655	0.0109691	Down
Biological Process	cellular protein-containing complex assembly	1.46	0.00132014	Q57CS3	50S ribosomal protein L6 OS=Brucella abortus biovar 1 (strain 9-941) OX=262698 GN=rplF PE=3 SV=1	rplF	0.5636	0.00109911	Down
Biological Process	cellular protein-containing complex assembly	1.46	0.00132014	P0C0Z5	30S ribosomal protein S15 OS=Brucella abortus biovar 1 (strain 9-941) OX=262698 GN=rpsO PE=3 SV=1	rpsO	0.5382	0.011201	Down
Biological Process	cellular protein-containing complex assembly	1.46	0.00132014	Q577B2	NarJ, respiratory nitrate reductase, delta subunit OS=Brucella abortus biovar 1 (strain 9-941) OX=262698 GN=narJ PE=4 SV=1	narJ	0.0407	4.01228e-05	Down
Biological Process	cellular protein-containing complex assembly	1.46	0.00132014	Q57CS5	30S ribosomal protein S5 OS=Brucella abortus biovar 1 (strain 9-941) OX=262698 GN=rpsE PE=3 SV=1	rpsE	0.5413	0.000214549	Down
Biological Process	protein-containing complex subunit organization	1.36	0.00206768	Q57C96	DNA helicase OS=Brucella abortus biovar 1 (strain 9-941) OX=262698 GN=BruAb1_1408 PE=4 SV=1	BruAb1_1408	0.3244	0.00056879	Down
Biological Process	cellular protein-containing complex assembly	1.46	0.00132014	Q2YRA9	30S ribosomal protein S8 OS=Brucella abortus (strain 2308) OX=359391 GN=rpsH PE=3 SV=1	rpsH	0.5371	0.000609214	Down
Biological Process	cellular protein-containing complex assembly	1.46	0.00132014	Q2YKM8	50S ribosomal protein L33 OS=Brucella abortus (strain 2308) OX=359391 GN=rpmG PE=3 SV=1	rpmG	0.5757	0.0174133	Down
Biological Process	protein-containing complex subunit organization	1.36	0.00206768	Q57D27	GTPase HflX OS=Brucella abortus biovar 1 (strain 9-941) OX=262698 GN=hflX PE=3 SV=1	hflX	2.2688	7.61394e-05	Up
Biological Process	protein-containing complex subunit organization	1.36	0.00206768	Q578Z6	50S ribosomal subunit assembly factor BipA OS=Brucella abortus biovar 1 (strain 9-941) OX=262698 GN=bipA PE=3 SV=1	bipA	0.4545	0.000376435	Down
Biological Process	protein-containing complex subunit organization	1.36	0.00206768	Q57C59	Methylenetetrahydrofolate reductase OS=Brucella abortus biovar 1 (strain 9-941) OX=262698 GN=metF PE=3 SV=1	metF	0.4458	2.33056e-05	Down
Biological Process	protein-containing complex subunit organization	1.36	0.00206768	Q579D0	NagA, N-acetylglucosamine-6-phosphate deacetylase OS=Brucella abortus biovar 1 (strain 9-941) OX=262698 GN=nagA PE=3 SV=1	nagA	1.9813	0.00712567	Up
Biological Process	cellular protein-containing complex assembly	1.46	0.00132014	Q2YMU7	Cytochrome c-type biogenesis protein CcmE OS=Brucella abortus (strain 2308) OX=359391 GN=ccmE PE=3 SV=1	ccmE	0.4254	0.000166428	Down
Biological Process	cellular protein-containing complex assembly	1.46	0.00132014	Q2YR56	50S ribosomal protein L28 OS=Brucella abortus (strain 2308) OX=359391 GN=rpmB PE=3 SV=1	rpmB	0.2805	2.1384e-05	Down
Biological Process	cellular protein-containing complex assembly	1.46	0.00132014	Q2YRA1	30S ribosomal protein S3 OS=Brucella abortus (strain 2308) OX=359391 GN=rpsC PE=3 SV=1	rpsC	0.2803	1.24688e-05	Down
Biological Process	cellular protein-containing complex assembly	1.46	0.00132014	Q2YRJ1	30S ribosomal protein S2 OS=Brucella abortus (strain 2308) OX=359391 GN=rpsB PE=3 SV=1	rpsB	0.4894	5.0161e-06	Down
Biological Process	cellular protein-containing complex assembly	1.46	0.00132014	Q2YRA4	30S ribosomal protein S17 OS=Brucella abortus (strain 2308) OX=359391 GN=rpsQ PE=3 SV=1	rpsQ	0.4921	0.00432116	Down
Biological Process	cellular protein-containing complex assembly	1.46	0.00132014	Q2YLL8	50S ribosomal protein L27 OS=Brucella abortus (strain 2308) OX=359391 GN=rpmA PE=3 SV=1	rpmA	0.3109	0.000275487	Down
Biological Process	cellular protein-containing complex assembly	1.46	0.00132014	Q2YRA8	30S ribosomal protein S14 OS=Brucella abortus (strain 2308) OX=359391 GN=rpsN PE=3 SV=1	rpsN	0.3844	0.000130388	Down
Biological Process	cellular protein-containing complex assembly	1.46	0.00132014	Q2YRA3	50S ribosomal protein L29 OS=Brucella abortus (strain 2308) OX=359391 GN=rpmC PE=3 SV=1	rpmC	0.4673	3.51167e-05	Down
Biological Process	cellular protein-containing complex assembly	1.46	0.00132014	Q2YM06	50S ribosomal protein L2 OS=Brucella abortus (strain 2308) OX=359391 GN=rplB PE=3 SV=1	rplB	0.3883	1.69513e-05	Down
Biological Process	cellular protein-containing complex assembly	1.46	0.00132014	Q2YQP6	30S ribosomal protein S20 OS=Brucella abortus (strain 2308) OX=359391 GN=rpsT PE=3 SV=1	rpsT	0.5	4.80844e-05	Down
Biological Process	cellular protein-containing complex assembly	1.46	0.00132014	Q2YM07	30S ribosomal protein S19 OS=Brucella abortus (strain 2308) OX=359391 GN=rpsS PE=3 SV=1	rpsS	0.438	1.76966e-06	Down
Biological Process	cellular protein-containing complex assembly	1.46	0.00132014	Q2YM03	50S ribosomal protein L3 OS=Brucella abortus (strain 2308) OX=359391 GN=rplC PE=3 SV=1	rplC	0.3628	1.28833e-05	Down
Biological Process	cellular protein-containing complex assembly	1.46	0.00132014	Q2YRA6	50S ribosomal protein L24 OS=Brucella abortus (strain 2308) OX=359391 GN=rplX PE=3 SV=1	rplX	0.5604	0.00120519	Down
Biological Process	cellular protein-containing complex assembly	1.46	0.00132014	Q578Z6	50S ribosomal subunit assembly factor BipA OS=Brucella abortus biovar 1 (strain 9-941) OX=262698 GN=bipA PE=3 SV=1	bipA	0.4545	0.000376435	Down
Biological Process	organelle organization	1.39	0.00221166	Q577X8	Transcription-repair-coupling factor OS=Brucella abortus biovar 1 (strain 9-941) OX=262698 GN=mfd PE=3 SV=1	mfd	0.6378	8.93139e-05	Down
Biological Process	organelle organization	1.39	0.00221166	Q57D27	GTPase HflX OS=Brucella abortus biovar 1 (strain 9-941) OX=262698 GN=hflX PE=3 SV=1	hflX	2.2688	7.61394e-05	Up
Biological Process	cellular amide metabolic process	1.27	0.00277559	P0C0Z3	50S ribosomal protein L16 OS=Brucella abortus biovar 1 (strain 9-941) OX=262698 GN=rplP PE=3 SV=1	rplP	0.3152	4.66077e-05	Down
Biological Process	cellular amide metabolic process	1.27	0.00277559	Q57CS6	50S ribosomal protein L30 OS=Brucella abortus biovar 1 (strain 9-941) OX=262698 GN=rpmD PE=3 SV=1	rpmD	0.1748	1.42841e-05	Down
Biological Process	cellular amide metabolic process	1.27	0.00277559	Q57CQ7	30S ribosomal protein S10 OS=Brucella abortus biovar 1 (strain 9-941) OX=262698 GN=rpsJ PE=3 SV=1	rpsJ	0.6639	0.00138594	Down
Biological Process	cellular amide metabolic process	1.27	0.00277559	Q57CP5	50S ribosomal protein L1 OS=Brucella abortus biovar 1 (strain 9-941) OX=262698 GN=rplA PE=3 SV=1	rplA	0.4971	0.0011138	Down
Biological Process	cellular amide metabolic process	1.27	0.00277559	Q57CS5	30S ribosomal protein S5 OS=Brucella abortus biovar 1 (strain 9-941) OX=262698 GN=rpsE PE=3 SV=1	rpsE	0.5413	0.000214549	Down
Biological Process	cellular amide metabolic process	1.27	0.00277559	Q57E65	Cysteine--tRNA ligase OS=Brucella abortus biovar 1 (strain 9-941) OX=262698 GN=cysS PE=3 SV=1	cysS	0.6544	0.000771654	Down
Biological Process	cellular amide metabolic process	1.27	0.00277559	Q57CT1	30S ribosomal protein S11 OS=Brucella abortus biovar 1 (strain 9-941) OX=262698 GN=rpsK PE=3 SV=1	rpsK	0.1344	1.4856e-07	Down
Biological Process	cellular amide metabolic process	1.27	0.00277559	Q57AE2	50S ribosomal protein L20 OS=Brucella abortus biovar 1 (strain 9-941) OX=262698 GN=rplT PE=3 SV=1	rplT	0.503	4.11694e-06	Down
Biological Process	cellular amide metabolic process	1.27	0.00277559	Q57BA8	50S ribosomal protein L32 OS=Brucella abortus biovar 1 (strain 9-941) OX=262698 GN=rpmF PE=3 SV=1	rpmF	0.3777	0.0183453	Down
Biological Process	cellular amide metabolic process	1.27	0.00277559	Q57CS3	50S ribosomal protein L6 OS=Brucella abortus biovar 1 (strain 9-941) OX=262698 GN=rplF PE=3 SV=1	rplF	0.5636	0.00109911	Down
Biological Process	cellular amide metabolic process	1.27	0.00277559	P0C0Z5	30S ribosomal protein S15 OS=Brucella abortus biovar 1 (strain 9-941) OX=262698 GN=rpsO PE=3 SV=1	rpsO	0.5382	0.011201	Down
Biological Process	cellular amide metabolic process	1.27	0.00277559	Q576Q3	Peptide chain release factor 3 OS=Brucella abortus biovar 1 (strain 9-941) OX=262698 GN=prfC PE=3 SV=1	prfC	0.2766	1.50199e-05	Down
Biological Process	cellular amide metabolic process	1.27	0.00277559	Q57CM6	GloA, lactoylglutathione lyase OS=Brucella abortus biovar 1 (strain 9-941) OX=262698 GN=gloA PE=4 SV=1	gloA	1.5737	0.00178622	Up
Biological Process	cellular amide metabolic process	1.27	0.00277559	Q57BF7	5-formyltetrahydrofolate cyclo-ligase OS=Brucella abortus biovar 1 (strain 9-941) OX=262698 GN=BruAb1_1708 PE=3 SV=1	BruAb1_1708	1.9479	0.00133891	Up
Biological Process	cellular amide metabolic process	1.27	0.00277559	Q57AD1	Glutathione synthetase OS=Brucella abortus biovar 1 (strain 9-941) OX=262698 GN=gshB PE=3 SV=1	gshB	1.8326	0.000128899	Up
Biological Process	cellular amide metabolic process	1.27	0.00277559	Q57BZ2	CsaA, csaA protein OS=Brucella abortus biovar 1 (strain 9-941) OX=262698 GN=csaA PE=4 SV=1	csaA	3.8226	0.00205819	Up
Biological Process	cellular amide metabolic process	1.27	0.00277559	Q57CR3	50S ribosomal protein L22 OS=Brucella abortus biovar 1 (strain 9-941) OX=262698 GN=rplV PE=3 SV=1	rplV	0.655	0.0109691	Down
Biological Process	cellular amide metabolic process	1.27	0.00277559	Q57AZ8	TesB, acyl-CoA thioesterase II OS=Brucella abortus biovar 1 (strain 9-941) OX=262698 GN=tesB PE=3 SV=1	tesB	1.9006	1.82218e-05	Up
Biological Process	cellular amide metabolic process	1.27	0.00277559	Q57CS0	50S ribosomal protein L5 OS=Brucella abortus biovar 1 (strain 9-941) OX=262698 GN=rplE PE=3 SV=1	rplE	0.5788	9.72581e-06	Down
Biological Process	cellular amide metabolic process	1.27	0.00277559	Q57DW2	30S ribosomal protein S9 OS=Brucella abortus biovar 1 (strain 9-941) OX=262698 GN=rpsI PE=3 SV=1	rpsI	0.417	2.58067e-06	Down
Biological Process	cellular amide metabolic process	1.27	0.00277559	Q2YKM8	50S ribosomal protein L33 OS=Brucella abortus (strain 2308) OX=359391 GN=rpmG PE=3 SV=1	rpmG	0.5757	0.0174133	Down
Biological Process	cellular amide metabolic process	1.27	0.00277559	Q2YRP7	Ribosome-recycling factor OS=Brucella abortus (strain 2308) OX=359391 GN=frr PE=3 SV=1	frr	1.8867	7.07597e-07	Up
Biological Process	cellular amide metabolic process	1.27	0.00277559	Q2YRJ1	30S ribosomal protein S2 OS=Brucella abortus (strain 2308) OX=359391 GN=rpsB PE=3 SV=1	rpsB	0.4894	5.0161e-06	Down
Biological Process	cellular amide metabolic process	1.27	0.00277559	Q2YRA9	30S ribosomal protein S8 OS=Brucella abortus (strain 2308) OX=359391 GN=rpsH PE=3 SV=1	rpsH	0.5371	0.000609214	Down
Biological Process	cellular amide metabolic process	1.27	0.00277559	Q2YND8	50S ribosomal protein L13 OS=Brucella abortus (strain 2308) OX=359391 GN=rplM PE=3 SV=1	rplM	0.5362	2.76764e-05	Down
Biological Process	cellular amide metabolic process	1.27	0.00277559	Q2YRU1	50S ribosomal protein L17 OS=Brucella abortus (strain 2308) OX=359391 GN=rplQ PE=3 SV=1	rplQ	0.5208	0.00302212	Down
Biological Process	cellular amide metabolic process	1.27	0.00277559	Q2YQY5	Class I peptide chain release factor domain OS=Brucella abortus (strain 2308) OX=359391 GN=BAB1_2089 PE=3 SV=1	BAB1_2089	2.3381	0.0301564	Up
Biological Process	cellular amide metabolic process	1.27	0.00277559	Q57CT0	30S ribosomal protein S13 OS=Brucella abortus biovar 1 (strain 9-941) OX=262698 GN=rpsM PE=3 SV=1	rpsM	0.3585	6.4302e-06	Down
Biological Process	cellular amide metabolic process	1.27	0.00277559	Q2YRN3	Thioesterase superfamily OS=Brucella abortus (strain 2308) OX=359391 GN=BAB1_1528 PE=3 SV=1	BAB1_1528	3.7593	8.43773e-07	Up
Biological Process	cellular amide metabolic process	1.27	0.00277559	Q2YQ19	Alanine--tRNA ligase OS=Brucella abortus (strain 2308) OX=359391 GN=BAB1_1074 PE=3 SV=1	BAB1_1074	0.2251	8.35732e-05	Down
Biological Process	cellular amide metabolic process	1.27	0.00277559	Q2YLP6	50S ribosomal protein L19 OS=Brucella abortus (strain 2308) OX=359391 GN=rplS PE=3 SV=1	rplS	0.4689	0.00025566	Down
Biological Process	cellular amide metabolic process	1.27	0.00277559	Q2YM11	50S ribosomal protein L11 OS=Brucella abortus (strain 2308) OX=359391 GN=rplK PE=3 SV=1	rplK	0.5098	0.000152964	Down
Biological Process	cellular amide metabolic process	1.27	0.00277559	Q57AA0	Translation initiation factor IF-2 OS=Brucella abortus biovar 1 (strain 9-941) OX=262698 GN=infB PE=3 SV=1	infB	0.6093	1.01459e-06	Down
Biological Process	cellular amide metabolic process	1.27	0.00277559	Q577P8	Biotin synthase OS=Brucella abortus biovar 1 (strain 9-941) OX=262698 GN=bioB PE=3 SV=2	bioB	0.099	9.89224e-05	Down
Biological Process	cellular amide metabolic process	1.27	0.00277559	Q576T0	Methionyl-tRNA formyltransferase OS=Brucella abortus biovar 1 (strain 9-941) OX=262698 GN=fmt PE=3 SV=1	fmt	0.625	0.00107418	Down
Biological Process	cellular amide metabolic process	1.27	0.00277559	Q57ER3	30S ribosomal protein S18 OS=Brucella abortus biovar 1 (strain 9-941) OX=262698 GN=rpsR PE=3 SV=1	rpsR	0.3077	1.16584e-05	Down
Biological Process	cellular amide metabolic process	1.27	0.00277559	Q2YL95	Eubacterial/plasma membrane H+-transporting two-sector ATPase, C subunit:AMP-dependent synthetase and ligase OS=Brucella abortus (strain 2308) OX=359391 GN=BAB2_0014 PE=4 SV=1	BAB2_0014	0.1419	0.0207429	Down
Biological Process	organelle organization	1.39	0.00221166	Q578Z6	50S ribosomal subunit assembly factor BipA OS=Brucella abortus biovar 1 (strain 9-941) OX=262698 GN=bipA PE=3 SV=1	bipA	0.4545	0.000376435	Down
Biological Process	cellular amide metabolic process	1.27	0.00277559	Q57FI9	Methionine synthase OS=Brucella abortus biovar 1 (strain 9-941) OX=262698 GN=metH PE=3 SV=1	metH	0.145	4.18851e-07	Down
Biological Process	cellular amide metabolic process	1.27	0.00277559	Q57C59	Methylenetetrahydrofolate reductase OS=Brucella abortus biovar 1 (strain 9-941) OX=262698 GN=metF PE=3 SV=1	metF	0.4458	2.33056e-05	Down
Biological Process	organelle organization	1.39	0.00221166	Q2YLP6	50S ribosomal protein L19 OS=Brucella abortus (strain 2308) OX=359391 GN=rplS PE=3 SV=1	rplS	0.4689	0.00025566	Down
Biological Process	organelle organization	1.39	0.00221166	Q2YM11	50S ribosomal protein L11 OS=Brucella abortus (strain 2308) OX=359391 GN=rplK PE=3 SV=1	rplK	0.5098	0.000152964	Down
Biological Process	organelle organization	1.39	0.00221166	Q57CS0	50S ribosomal protein L5 OS=Brucella abortus biovar 1 (strain 9-941) OX=262698 GN=rplE PE=3 SV=1	rplE	0.5788	9.72581e-06	Down
Biological Process	organelle organization	1.39	0.00221166	Q57AE2	50S ribosomal protein L20 OS=Brucella abortus biovar 1 (strain 9-941) OX=262698 GN=rplT PE=3 SV=1	rplT	0.503	4.11694e-06	Down
Biological Process	organelle organization	1.39	0.00221166	P0C0Z3	50S ribosomal protein L16 OS=Brucella abortus biovar 1 (strain 9-941) OX=262698 GN=rplP PE=3 SV=1	rplP	0.3152	4.66077e-05	Down
Biological Process	organelle organization	1.39	0.00221166	Q57CS6	50S ribosomal protein L30 OS=Brucella abortus biovar 1 (strain 9-941) OX=262698 GN=rpmD PE=3 SV=1	rpmD	0.1748	1.42841e-05	Down
Biological Process	organelle organization	1.39	0.00221166	Q57CP5	50S ribosomal protein L1 OS=Brucella abortus biovar 1 (strain 9-941) OX=262698 GN=rplA PE=3 SV=1	rplA	0.4971	0.0011138	Down
Biological Process	organelle organization	1.39	0.00221166	Q2YNX7	DNA gyrase subunit B OS=Brucella abortus (strain 2308) OX=359391 GN=gyrB PE=3 SV=1	gyrB	0.6093	6.71644e-05	Down
Biological Process	organelle organization	1.39	0.00221166	Q57CS5	30S ribosomal protein S5 OS=Brucella abortus biovar 1 (strain 9-941) OX=262698 GN=rpsE PE=3 SV=1	rpsE	0.5413	0.000214549	Down
Biological Process	organelle organization	1.39	0.00221166	Q57CT1	30S ribosomal protein S11 OS=Brucella abortus biovar 1 (strain 9-941) OX=262698 GN=rpsK PE=3 SV=1	rpsK	0.1344	1.4856e-07	Down
Biological Process	organelle organization	1.39	0.00221166	Q57BA8	50S ribosomal protein L32 OS=Brucella abortus biovar 1 (strain 9-941) OX=262698 GN=rpmF PE=3 SV=1	rpmF	0.3777	0.0183453	Down
Biological Process	organelle organization	1.39	0.00221166	Q57CR3	50S ribosomal protein L22 OS=Brucella abortus biovar 1 (strain 9-941) OX=262698 GN=rplV PE=3 SV=1	rplV	0.655	0.0109691	Down
Biological Process	organelle organization	1.39	0.00221166	Q57CS3	50S ribosomal protein L6 OS=Brucella abortus biovar 1 (strain 9-941) OX=262698 GN=rplF PE=3 SV=1	rplF	0.5636	0.00109911	Down
Biological Process	organelle organization	1.39	0.00221166	P0C0Z5	30S ribosomal protein S15 OS=Brucella abortus biovar 1 (strain 9-941) OX=262698 GN=rpsO PE=3 SV=1	rpsO	0.5382	0.011201	Down
Biological Process	organelle organization	1.39	0.00221166	Q57C96	DNA helicase OS=Brucella abortus biovar 1 (strain 9-941) OX=262698 GN=BruAb1_1408 PE=4 SV=1	BruAb1_1408	0.3244	0.00056879	Down
Biological Process	organelle organization	1.39	0.00221166	Q57AW9	ATPase n2B(predicted) OS=Brucella abortus biovar 1 (strain 9-941) OX=262698 GN=BruAb1_1905 PE=4 SV=1	BruAb1_1905	0.4419	0.00414514	Down
Biological Process	organelle organization	1.39	0.00221166	Q57B45	GTPase Obg OS=Brucella abortus biovar 1 (strain 9-941) OX=262698 GN=obg PE=3 SV=1	obg	0.3891	0.00187445	Down
Biological Process	cellular amide metabolic process	1.27	0.00277559	Q57D27	GTPase HflX OS=Brucella abortus biovar 1 (strain 9-941) OX=262698 GN=hflX PE=3 SV=1	hflX	2.2688	7.61394e-05	Up
Biological Process	organelle organization	1.39	0.00221166	Q2YR84	Uncharacterized protein OS=Brucella abortus (strain 2308) OX=359391 GN=BAB1_1985 PE=4 SV=1	BAB1_1985	0.38	0.000558993	Down
Biological Process	organelle organization	1.39	0.00221166	Q2YKL0	DNA topoisomerase 4 subunit B OS=Brucella abortus (strain 2308) OX=359391 GN=parE PE=3 SV=1	parE	0.4706	0.000491558	Down
Biological Process	cellular amide metabolic process	1.27	0.00277559	Q57DA1	Dihydropteroate synthase OS=Brucella abortus biovar 1 (strain 9-941) OX=262698 GN=folP PE=3 SV=1	folP	2.136	0.00133558	Up
Biological Process	organelle organization	1.39	0.00221166	Q2YR56	50S ribosomal protein L28 OS=Brucella abortus (strain 2308) OX=359391 GN=rpmB PE=3 SV=1	rpmB	0.2805	2.1384e-05	Down
Biological Process	organelle organization	1.39	0.00221166	Q2YRA1	30S ribosomal protein S3 OS=Brucella abortus (strain 2308) OX=359391 GN=rpsC PE=3 SV=1	rpsC	0.2803	1.24688e-05	Down
Biological Process	organelle organization	1.39	0.00221166	Q2YRA4	30S ribosomal protein S17 OS=Brucella abortus (strain 2308) OX=359391 GN=rpsQ PE=3 SV=1	rpsQ	0.4921	0.00432116	Down
Biological Process	organelle organization	1.39	0.00221166	Q2YRA6	50S ribosomal protein L24 OS=Brucella abortus (strain 2308) OX=359391 GN=rplX PE=3 SV=1	rplX	0.5604	0.00120519	Down
Biological Process	organelle organization	1.39	0.00221166	Q2YLL8	50S ribosomal protein L27 OS=Brucella abortus (strain 2308) OX=359391 GN=rpmA PE=3 SV=1	rpmA	0.3109	0.000275487	Down
Biological Process	organelle organization	1.39	0.00221166	Q2YRA8	30S ribosomal protein S14 OS=Brucella abortus (strain 2308) OX=359391 GN=rpsN PE=3 SV=1	rpsN	0.3844	0.000130388	Down
Biological Process	organelle organization	1.39	0.00221166	Q2YLQ1	Succinate dehydrogenase flavoprotein subunit OS=Brucella abortus (strain 2308) OX=359391 GN=BAB1_1901 PE=3 SV=1	BAB1_1901	0.5629	0.000113833	Down
Biological Process	organelle organization	1.39	0.00221166	Q2YRA3	50S ribosomal protein L29 OS=Brucella abortus (strain 2308) OX=359391 GN=rpmC PE=3 SV=1	rpmC	0.4673	3.51167e-05	Down
Biological Process	organelle organization	1.39	0.00221166	Q2YQP6	30S ribosomal protein S20 OS=Brucella abortus (strain 2308) OX=359391 GN=rpsT PE=3 SV=1	rpsT	0.5	4.80844e-05	Down
Biological Process	organelle organization	1.39	0.00221166	Q2YM07	30S ribosomal protein S19 OS=Brucella abortus (strain 2308) OX=359391 GN=rpsS PE=3 SV=1	rpsS	0.438	1.76966e-06	Down
Biological Process	organelle organization	1.39	0.00221166	Q2YM03	50S ribosomal protein L3 OS=Brucella abortus (strain 2308) OX=359391 GN=rplC PE=3 SV=1	rplC	0.3628	1.28833e-05	Down
Biological Process	organelle organization	1.39	0.00221166	Q2YKM8	50S ribosomal protein L33 OS=Brucella abortus (strain 2308) OX=359391 GN=rpmG PE=3 SV=1	rpmG	0.5757	0.0174133	Down
Biological Process	organelle organization	1.39	0.00221166	Q2YRJ1	30S ribosomal protein S2 OS=Brucella abortus (strain 2308) OX=359391 GN=rpsB PE=3 SV=1	rpsB	0.4894	5.0161e-06	Down
Biological Process	organelle organization	1.39	0.00221166	Q2YRA9	30S ribosomal protein S8 OS=Brucella abortus (strain 2308) OX=359391 GN=rpsH PE=3 SV=1	rpsH	0.5371	0.000609214	Down
Biological Process	organelle organization	1.39	0.00221166	Q2YRU1	50S ribosomal protein L17 OS=Brucella abortus (strain 2308) OX=359391 GN=rplQ PE=3 SV=1	rplQ	0.5208	0.00302212	Down
Biological Process	organelle organization	1.39	0.00221166	Q2YM06	50S ribosomal protein L2 OS=Brucella abortus (strain 2308) OX=359391 GN=rplB PE=3 SV=1	rplB	0.3883	1.69513e-05	Down
Biological Process	ribonucleoprotein complex biogenesis	1.39	0.00122522	Q2YQS6	Endoribonuclease YbeY OS=Brucella abortus (strain 2308) OX=359391 GN=ybeY PE=3 SV=2	ybeY	2.9575	0.000275987	Up
Biological Process	ribonucleoprotein complex biogenesis	1.39	0.00122522	Q2YR56	50S ribosomal protein L28 OS=Brucella abortus (strain 2308) OX=359391 GN=rpmB PE=3 SV=1	rpmB	0.2805	2.1384e-05	Down
Biological Process	ribonucleoprotein complex biogenesis	1.39	0.00122522	Q2YRA1	30S ribosomal protein S3 OS=Brucella abortus (strain 2308) OX=359391 GN=rpsC PE=3 SV=1	rpsC	0.2803	1.24688e-05	Down
Biological Process	peptide metabolic process	1.34	0.000997507	Q2YRA8	30S ribosomal protein S14 OS=Brucella abortus (strain 2308) OX=359391 GN=rpsN PE=3 SV=1	rpsN	0.3844	0.000130388	Down
Biological Process	peptide metabolic process	1.34	0.000997507	Q2YRA3	50S ribosomal protein L29 OS=Brucella abortus (strain 2308) OX=359391 GN=rpmC PE=3 SV=1	rpmC	0.4673	3.51167e-05	Down
Biological Process	peptide metabolic process	1.34	0.000997507	Q2YM06	50S ribosomal protein L2 OS=Brucella abortus (strain 2308) OX=359391 GN=rplB PE=3 SV=1	rplB	0.3883	1.69513e-05	Down
Biological Process	peptide metabolic process	1.34	0.000997507	Q2YM04	50S ribosomal protein L4 OS=Brucella abortus (strain 2308) OX=359391 GN=rplD PE=3 SV=1	rplD	0.6451	0.00762906	Down
Biological Process	peptide metabolic process	1.34	0.000997507	Q2YLZ8	30S ribosomal protein S12 OS=Brucella abortus (strain 2308) OX=359391 GN=rpsL PE=3 SV=1	rpsL	0.2251	7.30625e-05	Down
Biological Process	peptide metabolic process	1.34	0.000997507	Q2YQP6	30S ribosomal protein S20 OS=Brucella abortus (strain 2308) OX=359391 GN=rpsT PE=3 SV=1	rpsT	0.5	4.80844e-05	Down
Biological Process	peptide metabolic process	1.34	0.000997507	Q2YM07	30S ribosomal protein S19 OS=Brucella abortus (strain 2308) OX=359391 GN=rpsS PE=3 SV=1	rpsS	0.438	1.76966e-06	Down
Biological Process	peptide metabolic process	1.34	0.000997507	Q2YLL8	50S ribosomal protein L27 OS=Brucella abortus (strain 2308) OX=359391 GN=rpmA PE=3 SV=1	rpmA	0.3109	0.000275487	Down
Biological Process	peptide metabolic process	1.34	0.000997507	Q2YMH2	50S ribosomal protein L9 OS=Brucella abortus (strain 2308) OX=359391 GN=rplI PE=3 SV=1	rplI	0.659	0.00138482	Down
Biological Process	peptide metabolic process	1.34	0.000997507	Q2YKM8	50S ribosomal protein L33 OS=Brucella abortus (strain 2308) OX=359391 GN=rpmG PE=3 SV=1	rpmG	0.5757	0.0174133	Down
Biological Process	peptide metabolic process	1.34	0.000997507	Q2YRP7	Ribosome-recycling factor OS=Brucella abortus (strain 2308) OX=359391 GN=frr PE=3 SV=1	frr	1.8867	7.07597e-07	Up
Biological Process	peptide metabolic process	1.34	0.000997507	Q2YRJ1	30S ribosomal protein S2 OS=Brucella abortus (strain 2308) OX=359391 GN=rpsB PE=3 SV=1	rpsB	0.4894	5.0161e-06	Down
Biological Process	peptide metabolic process	1.34	0.000997507	Q2YRA9	30S ribosomal protein S8 OS=Brucella abortus (strain 2308) OX=359391 GN=rpsH PE=3 SV=1	rpsH	0.5371	0.000609214	Down
Biological Process	peptide metabolic process	1.34	0.000997507	Q2YND8	50S ribosomal protein L13 OS=Brucella abortus (strain 2308) OX=359391 GN=rplM PE=3 SV=1	rplM	0.5362	2.76764e-05	Down
Biological Process	peptide metabolic process	1.34	0.000997507	Q2YRU1	50S ribosomal protein L17 OS=Brucella abortus (strain 2308) OX=359391 GN=rplQ PE=3 SV=1	rplQ	0.5208	0.00302212	Down
Biological Process	peptide metabolic process	1.34	0.000997507	Q2YQY5	Class I peptide chain release factor domain OS=Brucella abortus (strain 2308) OX=359391 GN=BAB1_2089 PE=3 SV=1	BAB1_2089	2.3381	0.0301564	Up
Biological Process	peptide metabolic process	1.34	0.000997507	Q2YM03	50S ribosomal protein L3 OS=Brucella abortus (strain 2308) OX=359391 GN=rplC PE=3 SV=1	rplC	0.3628	1.28833e-05	Down
Biological Process	peptide metabolic process	1.34	0.000997507	Q2YL95	Eubacterial/plasma membrane H+-transporting two-sector ATPase, C subunit:AMP-dependent synthetase and ligase OS=Brucella abortus (strain 2308) OX=359391 GN=BAB2_0014 PE=4 SV=1	BAB2_0014	0.1419	0.0207429	Down
Biological Process	peptide metabolic process	1.34	0.000997507	Q2YRA6	50S ribosomal protein L24 OS=Brucella abortus (strain 2308) OX=359391 GN=rplX PE=3 SV=1	rplX	0.5604	0.00120519	Down
Biological Process	peptide metabolic process	1.34	0.000997507	Q2YRA1	30S ribosomal protein S3 OS=Brucella abortus (strain 2308) OX=359391 GN=rpsC PE=3 SV=1	rpsC	0.2803	1.24688e-05	Down
Biological Process	translation	1.34	0.00108044	Q57CT1	30S ribosomal protein S11 OS=Brucella abortus biovar 1 (strain 9-941) OX=262698 GN=rpsK PE=3 SV=1	rpsK	0.1344	1.4856e-07	Down
Biological Process	translation	1.34	0.00108044	Q57BA8	50S ribosomal protein L32 OS=Brucella abortus biovar 1 (strain 9-941) OX=262698 GN=rpmF PE=3 SV=1	rpmF	0.3777	0.0183453	Down
Biological Process	translation	1.34	0.00108044	Q57CR3	50S ribosomal protein L22 OS=Brucella abortus biovar 1 (strain 9-941) OX=262698 GN=rplV PE=3 SV=1	rplV	0.655	0.0109691	Down
Biological Process	translation	1.34	0.00108044	Q57CS3	50S ribosomal protein L6 OS=Brucella abortus biovar 1 (strain 9-941) OX=262698 GN=rplF PE=3 SV=1	rplF	0.5636	0.00109911	Down
Biological Process	translation	1.34	0.00108044	P0C0Z5	30S ribosomal protein S15 OS=Brucella abortus biovar 1 (strain 9-941) OX=262698 GN=rpsO PE=3 SV=1	rpsO	0.5382	0.011201	Down
Biological Process	translation	1.34	0.00108044	Q576Q3	Peptide chain release factor 3 OS=Brucella abortus biovar 1 (strain 9-941) OX=262698 GN=prfC PE=3 SV=1	prfC	0.2766	1.50199e-05	Down
Biological Process	translation	1.34	0.00108044	Q57BZ2	CsaA, csaA protein OS=Brucella abortus biovar 1 (strain 9-941) OX=262698 GN=csaA PE=4 SV=1	csaA	3.8226	0.00205819	Up
Biological Process	peptide metabolic process	1.34	0.000997507	Q2YRA4	30S ribosomal protein S17 OS=Brucella abortus (strain 2308) OX=359391 GN=rpsQ PE=3 SV=1	rpsQ	0.4921	0.00432116	Down
Biological Process	translation	1.34	0.00108044	Q57D27	GTPase HflX OS=Brucella abortus biovar 1 (strain 9-941) OX=262698 GN=hflX PE=3 SV=1	hflX	2.2688	7.61394e-05	Up
Biological Process	peptide metabolic process	1.34	0.000997507	Q2YRC4	Elongation factor P OS=Brucella abortus (strain 2308) OX=359391 GN=efp PE=3 SV=1	efp	0.0269	0.000278367	Down
Biological Process	peptide metabolic process	1.34	0.000997507	Q2YLU8	Hydroxyacylglutathione hydrolase OS=Brucella abortus (strain 2308) OX=359391 GN=gloB PE=3 SV=1	gloB	1.6693	0.00447625	Up
Biological Process	peptide metabolic process	1.34	0.000997507	Q2YLL7	50S ribosomal protein L21 OS=Brucella abortus (strain 2308) OX=359391 GN=rplU PE=3 SV=1	rplU	0.4451	0.00446753	Down
Biological Process	peptide metabolic process	1.34	0.000997507	Q2YRA5	50S ribosomal protein L14 OS=Brucella abortus (strain 2308) OX=359391 GN=rplN PE=3 SV=1	rplN	0.4741	8.83962e-05	Down
Biological Process	peptide metabolic process	1.34	0.000997507	Q2YRT2	50S ribosomal protein L18 OS=Brucella abortus (strain 2308) OX=359391 GN=rplR PE=3 SV=1	rplR	0.6025	0.00942399	Down
Biological Process	peptide metabolic process	1.34	0.000997507	Q2YQS6	Endoribonuclease YbeY OS=Brucella abortus (strain 2308) OX=359391 GN=ybeY PE=3 SV=2	ybeY	2.9575	0.000275987	Up
Biological Process	peptide metabolic process	1.34	0.000997507	Q2YR56	50S ribosomal protein L28 OS=Brucella abortus (strain 2308) OX=359391 GN=rpmB PE=3 SV=1	rpmB	0.2805	2.1384e-05	Down
Biological Process	peptide metabolic process	1.34	0.000997507	Q2YJP8	Elongation factor 4 OS=Brucella abortus (strain 2308) OX=359391 GN=lepA PE=3 SV=1	lepA	0.4609	3.31368e-05	Down
Biological Process	translation	1.34	0.00108044	Q57E65	Cysteine--tRNA ligase OS=Brucella abortus biovar 1 (strain 9-941) OX=262698 GN=cysS PE=3 SV=1	cysS	0.6544	0.000771654	Down
Biological Process	peptide metabolic process	1.34	0.000997507	Q2YQ19	Alanine--tRNA ligase OS=Brucella abortus (strain 2308) OX=359391 GN=BAB1_1074 PE=3 SV=1	BAB1_1074	0.2251	8.35732e-05	Down
Biological Process	peptide metabolic process	1.34	0.000997507	Q2YM11	50S ribosomal protein L11 OS=Brucella abortus (strain 2308) OX=359391 GN=rplK PE=3 SV=1	rplK	0.5098	0.000152964	Down
Biological Process	peptide metabolic process	1.34	0.000997507	Q57AD1	Glutathione synthetase OS=Brucella abortus biovar 1 (strain 9-941) OX=262698 GN=gshB PE=3 SV=1	gshB	1.8326	0.000128899	Up
Biological Process	peptide metabolic process	1.34	0.000997507	Q57BZ2	CsaA, csaA protein OS=Brucella abortus biovar 1 (strain 9-941) OX=262698 GN=csaA PE=4 SV=1	csaA	3.8226	0.00205819	Up
Biological Process	peptide metabolic process	1.34	0.000997507	Q57D27	GTPase HflX OS=Brucella abortus biovar 1 (strain 9-941) OX=262698 GN=hflX PE=3 SV=1	hflX	2.2688	7.61394e-05	Up
Biological Process	peptide biosynthetic process	1.34	0.000874589	Q2YJP8	Elongation factor 4 OS=Brucella abortus (strain 2308) OX=359391 GN=lepA PE=3 SV=1	lepA	0.4609	3.31368e-05	Down
Biological Process	peptide biosynthetic process	1.34	0.000874589	Q2YRC4	Elongation factor P OS=Brucella abortus (strain 2308) OX=359391 GN=efp PE=3 SV=1	efp	0.0269	0.000278367	Down
Biological Process	peptide biosynthetic process	1.34	0.000874589	Q2YLL7	50S ribosomal protein L21 OS=Brucella abortus (strain 2308) OX=359391 GN=rplU PE=3 SV=1	rplU	0.4451	0.00446753	Down
Biological Process	peptide biosynthetic process	1.34	0.000874589	Q2YRA5	50S ribosomal protein L14 OS=Brucella abortus (strain 2308) OX=359391 GN=rplN PE=3 SV=1	rplN	0.4741	8.83962e-05	Down
Biological Process	peptide metabolic process	1.34	0.000997507	Q57CM6	GloA, lactoylglutathione lyase OS=Brucella abortus biovar 1 (strain 9-941) OX=262698 GN=gloA PE=4 SV=1	gloA	1.5737	0.00178622	Up
Biological Process	peptide biosynthetic process	1.34	0.000874589	Q2YRT2	50S ribosomal protein L18 OS=Brucella abortus (strain 2308) OX=359391 GN=rplR PE=3 SV=1	rplR	0.6025	0.00942399	Down
Biological Process	peptide biosynthetic process	1.34	0.000874589	Q2YR56	50S ribosomal protein L28 OS=Brucella abortus (strain 2308) OX=359391 GN=rpmB PE=3 SV=1	rpmB	0.2805	2.1384e-05	Down
Biological Process	peptide biosynthetic process	1.34	0.000874589	Q2YRA1	30S ribosomal protein S3 OS=Brucella abortus (strain 2308) OX=359391 GN=rpsC PE=3 SV=1	rpsC	0.2803	1.24688e-05	Down
Biological Process	peptide biosynthetic process	1.34	0.000874589	Q2YRA4	30S ribosomal protein S17 OS=Brucella abortus (strain 2308) OX=359391 GN=rpsQ PE=3 SV=1	rpsQ	0.4921	0.00432116	Down
Biological Process	peptide biosynthetic process	1.34	0.000874589	Q2YRA6	50S ribosomal protein L24 OS=Brucella abortus (strain 2308) OX=359391 GN=rplX PE=3 SV=1	rplX	0.5604	0.00120519	Down
Biological Process	peptide biosynthetic process	1.34	0.000874589	Q2YLL8	50S ribosomal protein L27 OS=Brucella abortus (strain 2308) OX=359391 GN=rpmA PE=3 SV=1	rpmA	0.3109	0.000275487	Down
Biological Process	peptide biosynthetic process	1.34	0.000874589	Q2YRA8	30S ribosomal protein S14 OS=Brucella abortus (strain 2308) OX=359391 GN=rpsN PE=3 SV=1	rpsN	0.3844	0.000130388	Down
Biological Process	peptide biosynthetic process	1.34	0.000874589	Q2YRA3	50S ribosomal protein L29 OS=Brucella abortus (strain 2308) OX=359391 GN=rpmC PE=3 SV=1	rpmC	0.4673	3.51167e-05	Down
Biological Process	peptide biosynthetic process	1.34	0.000874589	Q2YQS6	Endoribonuclease YbeY OS=Brucella abortus (strain 2308) OX=359391 GN=ybeY PE=3 SV=2	ybeY	2.9575	0.000275987	Up
Biological Process	peptide metabolic process	1.34	0.000997507	Q2YLP6	50S ribosomal protein L19 OS=Brucella abortus (strain 2308) OX=359391 GN=rplS PE=3 SV=1	rplS	0.4689	0.00025566	Down
Biological Process	peptide metabolic process	1.34	0.000997507	Q576Q3	Peptide chain release factor 3 OS=Brucella abortus biovar 1 (strain 9-941) OX=262698 GN=prfC PE=3 SV=1	prfC	0.2766	1.50199e-05	Down
Biological Process	peptide metabolic process	1.34	0.000997507	Q57CS3	50S ribosomal protein L6 OS=Brucella abortus biovar 1 (strain 9-941) OX=262698 GN=rplF PE=3 SV=1	rplF	0.5636	0.00109911	Down
Biological Process	peptide metabolic process	1.34	0.000997507	Q57AA0	Translation initiation factor IF-2 OS=Brucella abortus biovar 1 (strain 9-941) OX=262698 GN=infB PE=3 SV=1	infB	0.6093	1.01459e-06	Down
Biological Process	peptide metabolic process	1.34	0.000997507	Q576T0	Methionyl-tRNA formyltransferase OS=Brucella abortus biovar 1 (strain 9-941) OX=262698 GN=fmt PE=3 SV=1	fmt	0.625	0.00107418	Down
Biological Process	peptide metabolic process	1.34	0.000997507	Q57ER3	30S ribosomal protein S18 OS=Brucella abortus biovar 1 (strain 9-941) OX=262698 GN=rpsR PE=3 SV=1	rpsR	0.3077	1.16584e-05	Down
Biological Process	peptide metabolic process	1.34	0.000997507	Q57DW2	30S ribosomal protein S9 OS=Brucella abortus biovar 1 (strain 9-941) OX=262698 GN=rpsI PE=3 SV=1	rpsI	0.417	2.58067e-06	Down
Biological Process	peptide metabolic process	1.34	0.000997507	Q57CT0	30S ribosomal protein S13 OS=Brucella abortus biovar 1 (strain 9-941) OX=262698 GN=rpsM PE=3 SV=1	rpsM	0.3585	6.4302e-06	Down
Biological Process	peptide metabolic process	1.34	0.000997507	Q57CS0	50S ribosomal protein L5 OS=Brucella abortus biovar 1 (strain 9-941) OX=262698 GN=rplE PE=3 SV=1	rplE	0.5788	9.72581e-06	Down
Biological Process	peptide metabolic process	1.34	0.000997507	Q57AE2	50S ribosomal protein L20 OS=Brucella abortus biovar 1 (strain 9-941) OX=262698 GN=rplT PE=3 SV=1	rplT	0.503	4.11694e-06	Down
Biological Process	peptide metabolic process	1.34	0.000997507	P0C0Z5	30S ribosomal protein S15 OS=Brucella abortus biovar 1 (strain 9-941) OX=262698 GN=rpsO PE=3 SV=1	rpsO	0.5382	0.011201	Down
Biological Process	peptide metabolic process	1.34	0.000997507	P0C0Z3	50S ribosomal protein L16 OS=Brucella abortus biovar 1 (strain 9-941) OX=262698 GN=rplP PE=3 SV=1	rplP	0.3152	4.66077e-05	Down
Biological Process	peptide metabolic process	1.34	0.000997507	Q57CQ7	30S ribosomal protein S10 OS=Brucella abortus biovar 1 (strain 9-941) OX=262698 GN=rpsJ PE=3 SV=1	rpsJ	0.6639	0.00138594	Down
Biological Process	peptide metabolic process	1.34	0.000997507	Q57CP5	50S ribosomal protein L1 OS=Brucella abortus biovar 1 (strain 9-941) OX=262698 GN=rplA PE=3 SV=1	rplA	0.4971	0.0011138	Down
Biological Process	peptide metabolic process	1.34	0.000997507	Q57CS5	30S ribosomal protein S5 OS=Brucella abortus biovar 1 (strain 9-941) OX=262698 GN=rpsE PE=3 SV=1	rpsE	0.5413	0.000214549	Down
Biological Process	peptide metabolic process	1.34	0.000997507	Q57E65	Cysteine--tRNA ligase OS=Brucella abortus biovar 1 (strain 9-941) OX=262698 GN=cysS PE=3 SV=1	cysS	0.6544	0.000771654	Down
Biological Process	peptide metabolic process	1.34	0.000997507	Q57CT1	30S ribosomal protein S11 OS=Brucella abortus biovar 1 (strain 9-941) OX=262698 GN=rpsK PE=3 SV=1	rpsK	0.1344	1.4856e-07	Down
Biological Process	peptide metabolic process	1.34	0.000997507	Q57BA8	50S ribosomal protein L32 OS=Brucella abortus biovar 1 (strain 9-941) OX=262698 GN=rpmF PE=3 SV=1	rpmF	0.3777	0.0183453	Down
Biological Process	peptide metabolic process	1.34	0.000997507	Q57CR3	50S ribosomal protein L22 OS=Brucella abortus biovar 1 (strain 9-941) OX=262698 GN=rplV PE=3 SV=1	rplV	0.655	0.0109691	Down
Biological Process	peptide metabolic process	1.34	0.000997507	Q57CS6	50S ribosomal protein L30 OS=Brucella abortus biovar 1 (strain 9-941) OX=262698 GN=rpmD PE=3 SV=1	rpmD	0.1748	1.42841e-05	Down
Biological Process	translation	1.34	0.00108044	Q57CS5	30S ribosomal protein S5 OS=Brucella abortus biovar 1 (strain 9-941) OX=262698 GN=rpsE PE=3 SV=1	rpsE	0.5413	0.000214549	Down
Biological Process	translation	1.34	0.00108044	Q57CP5	50S ribosomal protein L1 OS=Brucella abortus biovar 1 (strain 9-941) OX=262698 GN=rplA PE=3 SV=1	rplA	0.4971	0.0011138	Down
Biological Process	translation	1.34	0.00108044	Q57CQ7	30S ribosomal protein S10 OS=Brucella abortus biovar 1 (strain 9-941) OX=262698 GN=rpsJ PE=3 SV=1	rpsJ	0.6639	0.00138594	Down
Biological Process	ribonucleoprotein complex biogenesis	1.39	0.00122522	Q57E58	Ribosomal RNA small subunit methyltransferase A OS=Brucella abortus biovar 1 (strain 9-941) OX=262698 GN=rsmA PE=3 SV=1	rsmA	0.5847	0.014588	Down
Biological Process	ribonucleoprotein complex biogenesis	1.39	0.00122522	Q57CT0	30S ribosomal protein S13 OS=Brucella abortus biovar 1 (strain 9-941) OX=262698 GN=rpsM PE=3 SV=1	rpsM	0.3585	6.4302e-06	Down
Biological Process	ribonucleoprotein complex biogenesis	1.39	0.00122522	Q57CS0	50S ribosomal protein L5 OS=Brucella abortus biovar 1 (strain 9-941) OX=262698 GN=rplE PE=3 SV=1	rplE	0.5788	9.72581e-06	Down
Biological Process	ribonucleoprotein complex biogenesis	1.39	0.00122522	Q57AE2	50S ribosomal protein L20 OS=Brucella abortus biovar 1 (strain 9-941) OX=262698 GN=rplT PE=3 SV=1	rplT	0.503	4.11694e-06	Down
Biological Process	ribonucleoprotein complex biogenesis	1.39	0.00122522	P0C0Z3	50S ribosomal protein L16 OS=Brucella abortus biovar 1 (strain 9-941) OX=262698 GN=rplP PE=3 SV=1	rplP	0.3152	4.66077e-05	Down
Biological Process	ribonucleoprotein complex biogenesis	1.39	0.00122522	Q57CS6	50S ribosomal protein L30 OS=Brucella abortus biovar 1 (strain 9-941) OX=262698 GN=rpmD PE=3 SV=1	rpmD	0.1748	1.42841e-05	Down
Biological Process	ribonucleoprotein complex biogenesis	1.39	0.00122522	Q57CP5	50S ribosomal protein L1 OS=Brucella abortus biovar 1 (strain 9-941) OX=262698 GN=rplA PE=3 SV=1	rplA	0.4971	0.0011138	Down
Biological Process	ribonucleoprotein complex biogenesis	1.39	0.00122522	Q57DW2	30S ribosomal protein S9 OS=Brucella abortus biovar 1 (strain 9-941) OX=262698 GN=rpsI PE=3 SV=1	rpsI	0.417	2.58067e-06	Down
Biological Process	ribonucleoprotein complex biogenesis	1.39	0.00122522	Q57CS5	30S ribosomal protein S5 OS=Brucella abortus biovar 1 (strain 9-941) OX=262698 GN=rpsE PE=3 SV=1	rpsE	0.5413	0.000214549	Down
Biological Process	ribonucleoprotein complex biogenesis	1.39	0.00122522	Q57CT1	30S ribosomal protein S11 OS=Brucella abortus biovar 1 (strain 9-941) OX=262698 GN=rpsK PE=3 SV=1	rpsK	0.1344	1.4856e-07	Down
Biological Process	ribonucleoprotein complex biogenesis	1.39	0.00122522	Q57BA8	50S ribosomal protein L32 OS=Brucella abortus biovar 1 (strain 9-941) OX=262698 GN=rpmF PE=3 SV=1	rpmF	0.3777	0.0183453	Down
Biological Process	ribonucleoprotein complex biogenesis	1.39	0.00122522	Q57CR3	50S ribosomal protein L22 OS=Brucella abortus biovar 1 (strain 9-941) OX=262698 GN=rplV PE=3 SV=1	rplV	0.655	0.0109691	Down
Biological Process	ribonucleoprotein complex biogenesis	1.39	0.00122522	Q57CS3	50S ribosomal protein L6 OS=Brucella abortus biovar 1 (strain 9-941) OX=262698 GN=rplF PE=3 SV=1	rplF	0.5636	0.00109911	Down
Biological Process	ribonucleoprotein complex biogenesis	1.39	0.00122522	P0C0Z5	30S ribosomal protein S15 OS=Brucella abortus biovar 1 (strain 9-941) OX=262698 GN=rpsO PE=3 SV=1	rpsO	0.5382	0.011201	Down
Biological Process	ribonucleoprotein complex biogenesis	1.39	0.00122522	Q578Z6	50S ribosomal subunit assembly factor BipA OS=Brucella abortus biovar 1 (strain 9-941) OX=262698 GN=bipA PE=3 SV=1	bipA	0.4545	0.000376435	Down
Biological Process	ribonucleoprotein complex biogenesis	1.39	0.00122522	Q57DC9	Pseudouridine synthase OS=Brucella abortus biovar 1 (strain 9-941) OX=262698 GN=BruAb1_1005 PE=3 SV=1	BruAb1_1005	0.6108	0.00197094	Down
Biological Process	ribonucleoprotein complex biogenesis	1.39	0.00122522	Q57B45	GTPase Obg OS=Brucella abortus biovar 1 (strain 9-941) OX=262698 GN=obg PE=3 SV=1	obg	0.3891	0.00187445	Down
Biological Process	ribonucleoprotein complex biogenesis	1.39	0.00122522	Q57ET0	TlyA, hemolysin A OS=Brucella abortus biovar 1 (strain 9-941) OX=262698 GN=tlyA PE=4 SV=1	tlyA	0.1215	2.91882e-05	Down
Biological Process	ribonucleoprotein complex biogenesis	1.39	0.00122522	Q2YNV3	Dual-specificity RNA methyltransferase RlmN OS=Brucella abortus (strain 2308) OX=359391 GN=rlmN PE=3 SV=1	rlmN	0.4771	0.000156402	Down
Biological Process	ribonucleoprotein complex biogenesis	1.39	0.00122522	Q2YM11	50S ribosomal protein L11 OS=Brucella abortus (strain 2308) OX=359391 GN=rplK PE=3 SV=1	rplK	0.5098	0.000152964	Down
Biological Process	ribonucleoprotein complex biogenesis	1.39	0.00122522	Q2YRA4	30S ribosomal protein S17 OS=Brucella abortus (strain 2308) OX=359391 GN=rpsQ PE=3 SV=1	rpsQ	0.4921	0.00432116	Down
Biological Process	ribonucleoprotein complex biogenesis	1.39	0.00122522	Q2YRA6	50S ribosomal protein L24 OS=Brucella abortus (strain 2308) OX=359391 GN=rplX PE=3 SV=1	rplX	0.5604	0.00120519	Down
Biological Process	ribonucleoprotein complex biogenesis	1.39	0.00122522	Q2YLL8	50S ribosomal protein L27 OS=Brucella abortus (strain 2308) OX=359391 GN=rpmA PE=3 SV=1	rpmA	0.3109	0.000275487	Down
Biological Process	ribonucleoprotein complex biogenesis	1.39	0.00122522	Q2YRA8	30S ribosomal protein S14 OS=Brucella abortus (strain 2308) OX=359391 GN=rpsN PE=3 SV=1	rpsN	0.3844	0.000130388	Down
Biological Process	ribonucleoprotein complex biogenesis	1.39	0.00122522	Q2YRA3	50S ribosomal protein L29 OS=Brucella abortus (strain 2308) OX=359391 GN=rpmC PE=3 SV=1	rpmC	0.4673	3.51167e-05	Down
Biological Process	ribonucleoprotein complex biogenesis	1.39	0.00122522	Q2YM06	50S ribosomal protein L2 OS=Brucella abortus (strain 2308) OX=359391 GN=rplB PE=3 SV=1	rplB	0.3883	1.69513e-05	Down
Biological Process	ribonucleoprotein complex biogenesis	1.39	0.00122522	Q2YQP6	30S ribosomal protein S20 OS=Brucella abortus (strain 2308) OX=359391 GN=rpsT PE=3 SV=1	rpsT	0.5	4.80844e-05	Down
Biological Process	ribonucleoprotein complex biogenesis	1.39	0.00122522	Q2YLJ0	Ribosomal RNA large subunit methyltransferase H OS=Brucella abortus (strain 2308) OX=359391 GN=rlmH PE=3 SV=1	rlmH	5.3941	6.06204e-06	Up
Biological Process	ribonucleoprotein complex biogenesis	1.39	0.00122522	Q2YM07	30S ribosomal protein S19 OS=Brucella abortus (strain 2308) OX=359391 GN=rpsS PE=3 SV=1	rpsS	0.438	1.76966e-06	Down
Biological Process	ribonucleoprotein complex biogenesis	1.39	0.00122522	Q2YKM8	50S ribosomal protein L33 OS=Brucella abortus (strain 2308) OX=359391 GN=rpmG PE=3 SV=1	rpmG	0.5757	0.0174133	Down
Biological Process	ribonucleoprotein complex biogenesis	1.39	0.00122522	Q2YRJ1	30S ribosomal protein S2 OS=Brucella abortus (strain 2308) OX=359391 GN=rpsB PE=3 SV=1	rpsB	0.4894	5.0161e-06	Down
Biological Process	ribonucleoprotein complex biogenesis	1.39	0.00122522	Q2YRA9	30S ribosomal protein S8 OS=Brucella abortus (strain 2308) OX=359391 GN=rpsH PE=3 SV=1	rpsH	0.5371	0.000609214	Down
Biological Process	ribonucleoprotein complex biogenesis	1.39	0.00122522	Q2YM63	Ribosomal RNA small subunit methyltransferase H OS=Brucella abortus (strain 2308) OX=359391 GN=rsmH PE=3 SV=1	rsmH	1.7272	0.00015094	Up
Biological Process	ribonucleoprotein complex biogenesis	1.39	0.00122522	Q2YRU1	50S ribosomal protein L17 OS=Brucella abortus (strain 2308) OX=359391 GN=rplQ PE=3 SV=1	rplQ	0.5208	0.00302212	Down
Biological Process	ribonucleoprotein complex biogenesis	1.39	0.00122522	Q2YRK2	Pseudouridine synthase OS=Brucella abortus (strain 2308) OX=359391 GN=BAB1_1666 PE=3 SV=1	BAB1_1666	0.4758	0.000268527	Down
Biological Process	ribonucleoprotein complex biogenesis	1.39	0.00122522	Q2YLP6	50S ribosomal protein L19 OS=Brucella abortus (strain 2308) OX=359391 GN=rplS PE=3 SV=1	rplS	0.4689	0.00025566	Down
Biological Process	ribonucleoprotein complex biogenesis	1.39	0.00122522	Q2YM03	50S ribosomal protein L3 OS=Brucella abortus (strain 2308) OX=359391 GN=rplC PE=3 SV=1	rplC	0.3628	1.28833e-05	Down
Biological Process	ribonucleoprotein complex biogenesis	1.39	0.00122522	Q57FK0	Ribosomal RNA small subunit methyltransferase I OS=Brucella abortus biovar 1 (strain 9-941) OX=262698 GN=rsmI PE=3 SV=1	rsmI	0.4866	2.49411e-05	Down
Biological Process	translation	1.34	0.00108044	Q2YJP8	Elongation factor 4 OS=Brucella abortus (strain 2308) OX=359391 GN=lepA PE=3 SV=1	lepA	0.4609	3.31368e-05	Down
Biological Process	translation	1.34	0.00108044	Q2YRC4	Elongation factor P OS=Brucella abortus (strain 2308) OX=359391 GN=efp PE=3 SV=1	efp	0.0269	0.000278367	Down
Biological Process	translation	1.34	0.00108044	Q2YRA9	30S ribosomal protein S8 OS=Brucella abortus (strain 2308) OX=359391 GN=rpsH PE=3 SV=1	rpsH	0.5371	0.000609214	Down
Biological Process	translation	1.34	0.00108044	Q2YND8	50S ribosomal protein L13 OS=Brucella abortus (strain 2308) OX=359391 GN=rplM PE=3 SV=1	rplM	0.5362	2.76764e-05	Down
Biological Process	translation	1.34	0.00108044	Q2YRU1	50S ribosomal protein L17 OS=Brucella abortus (strain 2308) OX=359391 GN=rplQ PE=3 SV=1	rplQ	0.5208	0.00302212	Down
Biological Process	translation	1.34	0.00108044	Q2YQY5	Class I peptide chain release factor domain OS=Brucella abortus (strain 2308) OX=359391 GN=BAB1_2089 PE=3 SV=1	BAB1_2089	2.3381	0.0301564	Up
Biological Process	translation	1.34	0.00108044	Q2YQ19	Alanine--tRNA ligase OS=Brucella abortus (strain 2308) OX=359391 GN=BAB1_1074 PE=3 SV=1	BAB1_1074	0.2251	8.35732e-05	Down
Biological Process	translation	1.34	0.00108044	Q2YLP6	50S ribosomal protein L19 OS=Brucella abortus (strain 2308) OX=359391 GN=rplS PE=3 SV=1	rplS	0.4689	0.00025566	Down
Biological Process	translation	1.34	0.00108044	Q2YM11	50S ribosomal protein L11 OS=Brucella abortus (strain 2308) OX=359391 GN=rplK PE=3 SV=1	rplK	0.5098	0.000152964	Down
Biological Process	translation	1.34	0.00108044	Q2YRJ1	30S ribosomal protein S2 OS=Brucella abortus (strain 2308) OX=359391 GN=rpsB PE=3 SV=1	rpsB	0.4894	5.0161e-06	Down
Biological Process	translation	1.34	0.00108044	Q57AA0	Translation initiation factor IF-2 OS=Brucella abortus biovar 1 (strain 9-941) OX=262698 GN=infB PE=3 SV=1	infB	0.6093	1.01459e-06	Down
Biological Process	translation	1.34	0.00108044	Q57ER3	30S ribosomal protein S18 OS=Brucella abortus biovar 1 (strain 9-941) OX=262698 GN=rpsR PE=3 SV=1	rpsR	0.3077	1.16584e-05	Down
Biological Process	translation	1.34	0.00108044	Q57DW2	30S ribosomal protein S9 OS=Brucella abortus biovar 1 (strain 9-941) OX=262698 GN=rpsI PE=3 SV=1	rpsI	0.417	2.58067e-06	Down
Biological Process	translation	1.34	0.00108044	Q57CT0	30S ribosomal protein S13 OS=Brucella abortus biovar 1 (strain 9-941) OX=262698 GN=rpsM PE=3 SV=1	rpsM	0.3585	6.4302e-06	Down
Biological Process	translation	1.34	0.00108044	Q57CS0	50S ribosomal protein L5 OS=Brucella abortus biovar 1 (strain 9-941) OX=262698 GN=rplE PE=3 SV=1	rplE	0.5788	9.72581e-06	Down
Biological Process	translation	1.34	0.00108044	Q57AE2	50S ribosomal protein L20 OS=Brucella abortus biovar 1 (strain 9-941) OX=262698 GN=rplT PE=3 SV=1	rplT	0.503	4.11694e-06	Down
Biological Process	translation	1.34	0.00108044	P0C0Z3	50S ribosomal protein L16 OS=Brucella abortus biovar 1 (strain 9-941) OX=262698 GN=rplP PE=3 SV=1	rplP	0.3152	4.66077e-05	Down
Biological Process	translation	1.34	0.00108044	Q57CS6	50S ribosomal protein L30 OS=Brucella abortus biovar 1 (strain 9-941) OX=262698 GN=rpmD PE=3 SV=1	rpmD	0.1748	1.42841e-05	Down
Biological Process	translation	1.34	0.00108044	Q576T0	Methionyl-tRNA formyltransferase OS=Brucella abortus biovar 1 (strain 9-941) OX=262698 GN=fmt PE=3 SV=1	fmt	0.625	0.00107418	Down
Biological Process	translation	1.34	0.00108044	Q2YRP7	Ribosome-recycling factor OS=Brucella abortus (strain 2308) OX=359391 GN=frr PE=3 SV=1	frr	1.8867	7.07597e-07	Up
Biological Process	translation	1.34	0.00108044	Q2YKM8	50S ribosomal protein L33 OS=Brucella abortus (strain 2308) OX=359391 GN=rpmG PE=3 SV=1	rpmG	0.5757	0.0174133	Down
Biological Process	translation	1.34	0.00108044	Q2YM03	50S ribosomal protein L3 OS=Brucella abortus (strain 2308) OX=359391 GN=rplC PE=3 SV=1	rplC	0.3628	1.28833e-05	Down
Biological Process	translation	1.34	0.00108044	Q2YLL7	50S ribosomal protein L21 OS=Brucella abortus (strain 2308) OX=359391 GN=rplU PE=3 SV=1	rplU	0.4451	0.00446753	Down
Biological Process	translation	1.34	0.00108044	Q2YRA5	50S ribosomal protein L14 OS=Brucella abortus (strain 2308) OX=359391 GN=rplN PE=3 SV=1	rplN	0.4741	8.83962e-05	Down
Biological Process	translation	1.34	0.00108044	Q2YRT2	50S ribosomal protein L18 OS=Brucella abortus (strain 2308) OX=359391 GN=rplR PE=3 SV=1	rplR	0.6025	0.00942399	Down
Biological Process	translation	1.34	0.00108044	Q2YQS6	Endoribonuclease YbeY OS=Brucella abortus (strain 2308) OX=359391 GN=ybeY PE=3 SV=2	ybeY	2.9575	0.000275987	Up
Biological Process	translation	1.34	0.00108044	Q2YR56	50S ribosomal protein L28 OS=Brucella abortus (strain 2308) OX=359391 GN=rpmB PE=3 SV=1	rpmB	0.2805	2.1384e-05	Down
Biological Process	translation	1.34	0.00108044	Q2YRA1	30S ribosomal protein S3 OS=Brucella abortus (strain 2308) OX=359391 GN=rpsC PE=3 SV=1	rpsC	0.2803	1.24688e-05	Down
Biological Process	translation	1.34	0.00108044	Q2YRA4	30S ribosomal protein S17 OS=Brucella abortus (strain 2308) OX=359391 GN=rpsQ PE=3 SV=1	rpsQ	0.4921	0.00432116	Down
Biological Process	translation	1.34	0.00108044	Q2YRA6	50S ribosomal protein L24 OS=Brucella abortus (strain 2308) OX=359391 GN=rplX PE=3 SV=1	rplX	0.5604	0.00120519	Down
Biological Process	translation	1.34	0.00108044	Q2YLL8	50S ribosomal protein L27 OS=Brucella abortus (strain 2308) OX=359391 GN=rpmA PE=3 SV=1	rpmA	0.3109	0.000275487	Down
Biological Process	translation	1.34	0.00108044	Q2YRA8	30S ribosomal protein S14 OS=Brucella abortus (strain 2308) OX=359391 GN=rpsN PE=3 SV=1	rpsN	0.3844	0.000130388	Down
Biological Process	translation	1.34	0.00108044	Q2YRA3	50S ribosomal protein L29 OS=Brucella abortus (strain 2308) OX=359391 GN=rpmC PE=3 SV=1	rpmC	0.4673	3.51167e-05	Down
Biological Process	translation	1.34	0.00108044	Q2YM06	50S ribosomal protein L2 OS=Brucella abortus (strain 2308) OX=359391 GN=rplB PE=3 SV=1	rplB	0.3883	1.69513e-05	Down
Biological Process	translation	1.34	0.00108044	Q2YM04	50S ribosomal protein L4 OS=Brucella abortus (strain 2308) OX=359391 GN=rplD PE=3 SV=1	rplD	0.6451	0.00762906	Down
Biological Process	translation	1.34	0.00108044	Q2YLZ8	30S ribosomal protein S12 OS=Brucella abortus (strain 2308) OX=359391 GN=rpsL PE=3 SV=1	rpsL	0.2251	7.30625e-05	Down
Biological Process	translation	1.34	0.00108044	Q2YQP6	30S ribosomal protein S20 OS=Brucella abortus (strain 2308) OX=359391 GN=rpsT PE=3 SV=1	rpsT	0.5	4.80844e-05	Down
Biological Process	translation	1.34	0.00108044	Q2YM07	30S ribosomal protein S19 OS=Brucella abortus (strain 2308) OX=359391 GN=rpsS PE=3 SV=1	rpsS	0.438	1.76966e-06	Down
Biological Process	translation	1.34	0.00108044	Q2YMH2	50S ribosomal protein L9 OS=Brucella abortus (strain 2308) OX=359391 GN=rplI PE=3 SV=1	rplI	0.659	0.00138482	Down
Biological Process	cellular amide metabolic process	1.27	0.00277559	Q2YM03	50S ribosomal protein L3 OS=Brucella abortus (strain 2308) OX=359391 GN=rplC PE=3 SV=1	rplC	0.3628	1.28833e-05	Down
Biological Process	cellular amide metabolic process	1.27	0.00277559	Q2YMH2	50S ribosomal protein L9 OS=Brucella abortus (strain 2308) OX=359391 GN=rplI PE=3 SV=1	rplI	0.659	0.00138482	Down
Biological Process	cellular amide metabolic process	1.27	0.00277559	Q2YM07	30S ribosomal protein S19 OS=Brucella abortus (strain 2308) OX=359391 GN=rpsS PE=3 SV=1	rpsS	0.438	1.76966e-06	Down
Biological Process	cellular amide metabolic process	1.27	0.00277559	Q2YQP6	30S ribosomal protein S20 OS=Brucella abortus (strain 2308) OX=359391 GN=rpsT PE=3 SV=1	rpsT	0.5	4.80844e-05	Down
Biological Process	protein-containing complex assembly	1.34	0.00545885	Q2YP35	Protein GrpE OS=Brucella abortus (strain 2308) OX=359391 GN=grpE PE=3 SV=1	grpE	3.7779	3.74342e-06	Up
Biological Process	protein-containing complex assembly	1.34	0.00545885	Q2YQV2	Chaperone protein DnaK OS=Brucella abortus (strain 2308) OX=359391 GN=dnaK PE=2 SV=1	dnaK	2.0825	1.16036e-05	Up
Biological Process	protein-containing complex assembly	1.34	0.00545885	Q2YR84	Uncharacterized protein OS=Brucella abortus (strain 2308) OX=359391 GN=BAB1_1985 PE=4 SV=1	BAB1_1985	0.38	0.000558993	Down
Biological Process	protein-containing complex assembly	1.34	0.00545885	Q2YLP6	50S ribosomal protein L19 OS=Brucella abortus (strain 2308) OX=359391 GN=rplS PE=3 SV=1	rplS	0.4689	0.00025566	Down
Biological Process	protein-containing complex assembly	1.34	0.00545885	Q2YM11	50S ribosomal protein L11 OS=Brucella abortus (strain 2308) OX=359391 GN=rplK PE=3 SV=1	rplK	0.5098	0.000152964	Down
Biological Process	protein-containing complex assembly	1.34	0.00545885	Q57CS0	50S ribosomal protein L5 OS=Brucella abortus biovar 1 (strain 9-941) OX=262698 GN=rplE PE=3 SV=1	rplE	0.5788	9.72581e-06	Down
Biological Process	protein-containing complex assembly	1.34	0.00545885	Q57AE2	50S ribosomal protein L20 OS=Brucella abortus biovar 1 (strain 9-941) OX=262698 GN=rplT PE=3 SV=1	rplT	0.503	4.11694e-06	Down
Biological Process	protein-containing complex assembly	1.34	0.00545885	Q2YRU1	50S ribosomal protein L17 OS=Brucella abortus (strain 2308) OX=359391 GN=rplQ PE=3 SV=1	rplQ	0.5208	0.00302212	Down
Biological Process	protein-containing complex assembly	1.34	0.00545885	P0C0Z3	50S ribosomal protein L16 OS=Brucella abortus biovar 1 (strain 9-941) OX=262698 GN=rplP PE=3 SV=1	rplP	0.3152	4.66077e-05	Down
Biological Process	protein-containing complex assembly	1.34	0.00545885	Q57CP5	50S ribosomal protein L1 OS=Brucella abortus biovar 1 (strain 9-941) OX=262698 GN=rplA PE=3 SV=1	rplA	0.4971	0.0011138	Down
Biological Process	protein-containing complex assembly	1.34	0.00545885	Q57CS5	30S ribosomal protein S5 OS=Brucella abortus biovar 1 (strain 9-941) OX=262698 GN=rpsE PE=3 SV=1	rpsE	0.5413	0.000214549	Down
Biological Process	protein-containing complex assembly	1.34	0.00545885	Q57B45	GTPase Obg OS=Brucella abortus biovar 1 (strain 9-941) OX=262698 GN=obg PE=3 SV=1	obg	0.3891	0.00187445	Down
Biological Process	protein-containing complex assembly	1.34	0.00545885	Q57CT1	30S ribosomal protein S11 OS=Brucella abortus biovar 1 (strain 9-941) OX=262698 GN=rpsK PE=3 SV=1	rpsK	0.1344	1.4856e-07	Down
Biological Process	protein-containing complex assembly	1.34	0.00545885	Q57BA8	50S ribosomal protein L32 OS=Brucella abortus biovar 1 (strain 9-941) OX=262698 GN=rpmF PE=3 SV=1	rpmF	0.3777	0.0183453	Down
Biological Process	protein-containing complex assembly	1.34	0.00545885	Q57CR3	50S ribosomal protein L22 OS=Brucella abortus biovar 1 (strain 9-941) OX=262698 GN=rplV PE=3 SV=1	rplV	0.655	0.0109691	Down
Biological Process	protein-containing complex assembly	1.34	0.00545885	Q57CS3	50S ribosomal protein L6 OS=Brucella abortus biovar 1 (strain 9-941) OX=262698 GN=rplF PE=3 SV=1	rplF	0.5636	0.00109911	Down
Biological Process	protein-containing complex assembly	1.34	0.00545885	Q57CS6	50S ribosomal protein L30 OS=Brucella abortus biovar 1 (strain 9-941) OX=262698 GN=rpmD PE=3 SV=1	rpmD	0.1748	1.42841e-05	Down
Biological Process	protein-containing complex assembly	1.34	0.00545885	P0C0Z5	30S ribosomal protein S15 OS=Brucella abortus biovar 1 (strain 9-941) OX=262698 GN=rpsO PE=3 SV=1	rpsO	0.5382	0.011201	Down
Biological Process	protein-containing complex assembly	1.34	0.00545885	Q2YRA9	30S ribosomal protein S8 OS=Brucella abortus (strain 2308) OX=359391 GN=rpsH PE=3 SV=1	rpsH	0.5371	0.000609214	Down
Biological Process	protein-containing complex assembly	1.34	0.00545885	Q2YKM8	50S ribosomal protein L33 OS=Brucella abortus (strain 2308) OX=359391 GN=rpmG PE=3 SV=1	rpmG	0.5757	0.0174133	Down
Biological Process	cell division	1.74	0.00673119	Q577D3	Probable septum site-determining protein MinC OS=Brucella abortus biovar 1 (strain 9-941) OX=262698 GN=minC PE=3 SV=1	minC	0.5626	0.000229876	Down
Biological Process	protein-containing complex assembly	1.34	0.00545885	Q2YMU7	Cytochrome c-type biogenesis protein CcmE OS=Brucella abortus (strain 2308) OX=359391 GN=ccmE PE=3 SV=1	ccmE	0.4254	0.000166428	Down
Biological Process	protein-containing complex assembly	1.34	0.00545885	Q2YRG4	Deoxyuridine 5'-triphosphate nucleotidohydrolase OS=Brucella abortus (strain 2308) OX=359391 GN=dut PE=1 SV=1	dut	1.6549	0.002867	Up
Biological Process	protein-containing complex assembly	1.34	0.00545885	Q2YQZ3	ATP-dependent protease subunit HslV OS=Brucella abortus (strain 2308) OX=359391 GN=hslV PE=3 SV=1	hslV	2.2967	0.00361549	Up
Biological Process	protein-containing complex assembly	1.34	0.00545885	Q2YR56	50S ribosomal protein L28 OS=Brucella abortus (strain 2308) OX=359391 GN=rpmB PE=3 SV=1	rpmB	0.2805	2.1384e-05	Down
Biological Process	protein-containing complex assembly	1.34	0.00545885	Q2YRR3	Cyclic pyranopterin monophosphate synthase OS=Brucella abortus (strain 2308) OX=359391 GN=moaC PE=3 SV=1	moaC	0.5288	0.00394964	Down
Biological Process	protein-containing complex assembly	1.34	0.00545885	Q2YRA1	30S ribosomal protein S3 OS=Brucella abortus (strain 2308) OX=359391 GN=rpsC PE=3 SV=1	rpsC	0.2803	1.24688e-05	Down
Biological Process	protein-containing complex assembly	1.34	0.00545885	Q2YRJ1	30S ribosomal protein S2 OS=Brucella abortus (strain 2308) OX=359391 GN=rpsB PE=3 SV=1	rpsB	0.4894	5.0161e-06	Down
Biological Process	protein-containing complex assembly	1.34	0.00545885	Q2YRA4	30S ribosomal protein S17 OS=Brucella abortus (strain 2308) OX=359391 GN=rpsQ PE=3 SV=1	rpsQ	0.4921	0.00432116	Down
Biological Process	protein-containing complex assembly	1.34	0.00545885	Q2YLL8	50S ribosomal protein L27 OS=Brucella abortus (strain 2308) OX=359391 GN=rpmA PE=3 SV=1	rpmA	0.3109	0.000275487	Down
Biological Process	protein-containing complex assembly	1.34	0.00545885	Q2YRA8	30S ribosomal protein S14 OS=Brucella abortus (strain 2308) OX=359391 GN=rpsN PE=3 SV=1	rpsN	0.3844	0.000130388	Down
Biological Process	protein-containing complex assembly	1.34	0.00545885	Q2YRA3	50S ribosomal protein L29 OS=Brucella abortus (strain 2308) OX=359391 GN=rpmC PE=3 SV=1	rpmC	0.4673	3.51167e-05	Down
Biological Process	protein-containing complex assembly	1.34	0.00545885	Q2YM06	50S ribosomal protein L2 OS=Brucella abortus (strain 2308) OX=359391 GN=rplB PE=3 SV=1	rplB	0.3883	1.69513e-05	Down
Biological Process	protein-containing complex assembly	1.34	0.00545885	Q2YQP6	30S ribosomal protein S20 OS=Brucella abortus (strain 2308) OX=359391 GN=rpsT PE=3 SV=1	rpsT	0.5	4.80844e-05	Down
Biological Process	protein-containing complex assembly	1.34	0.00545885	Q2YM07	30S ribosomal protein S19 OS=Brucella abortus (strain 2308) OX=359391 GN=rpsS PE=3 SV=1	rpsS	0.438	1.76966e-06	Down
Biological Process	protein-containing complex assembly	1.34	0.00545885	Q2YM03	50S ribosomal protein L3 OS=Brucella abortus (strain 2308) OX=359391 GN=rplC PE=3 SV=1	rplC	0.3628	1.28833e-05	Down
Biological Process	protein-containing complex assembly	1.34	0.00545885	Q2YRA6	50S ribosomal protein L24 OS=Brucella abortus (strain 2308) OX=359391 GN=rplX PE=3 SV=1	rplX	0.5604	0.00120519	Down
Biological Process	cell division	1.74	0.00673119	Q57C84	Cell division protein FtsZ OS=Brucella abortus biovar 1 (strain 9-941) OX=262698 GN=ftsZ PE=3 SV=1	ftsZ	0.3378	1.47984e-05	Down
Biological Process	protein-containing complex assembly	1.34	0.00545885	Q57C96	DNA helicase OS=Brucella abortus biovar 1 (strain 9-941) OX=262698 GN=BruAb1_1408 PE=4 SV=1	BruAb1_1408	0.3244	0.00056879	Down
Biological Process	protein-containing complex assembly	1.34	0.00545885	Q578Z6	50S ribosomal subunit assembly factor BipA OS=Brucella abortus biovar 1 (strain 9-941) OX=262698 GN=bipA PE=3 SV=1	bipA	0.4545	0.000376435	Down
Biological Process	cellular component biogenesis	1.25	0.00485317	Q2YRJ1	30S ribosomal protein S2 OS=Brucella abortus (strain 2308) OX=359391 GN=rpsB PE=3 SV=1	rpsB	0.4894	5.0161e-06	Down
Biological Process	cellular component biogenesis	1.25	0.00485317	Q2YRA9	30S ribosomal protein S8 OS=Brucella abortus (strain 2308) OX=359391 GN=rpsH PE=3 SV=1	rpsH	0.5371	0.000609214	Down
Biological Process	cellular component biogenesis	1.25	0.00485317	Q2YM63	Ribosomal RNA small subunit methyltransferase H OS=Brucella abortus (strain 2308) OX=359391 GN=rsmH PE=3 SV=1	rsmH	1.7272	0.00015094	Up
Biological Process	cellular component biogenesis	1.25	0.00485317	Q2YRU1	50S ribosomal protein L17 OS=Brucella abortus (strain 2308) OX=359391 GN=rplQ PE=3 SV=1	rplQ	0.5208	0.00302212	Down
Biological Process	cellular component biogenesis	1.25	0.00485317	Q2YP35	Protein GrpE OS=Brucella abortus (strain 2308) OX=359391 GN=grpE PE=3 SV=1	grpE	3.7779	3.74342e-06	Up
Biological Process	cellular component biogenesis	1.25	0.00485317	Q2YQV2	Chaperone protein DnaK OS=Brucella abortus (strain 2308) OX=359391 GN=dnaK PE=2 SV=1	dnaK	2.0825	1.16036e-05	Up
Biological Process	cellular component biogenesis	1.25	0.00485317	Q2YLQ1	Succinate dehydrogenase flavoprotein subunit OS=Brucella abortus (strain 2308) OX=359391 GN=BAB1_1901 PE=3 SV=1	BAB1_1901	0.5629	0.000113833	Down
Biological Process	cellular component biogenesis	1.25	0.00485317	Q2YKM8	50S ribosomal protein L33 OS=Brucella abortus (strain 2308) OX=359391 GN=rpmG PE=3 SV=1	rpmG	0.5757	0.0174133	Down
Biological Process	cellular component biogenesis	1.25	0.00485317	Q2YJP1	Peptidase family U6, penicillin-insensitive murein endopeptidase OS=Brucella abortus (strain 2308) OX=359391 GN=mepA PE=4 SV=1	mepA	0.0856	0.000131778	Down
Biological Process	cellular component biogenesis	1.25	0.00485317	Q2YR72	Cell division ATP-binding protein FtsE OS=Brucella abortus (strain 2308) OX=359391 GN=ftsE PE=3 SV=1	ftsE	1.7744	0.000855003	Up
Biological Process	cellular component biogenesis	1.25	0.00485317	Q2YNQ5	Uncharacterized protein OS=Brucella abortus (strain 2308) OX=359391 GN=BAB1_0948 PE=3 SV=1	BAB1_0948	0.4701	4.61755e-05	Down
Biological Process	cellular component biogenesis	1.25	0.00485317	Q2YRK2	Pseudouridine synthase OS=Brucella abortus (strain 2308) OX=359391 GN=BAB1_1666 PE=3 SV=1	BAB1_1666	0.4758	0.000268527	Down
Biological Process	cellular component biogenesis	1.25	0.00485317	Q2YNQ4	ATP/GTP-binding site motif A (P-loop):ABC transporter:AAA ATPase OS=Brucella abortus (strain 2308) OX=359391 GN=BAB1_0949 PE=3 SV=1	BAB1_0949	0.4508	5.90583e-05	Down
Biological Process	cellular component biogenesis	1.25	0.00485317	Q2YLP6	50S ribosomal protein L19 OS=Brucella abortus (strain 2308) OX=359391 GN=rplS PE=3 SV=1	rplS	0.4689	0.00025566	Down
Biological Process	cellular component biogenesis	1.25	0.00485317	Q2YM11	50S ribosomal protein L11 OS=Brucella abortus (strain 2308) OX=359391 GN=rplK PE=3 SV=1	rplK	0.5098	0.000152964	Down
Biological Process	cellular component biogenesis	1.25	0.00485317	Q2YLJ0	Ribosomal RNA large subunit methyltransferase H OS=Brucella abortus (strain 2308) OX=359391 GN=rlmH PE=3 SV=1	rlmH	5.3941	6.06204e-06	Up
Biological Process	cellular component biogenesis	1.25	0.00485317	Q2YR84	Uncharacterized protein OS=Brucella abortus (strain 2308) OX=359391 GN=BAB1_1985 PE=4 SV=1	BAB1_1985	0.38	0.000558993	Down
Biological Process	protein-containing complex assembly	1.34	0.00545885	Q577B2	NarJ, respiratory nitrate reductase, delta subunit OS=Brucella abortus biovar 1 (strain 9-941) OX=262698 GN=narJ PE=4 SV=1	narJ	0.0407	4.01228e-05	Down
Biological Process	cellular component biogenesis	1.25	0.00485317	Q2YM03	50S ribosomal protein L3 OS=Brucella abortus (strain 2308) OX=359391 GN=rplC PE=3 SV=1	rplC	0.3628	1.28833e-05	Down
Biological Process	cellular component biogenesis	1.25	0.00485317	Q2YQP6	30S ribosomal protein S20 OS=Brucella abortus (strain 2308) OX=359391 GN=rpsT PE=3 SV=1	rpsT	0.5	4.80844e-05	Down
Biological Process	protein-containing complex assembly	1.34	0.00545885	Q57C59	Methylenetetrahydrofolate reductase OS=Brucella abortus biovar 1 (strain 9-941) OX=262698 GN=metF PE=3 SV=1	metF	0.4458	2.33056e-05	Down
Biological Process	protein-containing complex assembly	1.34	0.00545885	Q579D0	NagA, N-acetylglucosamine-6-phosphate deacetylase OS=Brucella abortus biovar 1 (strain 9-941) OX=262698 GN=nagA PE=3 SV=1	nagA	1.9813	0.00712567	Up
Biological Process	cellular component biogenesis	1.25	0.00485317	Q2YMU7	Cytochrome c-type biogenesis protein CcmE OS=Brucella abortus (strain 2308) OX=359391 GN=ccmE PE=3 SV=1	ccmE	0.4254	0.000166428	Down
Biological Process	cellular component biogenesis	1.25	0.00485317	Q2YRG4	Deoxyuridine 5'-triphosphate nucleotidohydrolase OS=Brucella abortus (strain 2308) OX=359391 GN=dut PE=1 SV=1	dut	1.6549	0.002867	Up
Biological Process	cellular component biogenesis	1.25	0.00485317	Q2YQZ3	ATP-dependent protease subunit HslV OS=Brucella abortus (strain 2308) OX=359391 GN=hslV PE=3 SV=1	hslV	2.2967	0.00361549	Up
Biological Process	cellular component biogenesis	1.25	0.00485317	Q2YLY7	UDP-N-acetylenolpyruvoylglucosamine reductase OS=Brucella abortus (strain 2308) OX=359391 GN=murB PE=3 SV=1	murB	0.5269	5.01099e-05	Down
Biological Process	cellular component biogenesis	1.25	0.00485317	Q2YQS6	Endoribonuclease YbeY OS=Brucella abortus (strain 2308) OX=359391 GN=ybeY PE=3 SV=2	ybeY	2.9575	0.000275987	Up
Biological Process	cellular component biogenesis	1.25	0.00485317	Q2YM07	30S ribosomal protein S19 OS=Brucella abortus (strain 2308) OX=359391 GN=rpsS PE=3 SV=1	rpsS	0.438	1.76966e-06	Down
Biological Process	cellular component biogenesis	1.25	0.00485317	Q2YR56	50S ribosomal protein L28 OS=Brucella abortus (strain 2308) OX=359391 GN=rpmB PE=3 SV=1	rpmB	0.2805	2.1384e-05	Down
Biological Process	cellular component biogenesis	1.25	0.00485317	Q2YRA1	30S ribosomal protein S3 OS=Brucella abortus (strain 2308) OX=359391 GN=rpsC PE=3 SV=1	rpsC	0.2803	1.24688e-05	Down
Biological Process	cellular component biogenesis	1.25	0.00485317	Q2YRA4	30S ribosomal protein S17 OS=Brucella abortus (strain 2308) OX=359391 GN=rpsQ PE=3 SV=1	rpsQ	0.4921	0.00432116	Down
Biological Process	cellular component biogenesis	1.25	0.00485317	Q2YRA6	50S ribosomal protein L24 OS=Brucella abortus (strain 2308) OX=359391 GN=rplX PE=3 SV=1	rplX	0.5604	0.00120519	Down
Biological Process	cellular component biogenesis	1.25	0.00485317	Q2YLL8	50S ribosomal protein L27 OS=Brucella abortus (strain 2308) OX=359391 GN=rpmA PE=3 SV=1	rpmA	0.3109	0.000275487	Down
Biological Process	cellular component biogenesis	1.25	0.00485317	Q2YRA8	30S ribosomal protein S14 OS=Brucella abortus (strain 2308) OX=359391 GN=rpsN PE=3 SV=1	rpsN	0.3844	0.000130388	Down
Biological Process	cellular component biogenesis	1.25	0.00485317	Q2YRA3	50S ribosomal protein L29 OS=Brucella abortus (strain 2308) OX=359391 GN=rpmC PE=3 SV=1	rpmC	0.4673	3.51167e-05	Down
Biological Process	cellular component biogenesis	1.25	0.00485317	Q2YM06	50S ribosomal protein L2 OS=Brucella abortus (strain 2308) OX=359391 GN=rplB PE=3 SV=1	rplB	0.3883	1.69513e-05	Down
Biological Process	cellular component biogenesis	1.25	0.00485317	Q2YRR3	Cyclic pyranopterin monophosphate synthase OS=Brucella abortus (strain 2308) OX=359391 GN=moaC PE=3 SV=1	moaC	0.5288	0.00394964	Down
Biological Process	cell division	1.74	0.00673119	Q57C72	Penicillin-binding protein OS=Brucella abortus biovar 1 (strain 9-941) OX=262698 GN=BruAb1_1432 PE=4 SV=1	BruAb1_1432	0.2651	0.00400603	Down
Biological Process	cell division	1.74	0.00673119	Q57C77	Cell wall polymerase OS=Brucella abortus biovar 1 (strain 9-941) OX=262698 GN=ftsW PE=4 SV=1	ftsW	0.2679	0.000647021	Down
Biological Process	cell division	1.74	0.00673119	Q577D4	Cell division inhibitor MinD OS=Brucella abortus biovar 1 (strain 9-941) OX=262698 GN=minD PE=3 SV=1	minD	0.1577	3.07573e-05	Down
Biological Process	macromolecule biosynthetic process	1.2	0.00729026	Q2YRU1	50S ribosomal protein L17 OS=Brucella abortus (strain 2308) OX=359391 GN=rplQ PE=3 SV=1	rplQ	0.5208	0.00302212	Down
Biological Process	macromolecule biosynthetic process	1.2	0.00729026	Q2YKQ3	Bacterial regulatory protein LysR, HTH motif:LysR substrate binding domain OS=Brucella abortus (strain 2308) OX=359391 GN=BAB2_0599 PE=3 SV=1	BAB2_0599	1.8239	0.0014106	Up
Biological Process	macromolecule biosynthetic process	1.2	0.00729026	Q2YQY5	Class I peptide chain release factor domain OS=Brucella abortus (strain 2308) OX=359391 GN=BAB1_2089 PE=3 SV=1	BAB1_2089	2.3381	0.0301564	Up
Biological Process	macromolecule biosynthetic process	1.2	0.00729026	Q2YJZ4	Ribonucleoside-diphosphate reductase subunit beta OS=Brucella abortus (strain 2308) OX=359391 GN=nrdF PE=3 SV=1	nrdF	0.2495	6.26433e-06	Down
Biological Process	macromolecule biosynthetic process	1.2	0.00729026	Q2YJP1	Peptidase family U6, penicillin-insensitive murein endopeptidase OS=Brucella abortus (strain 2308) OX=359391 GN=mepA PE=4 SV=1	mepA	0.0856	0.000131778	Down
Biological Process	macromolecule biosynthetic process	1.2	0.00729026	Q2YNK6	Bacterial regulatory proteins, AsnC family OS=Brucella abortus (strain 2308) OX=359391 GN=BAB1_0887 PE=4 SV=1	BAB1_0887	1.5417	0.000952756	Up
Biological Process	macromolecule biosynthetic process	1.2	0.00729026	Q2YQ19	Alanine--tRNA ligase OS=Brucella abortus (strain 2308) OX=359391 GN=BAB1_1074 PE=3 SV=1	BAB1_1074	0.2251	8.35732e-05	Down
Biological Process	macromolecule biosynthetic process	1.2	0.00729026	Q2YND8	50S ribosomal protein L13 OS=Brucella abortus (strain 2308) OX=359391 GN=rplM PE=3 SV=1	rplM	0.5362	2.76764e-05	Down
Biological Process	macromolecule biosynthetic process	1.2	0.00729026	Q2YNX7	DNA gyrase subunit B OS=Brucella abortus (strain 2308) OX=359391 GN=gyrB PE=3 SV=1	gyrB	0.6093	6.71644e-05	Down
Biological Process	macromolecule biosynthetic process	1.2	0.00729026	Q2YLP6	50S ribosomal protein L19 OS=Brucella abortus (strain 2308) OX=359391 GN=rplS PE=3 SV=1	rplS	0.4689	0.00025566	Down
Biological Process	macromolecule biosynthetic process	1.2	0.00729026	Q2YM11	50S ribosomal protein L11 OS=Brucella abortus (strain 2308) OX=359391 GN=rplK PE=3 SV=1	rplK	0.5098	0.000152964	Down
Biological Process	macromolecule biosynthetic process	1.2	0.00729026	Q57C78	UDP-N-acetylglucosamine--N-acetylmuramyl-(pentapeptide) pyrophosphoryl-undecaprenol N-acetylglucosamine transferase OS=Brucella abortus biovar 1 (strain 9-941) OX=262698 GN=murG PE=3 SV=1	murG	2.0901	0.00208137	Up
Biological Process	macromolecule biosynthetic process	1.2	0.00729026	Q57CY1	Isoprenyl transferase OS=Brucella abortus biovar 1 (strain 9-941) OX=262698 GN=uppS PE=3 SV=1	uppS	0.2343	2.7364e-05	Down
Biological Process	macromolecule biosynthetic process	1.2	0.00729026	Q57AA0	Translation initiation factor IF-2 OS=Brucella abortus biovar 1 (strain 9-941) OX=262698 GN=infB PE=3 SV=1	infB	0.6093	1.01459e-06	Down
Biological Process	macromolecule biosynthetic process	1.2	0.00729026	Q576T0	Methionyl-tRNA formyltransferase OS=Brucella abortus biovar 1 (strain 9-941) OX=262698 GN=fmt PE=3 SV=1	fmt	0.625	0.00107418	Down
Biological Process	macromolecule biosynthetic process	1.2	0.00729026	Q57FM3	Integration host factor subunit beta OS=Brucella abortus biovar 1 (strain 9-941) OX=262698 GN=ihfB PE=3 SV=1	ihfB	1.617	0.00104649	Up
Biological Process	macromolecule biosynthetic process	1.2	0.00729026	Q2YPS4	Phosphoglucomutase/phosphomannomutase:Phosphogluc omutase/phosphomannomutase C terminal:Phosphoglucomutase/phosphomannomutase OS=Brucella abortus (strain 2308) OX=359391 GN=pgm PE=3 SV=1	pgm	1.5862	0.000764168	Up
Biological Process	macromolecule biosynthetic process	1.2	0.00729026	Q57ER3	30S ribosomal protein S18 OS=Brucella abortus biovar 1 (strain 9-941) OX=262698 GN=rpsR PE=3 SV=1	rpsR	0.3077	1.16584e-05	Down
Biological Process	macromolecule biosynthetic process	1.2	0.00729026	Q2YM15	DNA-directed RNA polymerase subunit beta OS=Brucella abortus (strain 2308) OX=359391 GN=rpoB PE=3 SV=1	rpoB	0.5935	4.7082e-05	Down
Biological Process	macromolecule biosynthetic process	1.2	0.00729026	Q2YRJ1	30S ribosomal protein S2 OS=Brucella abortus (strain 2308) OX=359391 GN=rpsB PE=3 SV=1	rpsB	0.4894	5.0161e-06	Down
Biological Process	macromolecule biosynthetic process	1.2	0.00729026	Q2YRA1	30S ribosomal protein S3 OS=Brucella abortus (strain 2308) OX=359391 GN=rpsC PE=3 SV=1	rpsC	0.2803	1.24688e-05	Down
Biological Process	macromolecule biosynthetic process	1.2	0.00729026	Q2YMI3	Ribonuclease H OS=Brucella abortus (strain 2308) OX=359391 GN=rnhA PE=3 SV=1	rnhA	0.3496	0.00123384	Down
Biological Process	macromolecule biosynthetic process	1.2	0.00729026	Q2YRA4	30S ribosomal protein S17 OS=Brucella abortus (strain 2308) OX=359391 GN=rpsQ PE=3 SV=1	rpsQ	0.4921	0.00432116	Down
Biological Process	macromolecule biosynthetic process	1.2	0.00729026	Q2YRA6	50S ribosomal protein L24 OS=Brucella abortus (strain 2308) OX=359391 GN=rplX PE=3 SV=1	rplX	0.5604	0.00120519	Down
Biological Process	macromolecule biosynthetic process	1.2	0.00729026	Q2YLL8	50S ribosomal protein L27 OS=Brucella abortus (strain 2308) OX=359391 GN=rpmA PE=3 SV=1	rpmA	0.3109	0.000275487	Down
Biological Process	macromolecule biosynthetic process	1.2	0.00729026	Q2YRA8	30S ribosomal protein S14 OS=Brucella abortus (strain 2308) OX=359391 GN=rpsN PE=3 SV=1	rpsN	0.3844	0.000130388	Down
Biological Process	macromolecule biosynthetic process	1.2	0.00729026	Q2YRA3	50S ribosomal protein L29 OS=Brucella abortus (strain 2308) OX=359391 GN=rpmC PE=3 SV=1	rpmC	0.4673	3.51167e-05	Down
Biological Process	macromolecule biosynthetic process	1.2	0.00729026	Q2YRA9	30S ribosomal protein S8 OS=Brucella abortus (strain 2308) OX=359391 GN=rpsH PE=3 SV=1	rpsH	0.5371	0.000609214	Down
Biological Process	macromolecule biosynthetic process	1.2	0.00729026	Q2YM06	50S ribosomal protein L2 OS=Brucella abortus (strain 2308) OX=359391 GN=rplB PE=3 SV=1	rplB	0.3883	1.69513e-05	Down
Biological Process	macromolecule biosynthetic process	1.2	0.00729026	Q2YLZ8	30S ribosomal protein S12 OS=Brucella abortus (strain 2308) OX=359391 GN=rpsL PE=3 SV=1	rpsL	0.2251	7.30625e-05	Down
Biological Process	macromolecule biosynthetic process	1.2	0.00729026	Q2YQP6	30S ribosomal protein S20 OS=Brucella abortus (strain 2308) OX=359391 GN=rpsT PE=3 SV=1	rpsT	0.5	4.80844e-05	Down
Biological Process	macromolecule biosynthetic process	1.2	0.00729026	Q2YM07	30S ribosomal protein S19 OS=Brucella abortus (strain 2308) OX=359391 GN=rpsS PE=3 SV=1	rpsS	0.438	1.76966e-06	Down
Biological Process	macromolecule biosynthetic process	1.2	0.00729026	Q2YMH2	50S ribosomal protein L9 OS=Brucella abortus (strain 2308) OX=359391 GN=rplI PE=3 SV=1	rplI	0.659	0.00138482	Down
Biological Process	macromolecule biosynthetic process	1.2	0.00729026	Q2YM03	50S ribosomal protein L3 OS=Brucella abortus (strain 2308) OX=359391 GN=rplC PE=3 SV=1	rplC	0.3628	1.28833e-05	Down
Biological Process	macromolecule biosynthetic process	1.2	0.00729026	Q2YKM8	50S ribosomal protein L33 OS=Brucella abortus (strain 2308) OX=359391 GN=rpmG PE=3 SV=1	rpmG	0.5757	0.0174133	Down
Biological Process	macromolecule biosynthetic process	1.2	0.00729026	Q2YRP7	Ribosome-recycling factor OS=Brucella abortus (strain 2308) OX=359391 GN=frr PE=3 SV=1	frr	1.8867	7.07597e-07	Up
Biological Process	macromolecule biosynthetic process	1.2	0.00729026	Q2YM04	50S ribosomal protein L4 OS=Brucella abortus (strain 2308) OX=359391 GN=rplD PE=3 SV=1	rplD	0.6451	0.00762906	Down
Biological Process	macromolecule biosynthetic process	1.2	0.00729026	Q57DW2	30S ribosomal protein S9 OS=Brucella abortus biovar 1 (strain 9-941) OX=262698 GN=rpsI PE=3 SV=1	rpsI	0.417	2.58067e-06	Down
Biological Process	macromolecule biosynthetic process	1.2	0.00729026	Q57CT0	30S ribosomal protein S13 OS=Brucella abortus biovar 1 (strain 9-941) OX=262698 GN=rpsM PE=3 SV=1	rpsM	0.3585	6.4302e-06	Down
Biological Process	macromolecule biosynthetic process	1.2	0.00729026	Q57CS0	50S ribosomal protein L5 OS=Brucella abortus biovar 1 (strain 9-941) OX=262698 GN=rplE PE=3 SV=1	rplE	0.5788	9.72581e-06	Down
Biological Process	macromolecule biosynthetic process	1.2	0.00729026	Q577C8	Ribonucleoside-diphosphate reductase OS=Brucella abortus biovar 1 (strain 9-941) OX=262698 GN=nrdE PE=3 SV=1	nrdE	0.0585	2.79143e-06	Down
Biological Process	macromolecule biosynthetic process	1.2	0.00729026	Q57BZ2	CsaA, csaA protein OS=Brucella abortus biovar 1 (strain 9-941) OX=262698 GN=csaA PE=4 SV=1	csaA	3.8226	0.00205819	Up
Biological Process	macromolecule biosynthetic process	1.2	0.00729026	Q57C81	D-alanine--D-alanine ligase OS=Brucella abortus biovar 1 (strain 9-941) OX=262698 GN=ddlB PE=3 SV=1	ddlB	0.5227	0.000348842	Down
Biological Process	macromolecule biosynthetic process	1.2	0.00729026	Q57CM4	D-alanine--D-alanine ligase OS=Brucella abortus biovar 1 (strain 9-941) OX=262698 GN=ddlA PE=3 SV=1	ddlA	0.2411	5.14975e-06	Down
Biological Process	macromolecule biosynthetic process	1.2	0.00729026	Q57AN1	BolA, bolA protein OS=Brucella abortus biovar 1 (strain 9-941) OX=262698 GN=bolA PE=3 SV=1	bolA	0.5991	0.00256886	Down
Biological Process	macromolecule biosynthetic process	1.2	0.00729026	Q579U6	Transcriptional regulator, DeoR family OS=Brucella abortus biovar 1 (strain 9-941) OX=262698 GN=BruAb2_0142 PE=4 SV=1	BruAb2_0142	1.5425	0.0226813	Up
Biological Process	macromolecule biosynthetic process	1.2	0.00729026	Q57D27	GTPase HflX OS=Brucella abortus biovar 1 (strain 9-941) OX=262698 GN=hflX PE=3 SV=1	hflX	2.2688	7.61394e-05	Up
Biological Process	macromolecule biosynthetic process	1.2	0.00729026	Q57DJ4	DD-transpeptidase OS=Brucella abortus biovar 1 (strain 9-941) OX=262698 GN=BruAb1_0926 PE=3 SV=1	BruAb1_0926	0.6355	0.00220429	Down
Biological Process	macromolecule biosynthetic process	1.2	0.00729026	Q57AI7	DNA polymerase III subunit epsilon OS=Brucella abortus biovar 1 (strain 9-941) OX=262698 GN=dnaQ PE=4 SV=1	dnaQ	0.327	0.00167352	Down
Biological Process	macromolecule biosynthetic process	1.2	0.00729026	Q57BM6	RNA polymerase sigma factor RpoH OS=Brucella abortus biovar 1 (strain 9-941) OX=262698 GN=rpoH PE=3 SV=1	rpoH	0.5767	0.00031523	Down
Biological Process	cell division	1.74	0.00673119	Q2YPX2	ATP-dependent Clp protease ATP-binding subunit ClpX OS=Brucella abortus (strain 2308) OX=359391 GN=clpX PE=3 SV=1	clpX	0.1914	1.97944e-06	Down
Biological Process	cell division	1.74	0.00673119	Q2YR84	Uncharacterized protein OS=Brucella abortus (strain 2308) OX=359391 GN=BAB1_1985 PE=4 SV=1	BAB1_1985	0.38	0.000558993	Down
Biological Process	cell division	1.74	0.00673119	Q2YR72	Cell division ATP-binding protein FtsE OS=Brucella abortus (strain 2308) OX=359391 GN=ftsE PE=3 SV=1	ftsE	1.7744	0.000855003	Up
Biological Process	cell division	1.74	0.00673119	Q2YKW0	Multicopper oxidase, type 1:Multicopper oxidase, copper-binding:Twin-arginine translocation pathway signal OS=Brucella abortus (strain 2308) OX=359391 GN=BAB2_0534 PE=4 SV=1	BAB2_0534	2.1009	0.0355799	Up
Biological Process	cell division	1.74	0.00673119	Q57DL9	Peptidase, M23/M37 family OS=Brucella abortus biovar 1 (strain 9-941) OX=262698 GN=BruAb1_0900 PE=4 SV=1	BruAb1_0900	0.4681	0.00523746	Down
Biological Process	cell division	1.74	0.00673119	Q57C82	Cell division protein FtsQ OS=Brucella abortus biovar 1 (strain 9-941) OX=262698 GN=ftsQ PE=3 SV=1	ftsQ	0.1337	0.00032883	Down
Biological Process	macromolecule biosynthetic process	1.2	0.00729026	Q57AA7	Apolipoprotein N-acyltransferase OS=Brucella abortus biovar 1 (strain 9-941) OX=262698 GN=cutE PE=3 SV=1	cutE	1.8666	0.00262412	Up
Biological Process	macromolecule biosynthetic process	1.2	0.00729026	Q57FY4	Transcriptional regulator, LysR family OS=Brucella abortus biovar 1 (strain 9-941) OX=262698 GN=BruAb1_0029 PE=3 SV=1	BruAb1_0029	2.0444	0.000157924	Up
Biological Process	macromolecule biosynthetic process	1.2	0.00729026	Q57C96	DNA helicase OS=Brucella abortus biovar 1 (strain 9-941) OX=262698 GN=BruAb1_1408 PE=4 SV=1	BruAb1_1408	0.3244	0.00056879	Down
Biological Process	macromolecule biosynthetic process	1.2	0.00729026	Q576Q3	Peptide chain release factor 3 OS=Brucella abortus biovar 1 (strain 9-941) OX=262698 GN=prfC PE=3 SV=1	prfC	0.2766	1.50199e-05	Down
Biological Process	macromolecule biosynthetic process	1.2	0.00729026	Q57AE2	50S ribosomal protein L20 OS=Brucella abortus biovar 1 (strain 9-941) OX=262698 GN=rplT PE=3 SV=1	rplT	0.503	4.11694e-06	Down
Biological Process	macromolecule biosynthetic process	1.2	0.00729026	P0C0Z3	50S ribosomal protein L16 OS=Brucella abortus biovar 1 (strain 9-941) OX=262698 GN=rplP PE=3 SV=1	rplP	0.3152	4.66077e-05	Down
Biological Process	macromolecule biosynthetic process	1.2	0.00729026	Q57CS6	50S ribosomal protein L30 OS=Brucella abortus biovar 1 (strain 9-941) OX=262698 GN=rpmD PE=3 SV=1	rpmD	0.1748	1.42841e-05	Down
Biological Process	macromolecule biosynthetic process	1.2	0.00729026	Q57CQ7	30S ribosomal protein S10 OS=Brucella abortus biovar 1 (strain 9-941) OX=262698 GN=rpsJ PE=3 SV=1	rpsJ	0.6639	0.00138594	Down
Biological Process	macromolecule biosynthetic process	1.2	0.00729026	Q57CP5	50S ribosomal protein L1 OS=Brucella abortus biovar 1 (strain 9-941) OX=262698 GN=rplA PE=3 SV=1	rplA	0.4971	0.0011138	Down
Biological Process	macromolecule biosynthetic process	1.2	0.00729026	Q57CS5	30S ribosomal protein S5 OS=Brucella abortus biovar 1 (strain 9-941) OX=262698 GN=rpsE PE=3 SV=1	rpsE	0.5413	0.000214549	Down
Biological Process	macromolecule biosynthetic process	1.2	0.00729026	Q57E65	Cysteine--tRNA ligase OS=Brucella abortus biovar 1 (strain 9-941) OX=262698 GN=cysS PE=3 SV=1	cysS	0.6544	0.000771654	Down
Biological Process	macromolecule biosynthetic process	1.2	0.00729026	Q57FX6	3-deoxy-manno-octulosonate cytidylyltransferase OS=Brucella abortus biovar 1 (strain 9-941) OX=262698 GN=kdsB PE=3 SV=1	kdsB	1.5733	8.79088e-06	Up
Biological Process	macromolecule biosynthetic process	1.2	0.00729026	Q57BH6	Crossover junction endodeoxyribonuclease RuvC OS=Brucella abortus biovar 1 (strain 9-941) OX=262698 GN=ruvC PE=3 SV=1	ruvC	0.1521	8.82814e-07	Down
Biological Process	macromolecule biosynthetic process	1.2	0.00729026	Q57DY0	Transcription antitermination protein NusB OS=Brucella abortus biovar 1 (strain 9-941) OX=262698 GN=nusB PE=3 SV=1	nusB	1.8482	0.000566915	Up
Biological Process	macromolecule biosynthetic process	1.2	0.00729026	Q57CT1	30S ribosomal protein S11 OS=Brucella abortus biovar 1 (strain 9-941) OX=262698 GN=rpsK PE=3 SV=1	rpsK	0.1344	1.4856e-07	Down
Biological Process	macromolecule biosynthetic process	1.2	0.00729026	Q57BA8	50S ribosomal protein L32 OS=Brucella abortus biovar 1 (strain 9-941) OX=262698 GN=rpmF PE=3 SV=1	rpmF	0.3777	0.0183453	Down
Biological Process	macromolecule biosynthetic process	1.2	0.00729026	Q57CR3	50S ribosomal protein L22 OS=Brucella abortus biovar 1 (strain 9-941) OX=262698 GN=rplV PE=3 SV=1	rplV	0.655	0.0109691	Down
Biological Process	macromolecule biosynthetic process	1.2	0.00729026	Q57CS3	50S ribosomal protein L6 OS=Brucella abortus biovar 1 (strain 9-941) OX=262698 GN=rplF PE=3 SV=1	rplF	0.5636	0.00109911	Down
Biological Process	macromolecule biosynthetic process	1.2	0.00729026	Q57CP9	DNA-directed RNA polymerase subunit beta' OS=Brucella abortus biovar 1 (strain 9-941) OX=262698 GN=rpoC PE=3 SV=1	rpoC	0.573	6.62589e-05	Down
Biological Process	macromolecule biosynthetic process	1.2	0.00729026	P0C0Z5	30S ribosomal protein S15 OS=Brucella abortus biovar 1 (strain 9-941) OX=262698 GN=rpsO PE=3 SV=1	rpsO	0.5382	0.011201	Down
Biological Process	macromolecule biosynthetic process	1.2	0.00729026	Q57DD7	Serine-type D-Ala-D-Ala carboxypeptidase OS=Brucella abortus biovar 1 (strain 9-941) OX=262698 GN=BruAb1_0997 PE=3 SV=1	BruAb1_0997	0.2761	5.49265e-05	Down
Biological Process	cellular component biogenesis	1.25	0.00485317	Q2YNV3	Dual-specificity RNA methyltransferase RlmN OS=Brucella abortus (strain 2308) OX=359391 GN=rlmN PE=3 SV=1	rlmN	0.4771	0.000156402	Down
Biological Process	cellular aldehyde metabolic process	1.34	0.14815	Q57FS8	Aconitate hydratase OS=Brucella abortus biovar 1 (strain 9-941) OX=262698 GN=acnA PE=3 SV=1	acnA	0.5919	0.000155101	Down
Biological Process	cellular component biogenesis	1.25	0.00485317	Q57C78	UDP-N-acetylglucosamine--N-acetylmuramyl-(pentapeptide) pyrophosphoryl-undecaprenol N-acetylglucosamine transferase OS=Brucella abortus biovar 1 (strain 9-941) OX=262698 GN=murG PE=3 SV=1	murG	2.0901	0.00208137	Up
Biological Process	cellular component biogenesis	1.25	0.00485317	Q57DW2	30S ribosomal protein S9 OS=Brucella abortus biovar 1 (strain 9-941) OX=262698 GN=rpsI PE=3 SV=1	rpsI	0.417	2.58067e-06	Down
Biological Process	amide biosynthetic process	1.28	0.0029038	Q2YRP7	Ribosome-recycling factor OS=Brucella abortus (strain 2308) OX=359391 GN=frr PE=3 SV=1	frr	1.8867	7.07597e-07	Up
Biological Process	amide biosynthetic process	1.28	0.0029038	Q2YRJ1	30S ribosomal protein S2 OS=Brucella abortus (strain 2308) OX=359391 GN=rpsB PE=3 SV=1	rpsB	0.4894	5.0161e-06	Down
Biological Process	amide biosynthetic process	1.28	0.0029038	Q2YRA9	30S ribosomal protein S8 OS=Brucella abortus (strain 2308) OX=359391 GN=rpsH PE=3 SV=1	rpsH	0.5371	0.000609214	Down
Biological Process	amide biosynthetic process	1.28	0.0029038	Q2YND8	50S ribosomal protein L13 OS=Brucella abortus (strain 2308) OX=359391 GN=rplM PE=3 SV=1	rplM	0.5362	2.76764e-05	Down
Biological Process	amide biosynthetic process	1.28	0.0029038	Q2YRU1	50S ribosomal protein L17 OS=Brucella abortus (strain 2308) OX=359391 GN=rplQ PE=3 SV=1	rplQ	0.5208	0.00302212	Down
Biological Process	amide biosynthetic process	1.28	0.0029038	Q2YQY5	Class I peptide chain release factor domain OS=Brucella abortus (strain 2308) OX=359391 GN=BAB1_2089 PE=3 SV=1	BAB1_2089	2.3381	0.0301564	Up
Biological Process	amide biosynthetic process	1.28	0.0029038	Q2YL95	Eubacterial/plasma membrane H+-transporting two-sector ATPase, C subunit:AMP-dependent synthetase and ligase OS=Brucella abortus (strain 2308) OX=359391 GN=BAB2_0014 PE=4 SV=1	BAB2_0014	0.1419	0.0207429	Down
Biological Process	amide biosynthetic process	1.28	0.0029038	Q2YKM8	50S ribosomal protein L33 OS=Brucella abortus (strain 2308) OX=359391 GN=rpmG PE=3 SV=1	rpmG	0.5757	0.0174133	Down
Biological Process	amide biosynthetic process	1.28	0.0029038	Q2YQ19	Alanine--tRNA ligase OS=Brucella abortus (strain 2308) OX=359391 GN=BAB1_1074 PE=3 SV=1	BAB1_1074	0.2251	8.35732e-05	Down
Biological Process	amide biosynthetic process	1.28	0.0029038	Q2YM11	50S ribosomal protein L11 OS=Brucella abortus (strain 2308) OX=359391 GN=rplK PE=3 SV=1	rplK	0.5098	0.000152964	Down
Biological Process	amide biosynthetic process	1.28	0.0029038	Q57AA0	Translation initiation factor IF-2 OS=Brucella abortus biovar 1 (strain 9-941) OX=262698 GN=infB PE=3 SV=1	infB	0.6093	1.01459e-06	Down
Biological Process	amide biosynthetic process	1.28	0.0029038	Q577P8	Biotin synthase OS=Brucella abortus biovar 1 (strain 9-941) OX=262698 GN=bioB PE=3 SV=2	bioB	0.099	9.89224e-05	Down
Biological Process	amide biosynthetic process	1.28	0.0029038	Q576T0	Methionyl-tRNA formyltransferase OS=Brucella abortus biovar 1 (strain 9-941) OX=262698 GN=fmt PE=3 SV=1	fmt	0.625	0.00107418	Down
Biological Process	amide biosynthetic process	1.28	0.0029038	Q57ER3	30S ribosomal protein S18 OS=Brucella abortus biovar 1 (strain 9-941) OX=262698 GN=rpsR PE=3 SV=1	rpsR	0.3077	1.16584e-05	Down
Biological Process	amide biosynthetic process	1.28	0.0029038	Q57DW2	30S ribosomal protein S9 OS=Brucella abortus biovar 1 (strain 9-941) OX=262698 GN=rpsI PE=3 SV=1	rpsI	0.417	2.58067e-06	Down
Biological Process	amide biosynthetic process	1.28	0.0029038	Q57CT0	30S ribosomal protein S13 OS=Brucella abortus biovar 1 (strain 9-941) OX=262698 GN=rpsM PE=3 SV=1	rpsM	0.3585	6.4302e-06	Down
Biological Process	amide biosynthetic process	1.28	0.0029038	Q2YLP6	50S ribosomal protein L19 OS=Brucella abortus (strain 2308) OX=359391 GN=rplS PE=3 SV=1	rplS	0.4689	0.00025566	Down
Biological Process	amide biosynthetic process	1.28	0.0029038	Q57CS0	50S ribosomal protein L5 OS=Brucella abortus biovar 1 (strain 9-941) OX=262698 GN=rplE PE=3 SV=1	rplE	0.5788	9.72581e-06	Down
Biological Process	amide biosynthetic process	1.28	0.0029038	Q2YM03	50S ribosomal protein L3 OS=Brucella abortus (strain 2308) OX=359391 GN=rplC PE=3 SV=1	rplC	0.3628	1.28833e-05	Down
Biological Process	amide biosynthetic process	1.28	0.0029038	Q2YM07	30S ribosomal protein S19 OS=Brucella abortus (strain 2308) OX=359391 GN=rpsS PE=3 SV=1	rpsS	0.438	1.76966e-06	Down
Biological Process	amide biosynthetic process	1.28	0.0029038	Q2YRA5	50S ribosomal protein L14 OS=Brucella abortus (strain 2308) OX=359391 GN=rplN PE=3 SV=1	rplN	0.4741	8.83962e-05	Down
Biological Process	amide biosynthetic process	1.28	0.0029038	Q2YRT2	50S ribosomal protein L18 OS=Brucella abortus (strain 2308) OX=359391 GN=rplR PE=3 SV=1	rplR	0.6025	0.00942399	Down
Biological Process	amide biosynthetic process	1.28	0.0029038	Q2YQS6	Endoribonuclease YbeY OS=Brucella abortus (strain 2308) OX=359391 GN=ybeY PE=3 SV=2	ybeY	2.9575	0.000275987	Up
Biological Process	amide biosynthetic process	1.28	0.0029038	Q2YR56	50S ribosomal protein L28 OS=Brucella abortus (strain 2308) OX=359391 GN=rpmB PE=3 SV=1	rpmB	0.2805	2.1384e-05	Down
Biological Process	amide biosynthetic process	1.28	0.0029038	Q2YPH2	Ornithine carbamoyltransferase OS=Brucella abortus (strain 2308) OX=359391 GN=arcB PE=3 SV=1	arcB	0.6162	0.00055048	Down
Biological Process	amide biosynthetic process	1.28	0.0029038	Q2YRA1	30S ribosomal protein S3 OS=Brucella abortus (strain 2308) OX=359391 GN=rpsC PE=3 SV=1	rpsC	0.2803	1.24688e-05	Down
Biological Process	amide biosynthetic process	1.28	0.0029038	Q2YRA4	30S ribosomal protein S17 OS=Brucella abortus (strain 2308) OX=359391 GN=rpsQ PE=3 SV=1	rpsQ	0.4921	0.00432116	Down
Biological Process	amide biosynthetic process	1.28	0.0029038	Q2YMH2	50S ribosomal protein L9 OS=Brucella abortus (strain 2308) OX=359391 GN=rplI PE=3 SV=1	rplI	0.659	0.00138482	Down
Biological Process	amide biosynthetic process	1.28	0.0029038	Q2YRA6	50S ribosomal protein L24 OS=Brucella abortus (strain 2308) OX=359391 GN=rplX PE=3 SV=1	rplX	0.5604	0.00120519	Down
Biological Process	amide biosynthetic process	1.28	0.0029038	Q2YRA8	30S ribosomal protein S14 OS=Brucella abortus (strain 2308) OX=359391 GN=rpsN PE=3 SV=1	rpsN	0.3844	0.000130388	Down
Biological Process	amide biosynthetic process	1.28	0.0029038	Q2YRA3	50S ribosomal protein L29 OS=Brucella abortus (strain 2308) OX=359391 GN=rpmC PE=3 SV=1	rpmC	0.4673	3.51167e-05	Down
Biological Process	amide biosynthetic process	1.28	0.0029038	Q2YM06	50S ribosomal protein L2 OS=Brucella abortus (strain 2308) OX=359391 GN=rplB PE=3 SV=1	rplB	0.3883	1.69513e-05	Down
Biological Process	amide biosynthetic process	1.28	0.0029038	Q2YM04	50S ribosomal protein L4 OS=Brucella abortus (strain 2308) OX=359391 GN=rplD PE=3 SV=1	rplD	0.6451	0.00762906	Down
Biological Process	amide biosynthetic process	1.28	0.0029038	Q2YPI2	Pantothenate synthetase OS=Brucella abortus (strain 2308) OX=359391 GN=panC PE=3 SV=1	panC	0.6586	0.00376005	Down
Biological Process	amide biosynthetic process	1.28	0.0029038	Q2YLZ8	30S ribosomal protein S12 OS=Brucella abortus (strain 2308) OX=359391 GN=rpsL PE=3 SV=1	rpsL	0.2251	7.30625e-05	Down
Biological Process	amide biosynthetic process	1.28	0.0029038	Q2YQP6	30S ribosomal protein S20 OS=Brucella abortus (strain 2308) OX=359391 GN=rpsT PE=3 SV=1	rpsT	0.5	4.80844e-05	Down
Biological Process	amide biosynthetic process	1.28	0.0029038	Q2YLL8	50S ribosomal protein L27 OS=Brucella abortus (strain 2308) OX=359391 GN=rpmA PE=3 SV=1	rpmA	0.3109	0.000275487	Down
Biological Process	amide biosynthetic process	1.28	0.0029038	Q2YLL7	50S ribosomal protein L21 OS=Brucella abortus (strain 2308) OX=359391 GN=rplU PE=3 SV=1	rplU	0.4451	0.00446753	Down
Biological Process	amide biosynthetic process	1.28	0.0029038	Q57AE2	50S ribosomal protein L20 OS=Brucella abortus biovar 1 (strain 9-941) OX=262698 GN=rplT PE=3 SV=1	rplT	0.503	4.11694e-06	Down
Biological Process	amide biosynthetic process	1.28	0.0029038	Q57CS6	50S ribosomal protein L30 OS=Brucella abortus biovar 1 (strain 9-941) OX=262698 GN=rpmD PE=3 SV=1	rpmD	0.1748	1.42841e-05	Down
Biological Process	cellular amide metabolic process	1.27	0.00277559	Q2YLL7	50S ribosomal protein L21 OS=Brucella abortus (strain 2308) OX=359391 GN=rplU PE=3 SV=1	rplU	0.4451	0.00446753	Down
Biological Process	cellular amide metabolic process	1.27	0.00277559	Q2YRA5	50S ribosomal protein L14 OS=Brucella abortus (strain 2308) OX=359391 GN=rplN PE=3 SV=1	rplN	0.4741	8.83962e-05	Down
Biological Process	cellular amide metabolic process	1.27	0.00277559	Q2YRT2	50S ribosomal protein L18 OS=Brucella abortus (strain 2308) OX=359391 GN=rplR PE=3 SV=1	rplR	0.6025	0.00942399	Down
Biological Process	cellular amide metabolic process	1.27	0.00277559	Q2YQS6	Endoribonuclease YbeY OS=Brucella abortus (strain 2308) OX=359391 GN=ybeY PE=3 SV=2	ybeY	2.9575	0.000275987	Up
Biological Process	cellular amide metabolic process	1.27	0.00277559	Q2YR56	50S ribosomal protein L28 OS=Brucella abortus (strain 2308) OX=359391 GN=rpmB PE=3 SV=1	rpmB	0.2805	2.1384e-05	Down
Biological Process	cellular amide metabolic process	1.27	0.00277559	Q2YPH2	Ornithine carbamoyltransferase OS=Brucella abortus (strain 2308) OX=359391 GN=arcB PE=3 SV=1	arcB	0.6162	0.00055048	Down
Biological Process	cellular amide metabolic process	1.27	0.00277559	Q2YRA1	30S ribosomal protein S3 OS=Brucella abortus (strain 2308) OX=359391 GN=rpsC PE=3 SV=1	rpsC	0.2803	1.24688e-05	Down
Biological Process	cellular amide metabolic process	1.27	0.00277559	Q2YPY4	Phosphopantetheine adenylyltransferase OS=Brucella abortus (strain 2308) OX=359391 GN=coaD PE=3 SV=1	coaD	2.0121	0.000485182	Up
Biological Process	cellular amide metabolic process	1.27	0.00277559	Q2YRA4	30S ribosomal protein S17 OS=Brucella abortus (strain 2308) OX=359391 GN=rpsQ PE=3 SV=1	rpsQ	0.4921	0.00432116	Down
Biological Process	cellular amide metabolic process	1.27	0.00277559	Q2YLL8	50S ribosomal protein L27 OS=Brucella abortus (strain 2308) OX=359391 GN=rpmA PE=3 SV=1	rpmA	0.3109	0.000275487	Down
Biological Process	cellular amide metabolic process	1.27	0.00277559	Q2YRA8	30S ribosomal protein S14 OS=Brucella abortus (strain 2308) OX=359391 GN=rpsN PE=3 SV=1	rpsN	0.3844	0.000130388	Down
Biological Process	cellular amide metabolic process	1.27	0.00277559	Q2YRA3	50S ribosomal protein L29 OS=Brucella abortus (strain 2308) OX=359391 GN=rpmC PE=3 SV=1	rpmC	0.4673	3.51167e-05	Down
Biological Process	cellular amide metabolic process	1.27	0.00277559	Q2YM06	50S ribosomal protein L2 OS=Brucella abortus (strain 2308) OX=359391 GN=rplB PE=3 SV=1	rplB	0.3883	1.69513e-05	Down
Biological Process	cellular amide metabolic process	1.27	0.00277559	Q2YM04	50S ribosomal protein L4 OS=Brucella abortus (strain 2308) OX=359391 GN=rplD PE=3 SV=1	rplD	0.6451	0.00762906	Down
Biological Process	cellular amide metabolic process	1.27	0.00277559	Q2YPI2	Pantothenate synthetase OS=Brucella abortus (strain 2308) OX=359391 GN=panC PE=3 SV=1	panC	0.6586	0.00376005	Down
Biological Process	cellular amide metabolic process	1.27	0.00277559	Q2YLZ8	30S ribosomal protein S12 OS=Brucella abortus (strain 2308) OX=359391 GN=rpsL PE=3 SV=1	rpsL	0.2251	7.30625e-05	Down
Biological Process	cellular amide metabolic process	1.27	0.00277559	Q2YRA6	50S ribosomal protein L24 OS=Brucella abortus (strain 2308) OX=359391 GN=rplX PE=3 SV=1	rplX	0.5604	0.00120519	Down
Biological Process	amide biosynthetic process	1.28	0.0029038	P0C0Z3	50S ribosomal protein L16 OS=Brucella abortus biovar 1 (strain 9-941) OX=262698 GN=rplP PE=3 SV=1	rplP	0.3152	4.66077e-05	Down
Biological Process	cellular amide metabolic process	1.27	0.00277559	Q2YLU8	Hydroxyacylglutathione hydrolase OS=Brucella abortus (strain 2308) OX=359391 GN=gloB PE=3 SV=1	gloB	1.6693	0.00447625	Up
Biological Process	cellular amide metabolic process	1.27	0.00277559	Q2YJP8	Elongation factor 4 OS=Brucella abortus (strain 2308) OX=359391 GN=lepA PE=3 SV=1	lepA	0.4609	3.31368e-05	Down
Biological Process	amide biosynthetic process	1.28	0.0029038	Q57CQ7	30S ribosomal protein S10 OS=Brucella abortus biovar 1 (strain 9-941) OX=262698 GN=rpsJ PE=3 SV=1	rpsJ	0.6639	0.00138594	Down
Biological Process	amide biosynthetic process	1.28	0.0029038	Q57CP5	50S ribosomal protein L1 OS=Brucella abortus biovar 1 (strain 9-941) OX=262698 GN=rplA PE=3 SV=1	rplA	0.4971	0.0011138	Down
Biological Process	amide biosynthetic process	1.28	0.0029038	Q57CS5	30S ribosomal protein S5 OS=Brucella abortus biovar 1 (strain 9-941) OX=262698 GN=rpsE PE=3 SV=1	rpsE	0.5413	0.000214549	Down
Biological Process	amide biosynthetic process	1.28	0.0029038	Q57E65	Cysteine--tRNA ligase OS=Brucella abortus biovar 1 (strain 9-941) OX=262698 GN=cysS PE=3 SV=1	cysS	0.6544	0.000771654	Down
Biological Process	amide biosynthetic process	1.28	0.0029038	Q57CT1	30S ribosomal protein S11 OS=Brucella abortus biovar 1 (strain 9-941) OX=262698 GN=rpsK PE=3 SV=1	rpsK	0.1344	1.4856e-07	Down
Biological Process	amide biosynthetic process	1.28	0.0029038	Q57BA8	50S ribosomal protein L32 OS=Brucella abortus biovar 1 (strain 9-941) OX=262698 GN=rpmF PE=3 SV=1	rpmF	0.3777	0.0183453	Down
Biological Process	amide biosynthetic process	1.28	0.0029038	Q57CR3	50S ribosomal protein L22 OS=Brucella abortus biovar 1 (strain 9-941) OX=262698 GN=rplV PE=3 SV=1	rplV	0.655	0.0109691	Down
Biological Process	cellular amide metabolic process	1.27	0.00277559	Q2YRC4	Elongation factor P OS=Brucella abortus (strain 2308) OX=359391 GN=efp PE=3 SV=1	efp	0.0269	0.000278367	Down
Biological Process	amide biosynthetic process	1.28	0.0029038	Q57CS3	50S ribosomal protein L6 OS=Brucella abortus biovar 1 (strain 9-941) OX=262698 GN=rplF PE=3 SV=1	rplF	0.5636	0.00109911	Down
Biological Process	amide biosynthetic process	1.28	0.0029038	Q576Q3	Peptide chain release factor 3 OS=Brucella abortus biovar 1 (strain 9-941) OX=262698 GN=prfC PE=3 SV=1	prfC	0.2766	1.50199e-05	Down
Biological Process	amide biosynthetic process	1.28	0.0029038	Q57BF7	5-formyltetrahydrofolate cyclo-ligase OS=Brucella abortus biovar 1 (strain 9-941) OX=262698 GN=BruAb1_1708 PE=3 SV=1	BruAb1_1708	1.9479	0.00133891	Up
Biological Process	amide biosynthetic process	1.28	0.0029038	Q57AD1	Glutathione synthetase OS=Brucella abortus biovar 1 (strain 9-941) OX=262698 GN=gshB PE=3 SV=1	gshB	1.8326	0.000128899	Up
Biological Process	amide biosynthetic process	1.28	0.0029038	Q57BZ2	CsaA, csaA protein OS=Brucella abortus biovar 1 (strain 9-941) OX=262698 GN=csaA PE=4 SV=1	csaA	3.8226	0.00205819	Up
Biological Process	amide biosynthetic process	1.28	0.0029038	Q57D27	GTPase HflX OS=Brucella abortus biovar 1 (strain 9-941) OX=262698 GN=hflX PE=3 SV=1	hflX	2.2688	7.61394e-05	Up
Biological Process	amide biosynthetic process	1.28	0.0029038	Q57C59	Methylenetetrahydrofolate reductase OS=Brucella abortus biovar 1 (strain 9-941) OX=262698 GN=metF PE=3 SV=1	metF	0.4458	2.33056e-05	Down
Biological Process	amide biosynthetic process	1.28	0.0029038	Q57DA1	Dihydropteroate synthase OS=Brucella abortus biovar 1 (strain 9-941) OX=262698 GN=folP PE=3 SV=1	folP	2.136	0.00133558	Up
Biological Process	amide biosynthetic process	1.28	0.0029038	P0C0Z5	30S ribosomal protein S15 OS=Brucella abortus biovar 1 (strain 9-941) OX=262698 GN=rpsO PE=3 SV=1	rpsO	0.5382	0.011201	Down
Biological Process	amide biosynthetic process	1.28	0.0029038	Q2YPY4	Phosphopantetheine adenylyltransferase OS=Brucella abortus (strain 2308) OX=359391 GN=coaD PE=3 SV=1	coaD	2.0121	0.000485182	Up
Biological Process	amide biosynthetic process	1.28	0.0029038	Q2YRC4	Elongation factor P OS=Brucella abortus (strain 2308) OX=359391 GN=efp PE=3 SV=1	efp	0.0269	0.000278367	Down
Biological Process	amide biosynthetic process	1.28	0.0029038	Q2YJP8	Elongation factor 4 OS=Brucella abortus (strain 2308) OX=359391 GN=lepA PE=3 SV=1	lepA	0.4609	3.31368e-05	Down
Biological Process	cellular component biogenesis	1.25	0.00485317	Q57C81	D-alanine--D-alanine ligase OS=Brucella abortus biovar 1 (strain 9-941) OX=262698 GN=ddlB PE=3 SV=1	ddlB	0.5227	0.000348842	Down
Biological Process	cellular component biogenesis	1.25	0.00485317	Q57CM4	D-alanine--D-alanine ligase OS=Brucella abortus biovar 1 (strain 9-941) OX=262698 GN=ddlA PE=3 SV=1	ddlA	0.2411	5.14975e-06	Down
Biological Process	cellular component biogenesis	1.25	0.00485317	Q577B2	NarJ, respiratory nitrate reductase, delta subunit OS=Brucella abortus biovar 1 (strain 9-941) OX=262698 GN=narJ PE=4 SV=1	narJ	0.0407	4.01228e-05	Down
Biological Process	cellular component biogenesis	1.25	0.00485317	Q578Z6	50S ribosomal subunit assembly factor BipA OS=Brucella abortus biovar 1 (strain 9-941) OX=262698 GN=bipA PE=3 SV=1	bipA	0.4545	0.000376435	Down
Biological Process	cellular component biogenesis	1.25	0.00485317	Q57C59	Methylenetetrahydrofolate reductase OS=Brucella abortus biovar 1 (strain 9-941) OX=262698 GN=metF PE=3 SV=1	metF	0.4458	2.33056e-05	Down
Biological Process	cellular component biogenesis	1.25	0.00485317	Q579D0	NagA, N-acetylglucosamine-6-phosphate deacetylase OS=Brucella abortus biovar 1 (strain 9-941) OX=262698 GN=nagA PE=3 SV=1	nagA	1.9813	0.00712567	Up
Biological Process	cellular component biogenesis	1.25	0.00485317	Q57DC9	Pseudouridine synthase OS=Brucella abortus biovar 1 (strain 9-941) OX=262698 GN=BruAb1_1005 PE=3 SV=1	BruAb1_1005	0.6108	0.00197094	Down
Biological Process	cellular component biogenesis	1.25	0.00485317	Q57C87	Outer membrane protein assembly factor BamD OS=Brucella abortus biovar 1 (strain 9-941) OX=262698 GN=comL PE=3 SV=1	comL	2.0921	7.08184e-05	Up
Biological Process	cellular component biogenesis	1.25	0.00485317	Q57ET0	TlyA, hemolysin A OS=Brucella abortus biovar 1 (strain 9-941) OX=262698 GN=tlyA PE=4 SV=1	tlyA	0.1215	2.91882e-05	Down
Biological Process	cellular component assembly	1.32	0.00322316	Q2YMU7	Cytochrome c-type biogenesis protein CcmE OS=Brucella abortus (strain 2308) OX=359391 GN=ccmE PE=3 SV=1	ccmE	0.4254	0.000166428	Down
Biological Process	cellular component assembly	1.32	0.00322316	Q2YRG4	Deoxyuridine 5'-triphosphate nucleotidohydrolase OS=Brucella abortus (strain 2308) OX=359391 GN=dut PE=1 SV=1	dut	1.6549	0.002867	Up
Biological Process	cellular component assembly	1.32	0.00322316	Q2YQZ3	ATP-dependent protease subunit HslV OS=Brucella abortus (strain 2308) OX=359391 GN=hslV PE=3 SV=1	hslV	2.2967	0.00361549	Up
Biological Process	cellular component assembly	1.32	0.00322316	Q2YR56	50S ribosomal protein L28 OS=Brucella abortus (strain 2308) OX=359391 GN=rpmB PE=3 SV=1	rpmB	0.2805	2.1384e-05	Down
Biological Process	cellular component assembly	1.32	0.00322316	Q2YRR3	Cyclic pyranopterin monophosphate synthase OS=Brucella abortus (strain 2308) OX=359391 GN=moaC PE=3 SV=1	moaC	0.5288	0.00394964	Down
Biological Process	cellular component assembly	1.32	0.00322316	Q2YRA1	30S ribosomal protein S3 OS=Brucella abortus (strain 2308) OX=359391 GN=rpsC PE=3 SV=1	rpsC	0.2803	1.24688e-05	Down
Biological Process	cellular component assembly	1.32	0.00322316	Q2YRA4	30S ribosomal protein S17 OS=Brucella abortus (strain 2308) OX=359391 GN=rpsQ PE=3 SV=1	rpsQ	0.4921	0.00432116	Down
Biological Process	cellular component biogenesis	1.25	0.00485317	Q57FK0	Ribosomal RNA small subunit methyltransferase I OS=Brucella abortus biovar 1 (strain 9-941) OX=262698 GN=rsmI PE=3 SV=1	rsmI	0.4866	2.49411e-05	Down
Biological Process	cellular component assembly	1.32	0.00322316	Q2YRA6	50S ribosomal protein L24 OS=Brucella abortus (strain 2308) OX=359391 GN=rplX PE=3 SV=1	rplX	0.5604	0.00120519	Down
Biological Process	cellular component biogenesis	1.25	0.00485317	Q57DJ4	DD-transpeptidase OS=Brucella abortus biovar 1 (strain 9-941) OX=262698 GN=BruAb1_0926 PE=3 SV=1	BruAb1_0926	0.6355	0.00220429	Down
Biological Process	cellular component biogenesis	1.25	0.00485317	Q57DH8	FeS assembly protein SufD(predicted) OS=Brucella abortus biovar 1 (strain 9-941) OX=262698 GN=BruAb1_0942 PE=3 SV=1	BruAb1_0942	0.5918	0.00194493	Down
Biological Process	cellular component biogenesis	1.25	0.00485317	Q57E58	Ribosomal RNA small subunit methyltransferase A OS=Brucella abortus biovar 1 (strain 9-941) OX=262698 GN=rsmA PE=3 SV=1	rsmA	0.5847	0.014588	Down
Biological Process	cellular component biogenesis	1.25	0.00485317	Q57CT0	30S ribosomal protein S13 OS=Brucella abortus biovar 1 (strain 9-941) OX=262698 GN=rpsM PE=3 SV=1	rpsM	0.3585	6.4302e-06	Down
Biological Process	cellular component biogenesis	1.25	0.00485317	Q57CS0	50S ribosomal protein L5 OS=Brucella abortus biovar 1 (strain 9-941) OX=262698 GN=rplE PE=3 SV=1	rplE	0.5788	9.72581e-06	Down
Biological Process	cellular component biogenesis	1.25	0.00485317	Q57AE2	50S ribosomal protein L20 OS=Brucella abortus biovar 1 (strain 9-941) OX=262698 GN=rplT PE=3 SV=1	rplT	0.503	4.11694e-06	Down
Biological Process	cellular component biogenesis	1.25	0.00485317	P0C0Z3	50S ribosomal protein L16 OS=Brucella abortus biovar 1 (strain 9-941) OX=262698 GN=rplP PE=3 SV=1	rplP	0.3152	4.66077e-05	Down
Biological Process	cellular component biogenesis	1.25	0.00485317	Q57CS6	50S ribosomal protein L30 OS=Brucella abortus biovar 1 (strain 9-941) OX=262698 GN=rpmD PE=3 SV=1	rpmD	0.1748	1.42841e-05	Down
Biological Process	cellular component biogenesis	1.25	0.00485317	Q57CP5	50S ribosomal protein L1 OS=Brucella abortus biovar 1 (strain 9-941) OX=262698 GN=rplA PE=3 SV=1	rplA	0.4971	0.0011138	Down
Biological Process	cellular component biogenesis	1.25	0.00485317	Q57C82	Cell division protein FtsQ OS=Brucella abortus biovar 1 (strain 9-941) OX=262698 GN=ftsQ PE=3 SV=1	ftsQ	0.1337	0.00032883	Down
Biological Process	cellular component biogenesis	1.25	0.00485317	Q57CS5	30S ribosomal protein S5 OS=Brucella abortus biovar 1 (strain 9-941) OX=262698 GN=rpsE PE=3 SV=1	rpsE	0.5413	0.000214549	Down
Biological Process	cellular component biogenesis	1.25	0.00485317	Q57CT1	30S ribosomal protein S11 OS=Brucella abortus biovar 1 (strain 9-941) OX=262698 GN=rpsK PE=3 SV=1	rpsK	0.1344	1.4856e-07	Down
Biological Process	cellular component biogenesis	1.25	0.00485317	Q57BA8	50S ribosomal protein L32 OS=Brucella abortus biovar 1 (strain 9-941) OX=262698 GN=rpmF PE=3 SV=1	rpmF	0.3777	0.0183453	Down
Biological Process	cellular component biogenesis	1.25	0.00485317	Q57CR3	50S ribosomal protein L22 OS=Brucella abortus biovar 1 (strain 9-941) OX=262698 GN=rplV PE=3 SV=1	rplV	0.655	0.0109691	Down
Biological Process	cellular component biogenesis	1.25	0.00485317	Q57CS3	50S ribosomal protein L6 OS=Brucella abortus biovar 1 (strain 9-941) OX=262698 GN=rplF PE=3 SV=1	rplF	0.5636	0.00109911	Down
Biological Process	cellular component biogenesis	1.25	0.00485317	P0C0Z5	30S ribosomal protein S15 OS=Brucella abortus biovar 1 (strain 9-941) OX=262698 GN=rpsO PE=3 SV=1	rpsO	0.5382	0.011201	Down
Biological Process	cellular component biogenesis	1.25	0.00485317	Q57DD7	Serine-type D-Ala-D-Ala carboxypeptidase OS=Brucella abortus biovar 1 (strain 9-941) OX=262698 GN=BruAb1_0997 PE=3 SV=1	BruAb1_0997	0.2761	5.49265e-05	Down
Biological Process	cellular component biogenesis	1.25	0.00485317	Q57C96	DNA helicase OS=Brucella abortus biovar 1 (strain 9-941) OX=262698 GN=BruAb1_1408 PE=4 SV=1	BruAb1_1408	0.3244	0.00056879	Down
Biological Process	cellular component biogenesis	1.25	0.00485317	Q57B45	GTPase Obg OS=Brucella abortus biovar 1 (strain 9-941) OX=262698 GN=obg PE=3 SV=1	obg	0.3891	0.00187445	Down
Biological Process	cellular component assembly	1.32	0.00322316	Q2YLL8	50S ribosomal protein L27 OS=Brucella abortus (strain 2308) OX=359391 GN=rpmA PE=3 SV=1	rpmA	0.3109	0.000275487	Down
Biological Process	cellular component assembly	1.32	0.00322316	Q2YRA8	30S ribosomal protein S14 OS=Brucella abortus (strain 2308) OX=359391 GN=rpsN PE=3 SV=1	rpsN	0.3844	0.000130388	Down
Biological Process	cellular component assembly	1.32	0.00322316	Q2YRA3	50S ribosomal protein L29 OS=Brucella abortus (strain 2308) OX=359391 GN=rpmC PE=3 SV=1	rpmC	0.4673	3.51167e-05	Down
Biological Process	cellular component assembly	1.32	0.00322316	Q57CP5	50S ribosomal protein L1 OS=Brucella abortus biovar 1 (strain 9-941) OX=262698 GN=rplA PE=3 SV=1	rplA	0.4971	0.0011138	Down
Biological Process	cellular component assembly	1.32	0.00322316	Q57CS5	30S ribosomal protein S5 OS=Brucella abortus biovar 1 (strain 9-941) OX=262698 GN=rpsE PE=3 SV=1	rpsE	0.5413	0.000214549	Down
Biological Process	cellular component assembly	1.32	0.00322316	Q57B45	GTPase Obg OS=Brucella abortus biovar 1 (strain 9-941) OX=262698 GN=obg PE=3 SV=1	obg	0.3891	0.00187445	Down
Biological Process	cellular component assembly	1.32	0.00322316	Q57CT1	30S ribosomal protein S11 OS=Brucella abortus biovar 1 (strain 9-941) OX=262698 GN=rpsK PE=3 SV=1	rpsK	0.1344	1.4856e-07	Down
Biological Process	cellular component assembly	1.32	0.00322316	Q57BA8	50S ribosomal protein L32 OS=Brucella abortus biovar 1 (strain 9-941) OX=262698 GN=rpmF PE=3 SV=1	rpmF	0.3777	0.0183453	Down
Biological Process	cellular component assembly	1.32	0.00322316	Q57CR3	50S ribosomal protein L22 OS=Brucella abortus biovar 1 (strain 9-941) OX=262698 GN=rplV PE=3 SV=1	rplV	0.655	0.0109691	Down
Biological Process	cellular component assembly	1.32	0.00322316	Q57CS3	50S ribosomal protein L6 OS=Brucella abortus biovar 1 (strain 9-941) OX=262698 GN=rplF PE=3 SV=1	rplF	0.5636	0.00109911	Down
Biological Process	cellular component assembly	1.32	0.00322316	Q57CS6	50S ribosomal protein L30 OS=Brucella abortus biovar 1 (strain 9-941) OX=262698 GN=rpmD PE=3 SV=1	rpmD	0.1748	1.42841e-05	Down
Biological Process	cellular component assembly	1.32	0.00322316	P0C0Z5	30S ribosomal protein S15 OS=Brucella abortus biovar 1 (strain 9-941) OX=262698 GN=rpsO PE=3 SV=1	rpsO	0.5382	0.011201	Down
Biological Process	cellular component assembly	1.32	0.00322316	Q57DH8	FeS assembly protein SufD(predicted) OS=Brucella abortus biovar 1 (strain 9-941) OX=262698 GN=BruAb1_0942 PE=3 SV=1	BruAb1_0942	0.5918	0.00194493	Down
Biological Process	cellular component assembly	1.32	0.00322316	Q57C82	Cell division protein FtsQ OS=Brucella abortus biovar 1 (strain 9-941) OX=262698 GN=ftsQ PE=3 SV=1	ftsQ	0.1337	0.00032883	Down
Biological Process	cellular component assembly	1.32	0.00322316	Q57C87	Outer membrane protein assembly factor BamD OS=Brucella abortus biovar 1 (strain 9-941) OX=262698 GN=comL PE=3 SV=1	comL	2.0921	7.08184e-05	Up
Biological Process	cellular component assembly	1.32	0.00322316	Q577B2	NarJ, respiratory nitrate reductase, delta subunit OS=Brucella abortus biovar 1 (strain 9-941) OX=262698 GN=narJ PE=4 SV=1	narJ	0.0407	4.01228e-05	Down
Biological Process	cellular component assembly	1.32	0.00322316	Q578Z6	50S ribosomal subunit assembly factor BipA OS=Brucella abortus biovar 1 (strain 9-941) OX=262698 GN=bipA PE=3 SV=1	bipA	0.4545	0.000376435	Down
Biological Process	cellular component assembly	1.32	0.00322316	Q57C59	Methylenetetrahydrofolate reductase OS=Brucella abortus biovar 1 (strain 9-941) OX=262698 GN=metF PE=3 SV=1	metF	0.4458	2.33056e-05	Down
Biological Process	cellular component assembly	1.32	0.00322316	Q579D0	NagA, N-acetylglucosamine-6-phosphate deacetylase OS=Brucella abortus biovar 1 (strain 9-941) OX=262698 GN=nagA PE=3 SV=1	nagA	1.9813	0.00712567	Up
Biological Process	cellular component assembly	1.32	0.00322316	Q57C96	DNA helicase OS=Brucella abortus biovar 1 (strain 9-941) OX=262698 GN=BruAb1_1408 PE=4 SV=1	BruAb1_1408	0.3244	0.00056879	Down
Biological Process	cellular component assembly	1.32	0.00322316	P0C0Z3	50S ribosomal protein L16 OS=Brucella abortus biovar 1 (strain 9-941) OX=262698 GN=rplP PE=3 SV=1	rplP	0.3152	4.66077e-05	Down
Biological Process	cellular component assembly	1.32	0.00322316	Q57AE2	50S ribosomal protein L20 OS=Brucella abortus biovar 1 (strain 9-941) OX=262698 GN=rplT PE=3 SV=1	rplT	0.503	4.11694e-06	Down
Biological Process	cellular component assembly	1.32	0.00322316	Q57CS0	50S ribosomal protein L5 OS=Brucella abortus biovar 1 (strain 9-941) OX=262698 GN=rplE PE=3 SV=1	rplE	0.5788	9.72581e-06	Down
Biological Process	cellular component assembly	1.32	0.00322316	Q2YM06	50S ribosomal protein L2 OS=Brucella abortus (strain 2308) OX=359391 GN=rplB PE=3 SV=1	rplB	0.3883	1.69513e-05	Down
Biological Process	cellular component assembly	1.32	0.00322316	Q2YQP6	30S ribosomal protein S20 OS=Brucella abortus (strain 2308) OX=359391 GN=rpsT PE=3 SV=1	rpsT	0.5	4.80844e-05	Down
Biological Process	cellular component assembly	1.32	0.00322316	Q2YM07	30S ribosomal protein S19 OS=Brucella abortus (strain 2308) OX=359391 GN=rpsS PE=3 SV=1	rpsS	0.438	1.76966e-06	Down
Biological Process	cellular component assembly	1.32	0.00322316	Q2YM03	50S ribosomal protein L3 OS=Brucella abortus (strain 2308) OX=359391 GN=rplC PE=3 SV=1	rplC	0.3628	1.28833e-05	Down
Biological Process	cellular component assembly	1.32	0.00322316	Q2YKM8	50S ribosomal protein L33 OS=Brucella abortus (strain 2308) OX=359391 GN=rpmG PE=3 SV=1	rpmG	0.5757	0.0174133	Down
Biological Process	cellular component assembly	1.32	0.00322316	Q2YRJ1	30S ribosomal protein S2 OS=Brucella abortus (strain 2308) OX=359391 GN=rpsB PE=3 SV=1	rpsB	0.4894	5.0161e-06	Down
Biological Process	cellular component assembly	1.32	0.00322316	Q2YRA9	30S ribosomal protein S8 OS=Brucella abortus (strain 2308) OX=359391 GN=rpsH PE=3 SV=1	rpsH	0.5371	0.000609214	Down
Biological Process	cellular component assembly	1.32	0.00322316	Q2YRU1	50S ribosomal protein L17 OS=Brucella abortus (strain 2308) OX=359391 GN=rplQ PE=3 SV=1	rplQ	0.5208	0.00302212	Down
Biological Process	cellular component assembly	1.32	0.00322316	Q2YP35	Protein GrpE OS=Brucella abortus (strain 2308) OX=359391 GN=grpE PE=3 SV=1	grpE	3.7779	3.74342e-06	Up
Biological Process	cellular component assembly	1.32	0.00322316	Q2YQV2	Chaperone protein DnaK OS=Brucella abortus (strain 2308) OX=359391 GN=dnaK PE=2 SV=1	dnaK	2.0825	1.16036e-05	Up
Biological Process	cellular component assembly	1.32	0.00322316	Q2YLQ1	Succinate dehydrogenase flavoprotein subunit OS=Brucella abortus (strain 2308) OX=359391 GN=BAB1_1901 PE=3 SV=1	BAB1_1901	0.5629	0.000113833	Down
Biological Process	cellular component assembly	1.32	0.00322316	Q2YR84	Uncharacterized protein OS=Brucella abortus (strain 2308) OX=359391 GN=BAB1_1985 PE=4 SV=1	BAB1_1985	0.38	0.000558993	Down
Biological Process	cellular component assembly	1.32	0.00322316	Q2YR72	Cell division ATP-binding protein FtsE OS=Brucella abortus (strain 2308) OX=359391 GN=ftsE PE=3 SV=1	ftsE	1.7744	0.000855003	Up
Biological Process	cellular component assembly	1.32	0.00322316	Q2YNQ5	Uncharacterized protein OS=Brucella abortus (strain 2308) OX=359391 GN=BAB1_0948 PE=3 SV=1	BAB1_0948	0.4701	4.61755e-05	Down
Biological Process	cellular component assembly	1.32	0.00322316	Q2YNQ4	ATP/GTP-binding site motif A (P-loop):ABC transporter:AAA ATPase OS=Brucella abortus (strain 2308) OX=359391 GN=BAB1_0949 PE=3 SV=1	BAB1_0949	0.4508	5.90583e-05	Down
Biological Process	cellular component assembly	1.32	0.00322316	Q2YLP6	50S ribosomal protein L19 OS=Brucella abortus (strain 2308) OX=359391 GN=rplS PE=3 SV=1	rplS	0.4689	0.00025566	Down
Biological Process	cellular component assembly	1.32	0.00322316	Q2YM11	50S ribosomal protein L11 OS=Brucella abortus (strain 2308) OX=359391 GN=rplK PE=3 SV=1	rplK	0.5098	0.000152964	Down
Biological Process	cellular component biogenesis	1.25	0.00485317	Q57CY1	Isoprenyl transferase OS=Brucella abortus biovar 1 (strain 9-941) OX=262698 GN=uppS PE=3 SV=1	uppS	0.2343	2.7364e-05	Down
Biological Process	cellular aldehyde metabolic process	1.34	0.14815	P0C119	L-erythrulose-1-phosphate isomerase OS=Brucella abortus biovar 1 (strain 9-941) OX=262698 GN=eryH PE=3 SV=1	eryH	0.6342	0.000481377	Down
Biological Process	cellular aldehyde metabolic process	1.34	0.14815	Q2YII2	Aldo/keto reductase OS=Brucella abortus (strain 2308) OX=359391 GN=BAB2_0177 PE=1 SV=1	BAB2_0177	2.2569	1.74299e-05	Up
Biological Process	cellular aldehyde metabolic process	1.34	0.14815	Q2YRL8	Beta-lactamase-like OS=Brucella abortus (strain 2308) OX=359391 GN=BAB1_1534 PE=4 SV=1	BAB1_1534	0.4962	7.34055e-05	Down
Biological Process	proteolysis	1.21	0.38597	Q57CX0	ClpA, ATP-dependent Clp protease, ATP-binding subunit ClpA OS=Brucella abortus biovar 1 (strain 9-941) OX=262698 GN=clpA PE=3 SV=1	clpA	0.6521	1.73089e-05	Down
Biological Process	proteolysis	1.21	0.38597	Q57DJ4	DD-transpeptidase OS=Brucella abortus biovar 1 (strain 9-941) OX=262698 GN=BruAb1_0926 PE=3 SV=1	BruAb1_0926	0.6355	0.00220429	Down
Biological Process	proteolysis	1.21	0.38597	Q57B27	Chaperone protein ClpB OS=Brucella abortus biovar 1 (strain 9-941) OX=262698 GN=clpB PE=3 SV=1	clpB	3.3479	1.6108e-07	Up
Biological Process	proteolysis	1.21	0.38597	Q578Z9	Dcp, peptidyl-dipeptidase Dcp OS=Brucella abortus biovar 1 (strain 9-941) OX=262698 GN=dcp PE=3 SV=1	dcp	1.7447	1.82385e-05	Up
Biological Process	organic cation transport	1.52	0.376719	Q2YP76	Substrate-binding region of ABC-type glycine betaine transport system OS=Brucella abortus (strain 2308) OX=359391 GN=BAB1_0226 PE=1 SV=1	BAB1_0226	2.5363	0.000649744	Up
Biological Process	organic cation transport	1.52	0.376719	Q2YP78	ATP/GTP-binding site motif A (P-loop):ABC transporter:AAA ATPase OS=Brucella abortus (strain 2308) OX=359391 GN=BAB1_0224 PE=3 SV=1	BAB1_0224	0.205	0.000717257	Down
Biological Process	organic cation transport	1.52	0.376719	Q2YQA2	Spermidine/putrescine import ATP-binding protein PotA OS=Brucella abortus (strain 2308) OX=359391 GN=potA PE=3 SV=1	potA	0.3787	0.000313916	Down
Biological Process	proteolysis	1.21	0.38597	Q57DD7	Serine-type D-Ala-D-Ala carboxypeptidase OS=Brucella abortus biovar 1 (strain 9-941) OX=262698 GN=BruAb1_0997 PE=3 SV=1	BruAb1_0997	0.2761	5.49265e-05	Down
Biological Process	organic cation transport	1.52	0.376719	Q57BR1	Putrescine-binding periplasmic protein OS=Brucella abortus biovar 1 (strain 9-941) OX=262698 GN=BruAb1_1599 PE=3 SV=1	BruAb1_1599	2.1555	4.26788e-05	Up
Biological Process	cytokinesis	1.52	0.376719	Q2YR72	Cell division ATP-binding protein FtsE OS=Brucella abortus (strain 2308) OX=359391 GN=ftsE PE=3 SV=1	ftsE	1.7744	0.000855003	Up
Biological Process	cytokinesis	1.52	0.376719	Q57C82	Cell division protein FtsQ OS=Brucella abortus biovar 1 (strain 9-941) OX=262698 GN=ftsQ PE=3 SV=1	ftsQ	0.1337	0.00032883	Down
Biological Process	cytokinesis	1.52	0.376719	Q577D4	Cell division inhibitor MinD OS=Brucella abortus biovar 1 (strain 9-941) OX=262698 GN=minD PE=3 SV=1	minD	0.1577	3.07573e-05	Down
Biological Process	cellular response to toxic substance	1.52	0.376719	Q2YRP3	Thioredoxin reductase OS=Brucella abortus (strain 2308) OX=359391 GN=trxB PE=3 SV=1	trxB	0.2377	0.000235393	Down
Biological Process	cellular response to toxic substance	1.52	0.376719	Q578E4	Adenine deaminase OS=Brucella abortus biovar 1 (strain 9-941) OX=262698 GN=ade PE=3 SV=1	ade	0.5819	0.000909971	Down
Biological Process	cellular response to toxic substance	1.52	0.376719	Q578J3	Alkyl hydroperoxide reductase C OS=Brucella abortus biovar 1 (strain 9-941) OX=262698 GN=ahpC PE=3 SV=1	ahpC	1.6118	4.01394e-05	Up
Biological Process	cellular response to toxic substance	1.52	0.376719	P15453	Superoxide dismutase [Cu-Zn] OS=Brucella abortus biovar 1 (strain 9-941) OX=262698 GN=sodC PE=1 SV=2	sodC	2.615	0.000313572	Up
Biological Process	cytokinesis	1.52	0.376719	Q2YR84	Uncharacterized protein OS=Brucella abortus (strain 2308) OX=359391 GN=BAB1_1985 PE=4 SV=1	BAB1_1985	0.38	0.000558993	Down
Biological Process	ammonium transport	1.52	0.376719	Q2YP76	Substrate-binding region of ABC-type glycine betaine transport system OS=Brucella abortus (strain 2308) OX=359391 GN=BAB1_0226 PE=1 SV=1	BAB1_0226	2.5363	0.000649744	Up
Biological Process	proteolysis	1.21	0.38597	Q2YJ26	Modulator of DNA gyrase OS=Brucella abortus (strain 2308) OX=359391 GN=pmbA PE=3 SV=1	pmbA	1.8132	6.94383e-05	Up
Biological Process	proteolysis	1.21	0.38597	Q2YNU8	Lipolytic enzyme, G-D-S-L family OS=Brucella abortus (strain 2308) OX=359391 GN=BAB1_0081 PE=4 SV=1	BAB1_0081	0.0591	3.67501e-05	Down
Biological Process	generation of precursor metabolites and energy	1.14	0.390556	Q2YPS4	Phosphoglucomutase/phosphomannomutase:Phosphogluc omutase/phosphomannomutase C terminal:Phosphoglucomutase/phosphomannomutase OS=Brucella abortus (strain 2308) OX=359391 GN=pgm PE=3 SV=1	pgm	1.5862	0.000764168	Up
Biological Process	generation of precursor metabolites and energy	1.14	0.390556	Q57DV0	NADH-quinone oxidoreductase subunit B OS=Brucella abortus biovar 1 (strain 9-941) OX=262698 GN=nuoB PE=3 SV=1	nuoB	0.2516	2.2732e-07	Down
Biological Process	generation of precursor metabolites and energy	1.14	0.390556	Q57DU3	NADH-quinone oxidoreductase subunit I OS=Brucella abortus biovar 1 (strain 9-941) OX=262698 GN=nuoI PE=3 SV=1	nuoI	0.3044	9.21943e-06	Down
Biological Process	generation of precursor metabolites and energy	1.14	0.390556	P0C119	L-erythrulose-1-phosphate isomerase OS=Brucella abortus biovar 1 (strain 9-941) OX=262698 GN=eryH PE=3 SV=1	eryH	0.6342	0.000481377	Down
Biological Process	generation of precursor metabolites and energy	1.14	0.390556	Q57AX5	2-oxoglutarate dehydrogenase E1 component OS=Brucella abortus biovar 1 (strain 9-941) OX=262698 GN=sucA PE=3 SV=1	sucA	0.6602	3.66754e-05	Down
Biological Process	generation of precursor metabolites and energy	1.14	0.390556	Q57DU4	NADH-quinone oxidoreductase subunit H OS=Brucella abortus biovar 1 (strain 9-941) OX=262698 GN=nuoH PE=3 SV=1	nuoH	0.5491	0.000113463	Down
Biological Process	generation of precursor metabolites and energy	1.14	0.390556	Q57FS8	Aconitate hydratase OS=Brucella abortus biovar 1 (strain 9-941) OX=262698 GN=acnA PE=3 SV=1	acnA	0.5919	0.000155101	Down
Biological Process	proteolysis	1.21	0.38597	Q2YRQ0	Zinc metalloprotease OS=Brucella abortus (strain 2308) OX=359391 GN=BAB1_1178 PE=3 SV=1	BAB1_1178	2.4473	0.00470688	Up
Biological Process	generation of precursor metabolites and energy	1.14	0.390556	Q57B58	MmsA, methylmalonic acid semialdehyde dehydrogenase OS=Brucella abortus biovar 1 (strain 9-941) OX=262698 GN=mmsA PE=4 SV=1	mmsA	1.6295	0.00205662	Up
Biological Process	generation of precursor metabolites and energy	1.14	0.390556	Q57AW9	ATPase n2B(predicted) OS=Brucella abortus biovar 1 (strain 9-941) OX=262698 GN=BruAb1_1905 PE=4 SV=1	BruAb1_1905	0.4419	0.00414514	Down
Biological Process	proteolysis	1.21	0.38597	Q2YLM4	tRNA N6-adenosine threonylcarbamoyltransferase OS=Brucella abortus (strain 2308) OX=359391 GN=tsaD PE=3 SV=1	tsaD	0.5192	0.00435048	Down
Biological Process	proteolysis	1.21	0.38597	Q2YPX2	ATP-dependent Clp protease ATP-binding subunit ClpX OS=Brucella abortus (strain 2308) OX=359391 GN=clpX PE=3 SV=1	clpX	0.1914	1.97944e-06	Down
Biological Process	proteolysis	1.21	0.38597	Q2YQZ3	ATP-dependent protease subunit HslV OS=Brucella abortus (strain 2308) OX=359391 GN=hslV PE=3 SV=1	hslV	2.2967	0.00361549	Up
Biological Process	proteolysis	1.21	0.38597	Q2YMX6	Probable periplasmic serine endoprotease DegP-like OS=Brucella abortus (strain 2308) OX=359391 GN=htrA PE=3 SV=1	htrA	2.0589	1.14325e-05	Up
Biological Process	proteolysis	1.21	0.38597	Q2YS27	Periplasmic serine endoprotease DegP-like OS=Brucella abortus (strain 2308) OX=359391 GN=BAB1_1413 PE=3 SV=1	BAB1_1413	1.6074	0.000371896	Up
Biological Process	proteolysis	1.21	0.38597	Q2YJP1	Peptidase family U6, penicillin-insensitive murein endopeptidase OS=Brucella abortus (strain 2308) OX=359391 GN=mepA PE=4 SV=1	mepA	0.0856	0.000131778	Down
Biological Process	generation of precursor metabolites and energy	1.14	0.390556	Q57AT3	EtfB, electron transfer flavoprotein, beta subunit OS=Brucella abortus biovar 1 (strain 9-941) OX=262698 GN=etfB PE=3 SV=1	etfB	1.8997	5.48746e-05	Up
Biological Process	generation of precursor metabolites and energy	1.14	0.390556	Q2YJY3	Cytochrome c heme-binding site:4Fe-4S ferredoxin, iron-sulfur binding domain:Nitrate reductase, beta subunit OS=Brucella abortus (strain 2308) OX=359391 GN=narH PE=4 SV=1	narH	0.5653	8.26482e-06	Down
Biological Process	ammonium transport	1.52	0.376719	Q2YP78	ATP/GTP-binding site motif A (P-loop):ABC transporter:AAA ATPase OS=Brucella abortus (strain 2308) OX=359391 GN=BAB1_0224 PE=3 SV=1	BAB1_0224	0.205	0.000717257	Down
Biological Process	ammonium transport	1.52	0.376719	Q57BR1	Putrescine-binding periplasmic protein OS=Brucella abortus biovar 1 (strain 9-941) OX=262698 GN=BruAb1_1599 PE=3 SV=1	BruAb1_1599	2.1555	4.26788e-05	Up
Biological Process	cellular oxidant detoxification	1.52	0.376719	Q2YRP3	Thioredoxin reductase OS=Brucella abortus (strain 2308) OX=359391 GN=trxB PE=3 SV=1	trxB	0.2377	0.000235393	Down
Biological Process	cellular oxidant detoxification	1.52	0.376719	Q578E4	Adenine deaminase OS=Brucella abortus biovar 1 (strain 9-941) OX=262698 GN=ade PE=3 SV=1	ade	0.5819	0.000909971	Down
Biological Process	cellular oxidant detoxification	1.52	0.376719	Q578J3	Alkyl hydroperoxide reductase C OS=Brucella abortus biovar 1 (strain 9-941) OX=262698 GN=ahpC PE=3 SV=1	ahpC	1.6118	4.01394e-05	Up
Biological Process	cellular oxidant detoxification	1.52	0.376719	P15453	Superoxide dismutase [Cu-Zn] OS=Brucella abortus biovar 1 (strain 9-941) OX=262698 GN=sodC PE=1 SV=2	sodC	2.615	0.000313572	Up
Biological Process	translational termination	1.52	0.376719	Q2YRP7	Ribosome-recycling factor OS=Brucella abortus (strain 2308) OX=359391 GN=frr PE=3 SV=1	frr	1.8867	7.07597e-07	Up
Biological Process	translational termination	1.52	0.376719	Q2YQY5	Class I peptide chain release factor domain OS=Brucella abortus (strain 2308) OX=359391 GN=BAB1_2089 PE=3 SV=1	BAB1_2089	2.3381	0.0301564	Up
Biological Process	translational termination	1.52	0.376719	Q2YM11	50S ribosomal protein L11 OS=Brucella abortus (strain 2308) OX=359391 GN=rplK PE=3 SV=1	rplK	0.5098	0.000152964	Down
Biological Process	cytokinetic process	1.52	0.376719	Q577D4	Cell division inhibitor MinD OS=Brucella abortus biovar 1 (strain 9-941) OX=262698 GN=minD PE=3 SV=1	minD	0.1577	3.07573e-05	Down
Biological Process	translational termination	1.52	0.376719	Q576Q3	Peptide chain release factor 3 OS=Brucella abortus biovar 1 (strain 9-941) OX=262698 GN=prfC PE=3 SV=1	prfC	0.2766	1.50199e-05	Down
Biological Process	translational elongation	1.52	0.376719	Q2YRC4	Elongation factor P OS=Brucella abortus (strain 2308) OX=359391 GN=efp PE=3 SV=1	efp	0.0269	0.000278367	Down
Biological Process	translational elongation	1.52	0.376719	Q2YQY5	Class I peptide chain release factor domain OS=Brucella abortus (strain 2308) OX=359391 GN=BAB1_2089 PE=3 SV=1	BAB1_2089	2.3381	0.0301564	Up
Biological Process	translational elongation	1.52	0.376719	Q57D27	GTPase HflX OS=Brucella abortus biovar 1 (strain 9-941) OX=262698 GN=hflX PE=3 SV=1	hflX	2.2688	7.61394e-05	Up
Biological Process	organic hydroxy compound biosynthetic process	1.33	0.347158	Q2YMF0	1-deoxy-D-xylulose-5-phosphate synthase OS=Brucella abortus (strain 2308) OX=359391 GN=dxs PE=3 SV=1	dxs	0.1259	0.000831874	Down
Biological Process	organic hydroxy compound biosynthetic process	1.33	0.347158	Q2YQM7	Pyridoxine 5'-phosphate synthase OS=Brucella abortus (strain 2308) OX=359391 GN=pdxJ PE=3 SV=1	pdxJ	1.5898	0.00470791	Up
Biological Process	organic hydroxy compound biosynthetic process	1.33	0.347158	Q2YMD1	Pyridoxine/pyridoxamine 5'-phosphate oxidase OS=Brucella abortus (strain 2308) OX=359391 GN=pdxH PE=3 SV=1	pdxH	1.7618	0.00233719	Up
Biological Process	organic hydroxy compound biosynthetic process	1.33	0.347158	Q2YL95	Eubacterial/plasma membrane H+-transporting two-sector ATPase, C subunit:AMP-dependent synthetase and ligase OS=Brucella abortus (strain 2308) OX=359391 GN=BAB2_0014 PE=4 SV=1	BAB2_0014	0.1419	0.0207429	Down
Biological Process	translational elongation	1.52	0.376719	Q2YJP8	Elongation factor 4 OS=Brucella abortus (strain 2308) OX=359391 GN=lepA PE=3 SV=1	lepA	0.4609	3.31368e-05	Down
Biological Process	ammonium transport	1.52	0.376719	Q2YQA2	Spermidine/putrescine import ATP-binding protein PotA OS=Brucella abortus (strain 2308) OX=359391 GN=potA PE=3 SV=1	potA	0.3787	0.000313916	Down
Biological Process	cytokinetic process	1.52	0.376719	Q57C82	Cell division protein FtsQ OS=Brucella abortus biovar 1 (strain 9-941) OX=262698 GN=ftsQ PE=3 SV=1	ftsQ	0.1337	0.00032883	Down
Biological Process	cytokinetic process	1.52	0.376719	Q2YR84	Uncharacterized protein OS=Brucella abortus (strain 2308) OX=359391 GN=BAB1_1985 PE=4 SV=1	BAB1_1985	0.38	0.000558993	Down
Biological Process	cytoplasmic translation	1.52	0.376719	Q2YRA1	30S ribosomal protein S3 OS=Brucella abortus (strain 2308) OX=359391 GN=rpsC PE=3 SV=1	rpsC	0.2803	1.24688e-05	Down
Biological Process	cytoplasmic translation	1.52	0.376719	Q2YM06	50S ribosomal protein L2 OS=Brucella abortus (strain 2308) OX=359391 GN=rplB PE=3 SV=1	rplB	0.3883	1.69513e-05	Down
Biological Process	cytoplasmic translation	1.52	0.376719	Q2YRP7	Ribosome-recycling factor OS=Brucella abortus (strain 2308) OX=359391 GN=frr PE=3 SV=1	frr	1.8867	7.07597e-07	Up
Biological Process	cytoplasmic translation	1.52	0.376719	Q57CS3	50S ribosomal protein L6 OS=Brucella abortus biovar 1 (strain 9-941) OX=262698 GN=rplF PE=3 SV=1	rplF	0.5636	0.00109911	Down
Biological Process	tetrahydrofolate metabolic process	1.52	0.376719	Q57BF7	5-formyltetrahydrofolate cyclo-ligase OS=Brucella abortus biovar 1 (strain 9-941) OX=262698 GN=BruAb1_1708 PE=3 SV=1	BruAb1_1708	1.9479	0.00133891	Up
Biological Process	tetrahydrofolate metabolic process	1.52	0.376719	Q57FI9	Methionine synthase OS=Brucella abortus biovar 1 (strain 9-941) OX=262698 GN=metH PE=3 SV=1	metH	0.145	4.18851e-07	Down
Biological Process	tetrahydrofolate metabolic process	1.52	0.376719	Q57C59	Methylenetetrahydrofolate reductase OS=Brucella abortus biovar 1 (strain 9-941) OX=262698 GN=metF PE=3 SV=1	metF	0.4458	2.33056e-05	Down
Biological Process	cytokinetic process	1.52	0.376719	Q2YR72	Cell division ATP-binding protein FtsE OS=Brucella abortus (strain 2308) OX=359391 GN=ftsE PE=3 SV=1	ftsE	1.7744	0.000855003	Up
Biological Process	tetrahydrofolate metabolic process	1.52	0.376719	Q57DA1	Dihydropteroate synthase OS=Brucella abortus biovar 1 (strain 9-941) OX=262698 GN=folP PE=3 SV=1	folP	2.136	0.00133558	Up
Biological Process	cellular protein complex disassembly	1.52	0.376719	Q2YQY5	Class I peptide chain release factor domain OS=Brucella abortus (strain 2308) OX=359391 GN=BAB1_2089 PE=3 SV=1	BAB1_2089	2.3381	0.0301564	Up
Biological Process	cellular protein complex disassembly	1.52	0.376719	Q2YM11	50S ribosomal protein L11 OS=Brucella abortus (strain 2308) OX=359391 GN=rplK PE=3 SV=1	rplK	0.5098	0.000152964	Down
Biological Process	cellular protein complex disassembly	1.52	0.376719	Q576Q3	Peptide chain release factor 3 OS=Brucella abortus biovar 1 (strain 9-941) OX=262698 GN=prfC PE=3 SV=1	prfC	0.2766	1.50199e-05	Down
Biological Process	cellular detoxification	1.52	0.376719	Q2YRP3	Thioredoxin reductase OS=Brucella abortus (strain 2308) OX=359391 GN=trxB PE=3 SV=1	trxB	0.2377	0.000235393	Down
Biological Process	cellular detoxification	1.52	0.376719	Q578E4	Adenine deaminase OS=Brucella abortus biovar 1 (strain 9-941) OX=262698 GN=ade PE=3 SV=1	ade	0.5819	0.000909971	Down
Biological Process	cellular detoxification	1.52	0.376719	Q578J3	Alkyl hydroperoxide reductase C OS=Brucella abortus biovar 1 (strain 9-941) OX=262698 GN=ahpC PE=3 SV=1	ahpC	1.6118	4.01394e-05	Up
Biological Process	cellular detoxification	1.52	0.376719	P15453	Superoxide dismutase [Cu-Zn] OS=Brucella abortus biovar 1 (strain 9-941) OX=262698 GN=sodC PE=1 SV=2	sodC	2.615	0.000313572	Up
Biological Process	cellular protein complex disassembly	1.52	0.376719	Q2YRP7	Ribosome-recycling factor OS=Brucella abortus (strain 2308) OX=359391 GN=frr PE=3 SV=1	frr	1.8867	7.07597e-07	Up
Biological Process	organic hydroxy compound biosynthetic process	1.33	0.347158	Q57CY1	Isoprenyl transferase OS=Brucella abortus biovar 1 (strain 9-941) OX=262698 GN=uppS PE=3 SV=1	uppS	0.2343	2.7364e-05	Down
Biological Process	generation of precursor metabolites and energy	1.14	0.390556	Q2YIJ6	Fumarate hydratase class II OS=Brucella abortus (strain 2308) OX=359391 GN=fumC PE=3 SV=1	fumC	1.8796	0.0074654	Up
Biological Process	generation of precursor metabolites and energy	1.14	0.390556	Q2YNF9	NADH dehydrogenase (Ubiquinone), 24 kDa subunit OS=Brucella abortus (strain 2308) OX=359391 GN=nuoE PE=3 SV=1	nuoE	0.435	6.56504e-05	Down
Biological Process	regulation of biological process	1.08	0.392454	Q2YL54	Bacterial regulatory protein, MarR family OS=Brucella abortus (strain 2308) OX=359391 GN=BAB2_0350 PE=4 SV=1	BAB2_0350	1.6626	0.0022559	Up
Biological Process	regulation of biological process	1.08	0.392454	Q2YNZ8	Response regulator receiver:Helix-turn-helix, Fis-type OS=Brucella abortus (strain 2308) OX=359391 GN=BAB1_0136 PE=4 SV=1	BAB1_0136	1.794	0.000613314	Up
Biological Process	regulation of biological process	1.08	0.392454	Q2YN44	DNA polymerase III chi subunit, HolC OS=Brucella abortus (strain 2308) OX=359391 GN=BAB1_0711 PE=4 SV=1	BAB1_0711	2.1735	0.00161325	Up
Biological Process	regulation of biological process	1.08	0.392454	Q2YK85	Bacterial regulatory protein, ArsR family OS=Brucella abortus (strain 2308) OX=359391 GN=BAB2_0780 PE=4 SV=1	BAB2_0780	2.8118	5.29816e-05	Up
Biological Process	regulation of biological process	1.08	0.392454	P0CB35	60 kDa chaperonin OS=Brucella abortus biovar 1 (strain 9-941) OX=262698 GN=groL PE=3 SV=1	groL	3.2206	1.54246e-06	Up
Biological Process	regulation of biological process	1.08	0.392454	Q577Y8	Octanoyltransferase OS=Brucella abortus biovar 1 (strain 9-941) OX=262698 GN=lipB PE=3 SV=1	lipB	0.1186	8.24982e-05	Down
Biological Process	regulation of biological process	1.08	0.392454	Q57FM3	Integration host factor subunit beta OS=Brucella abortus biovar 1 (strain 9-941) OX=262698 GN=ihfB PE=3 SV=1	ihfB	1.617	0.00104649	Up
Biological Process	regulation of biological process	1.08	0.392454	Q2YK76	Bacterial regulatory protein LysR, HTH motif:LysR substrate binding domain OS=Brucella abortus (strain 2308) OX=359391 GN=BAB2_0793 PE=3 SV=1	BAB2_0793	0.6042	0.00158267	Down
Biological Process	regulation of biological process	1.08	0.392454	Q57AE2	50S ribosomal protein L20 OS=Brucella abortus biovar 1 (strain 9-941) OX=262698 GN=rplT PE=3 SV=1	rplT	0.503	4.11694e-06	Down
Biological Process	regulation of biological process	1.08	0.392454	Q57CQ7	30S ribosomal protein S10 OS=Brucella abortus biovar 1 (strain 9-941) OX=262698 GN=rpsJ PE=3 SV=1	rpsJ	0.6639	0.00138594	Down
Biological Process	regulation of biological process	1.08	0.392454	Q57CP5	50S ribosomal protein L1 OS=Brucella abortus biovar 1 (strain 9-941) OX=262698 GN=rplA PE=3 SV=1	rplA	0.4971	0.0011138	Down
Biological Process	regulation of biological process	1.08	0.392454	Q57B45	GTPase Obg OS=Brucella abortus biovar 1 (strain 9-941) OX=262698 GN=obg PE=3 SV=1	obg	0.3891	0.00187445	Down
Biological Process	regulation of biological process	1.08	0.392454	Q57B54	RNA pyrophosphohydrolase OS=Brucella abortus biovar 1 (strain 9-941) OX=262698 GN=rppH PE=3 SV=1	rppH	0.4421	0.00601686	Down
Biological Process	regulation of biological process	1.08	0.392454	Q57DD7	Serine-type D-Ala-D-Ala carboxypeptidase OS=Brucella abortus biovar 1 (strain 9-941) OX=262698 GN=BruAb1_0997 PE=3 SV=1	BruAb1_0997	0.2761	5.49265e-05	Down
Biological Process	regulation of biological process	1.08	0.392454	Q57B03	SAM (And some other nucleotide) binding motif(predicted) OS=Brucella abortus biovar 1 (strain 9-941) OX=262698 GN=BruAb1_1869 PE=4 SV=1	BruAb1_1869	0.2827	5.15935e-05	Down
Biological Process	regulation of biological process	1.08	0.392454	Q57B49	Ribosomal silencing factor RsfS OS=Brucella abortus biovar 1 (strain 9-941) OX=262698 GN=rsfS PE=3 SV=1	rsfS	0.582	0.00125173	Down
Biological Process	regulation of biological process	1.08	0.392454	Q57DS5	30S ribosomal protein S4 OS=Brucella abortus biovar 1 (strain 9-941) OX=262698 GN=rpsD PE=3 SV=1	rpsD	0.4135	7.72948e-06	Down
Biological Process	regulation of biological process	1.08	0.392454	Q576J8	Ferric uptake regulation protein OS=Brucella abortus biovar 1 (strain 9-941) OX=262698 GN=BruAb2_1062 PE=3 SV=1	BruAb2_1062	1.56	0.0028528	Up
Biological Process	regulation of biological process	1.08	0.392454	Q2YR72	Cell division ATP-binding protein FtsE OS=Brucella abortus (strain 2308) OX=359391 GN=ftsE PE=3 SV=1	ftsE	1.7744	0.000855003	Up
Biological Process	regulation of biological process	1.08	0.392454	Q2YNK6	Bacterial regulatory proteins, AsnC family OS=Brucella abortus (strain 2308) OX=359391 GN=BAB1_0887 PE=4 SV=1	BAB1_0887	1.5417	0.000952756	Up
Biological Process	regulation of biological process	1.08	0.392454	Q2YLL8	50S ribosomal protein L27 OS=Brucella abortus (strain 2308) OX=359391 GN=rpmA PE=3 SV=1	rpmA	0.3109	0.000275487	Down
Biological Process	regulation of biological process	1.08	0.392454	Q2YLZ8	30S ribosomal protein S12 OS=Brucella abortus (strain 2308) OX=359391 GN=rpsL PE=3 SV=1	rpsL	0.2251	7.30625e-05	Down
Biological Process	regulation of biological process	1.08	0.392454	Q2YN94	Transcriptional repressor NrdR OS=Brucella abortus (strain 2308) OX=359391 GN=nrdR PE=3 SV=1	nrdR	1.9183	0.000429223	Up
Biological Process	regulation of biological process	1.08	0.392454	Q2YM03	50S ribosomal protein L3 OS=Brucella abortus (strain 2308) OX=359391 GN=rplC PE=3 SV=1	rplC	0.3628	1.28833e-05	Down
Biological Process	regulation of biological process	1.08	0.392454	Q2YRA9	30S ribosomal protein S8 OS=Brucella abortus (strain 2308) OX=359391 GN=rpsH PE=3 SV=1	rpsH	0.5371	0.000609214	Down
Biological Process	regulation of biological process	1.08	0.392454	Q2YND8	50S ribosomal protein L13 OS=Brucella abortus (strain 2308) OX=359391 GN=rplM PE=3 SV=1	rplM	0.5362	2.76764e-05	Down
Biological Process	regulation of biological process	1.08	0.392454	Q2YIH7	Uncharacterized protein OS=Brucella abortus (strain 2308) OX=359391 GN=BAB2_0207 PE=4 SV=1	BAB2_0207	1.6969	8.21599e-05	Up
Biological Process	regulation of biological process	1.08	0.392454	Q2YRQ0	Zinc metalloprotease OS=Brucella abortus (strain 2308) OX=359391 GN=BAB1_1178 PE=3 SV=1	BAB1_1178	2.4473	0.00470688	Up
Biological Process	regulation of biological process	1.08	0.392454	Q2YKQ3	Bacterial regulatory protein LysR, HTH motif:LysR substrate binding domain OS=Brucella abortus (strain 2308) OX=359391 GN=BAB2_0599 PE=3 SV=1	BAB2_0599	1.8239	0.0014106	Up
Biological Process	regulation of biological process	1.08	0.392454	Q2YQV2	Chaperone protein DnaK OS=Brucella abortus (strain 2308) OX=359391 GN=dnaK PE=2 SV=1	dnaK	2.0825	1.16036e-05	Up
Biological Process	regulation of biological process	1.08	0.392454	Q2YQ66	Nitrogen regulatory protein P-II OS=Brucella abortus (strain 2308) OX=359391 GN=glnB PE=3 SV=1	glnB	1.5705	0.00109241	Up
Biological Process	regulation of biological process	1.08	0.392454	Q2YRP3	Thioredoxin reductase OS=Brucella abortus (strain 2308) OX=359391 GN=trxB PE=3 SV=1	trxB	0.2377	0.000235393	Down
Biological Process	regulation of biological process	1.08	0.392454	Q2YR84	Uncharacterized protein OS=Brucella abortus (strain 2308) OX=359391 GN=BAB1_1985 PE=4 SV=1	BAB1_1985	0.38	0.000558993	Down
Biological Process	regulation of biological process	1.08	0.392454	Q2YIP3	Response regulator receiver:Sigma-54 factor interaction domain:Helix-turn-helix, Fis-type:AAA ATPase OS=Brucella abortus (strain 2308) OX=359391 GN=BAB2_0081 PE=4 SV=1	BAB2_0081	0.5715	0.00158341	Down
Biological Process	regulation of biological process	1.08	0.392454	Q2YPF7	Bacterial regulatory protein TetR, HTH motif OS=Brucella abortus (strain 2308) OX=359391 GN=BAB1_0311 PE=4 SV=1	BAB1_0311	1.6036	0.000265388	Up
Biological Process	regulation of biological process	1.08	0.392454	Q2YLX1	H+-transporting two-sector ATPase, A subunit:ATP/GTP-binding site motif A (P-loop):ABC transporter:AAA ATPase OS=Brucella abortus (strain 2308) OX=359391 GN=BAB1_1766 PE=3 SV=1	BAB1_1766	0.6098	0.00282182	Down
Biological Process	regulation of biological process	1.08	0.392454	Q2YQY5	Class I peptide chain release factor domain OS=Brucella abortus (strain 2308) OX=359391 GN=BAB1_2089 PE=3 SV=1	BAB1_2089	2.3381	0.0301564	Up
Biological Process	generation of precursor metabolites and energy	1.14	0.390556	Q2YNT5	Fumarate hydratase class I OS=Brucella abortus (strain 2308) OX=359391 GN=BAB1_0977 PE=3 SV=1	BAB1_0977	0.5387	3.90597e-05	Down
Biological Process	regulation of biological process	1.08	0.392454	Q57AG4	PtsH, phosphocarrier protein HPr OS=Brucella abortus biovar 1 (strain 9-941) OX=262698 GN=ptsH PE=4 SV=1	ptsH	0.4428	0.0154456	Down
Biological Process	regulation of biological process	1.08	0.392454	Q57DJ4	DD-transpeptidase OS=Brucella abortus biovar 1 (strain 9-941) OX=262698 GN=BruAb1_0926 PE=3 SV=1	BruAb1_0926	0.6355	0.00220429	Down
Biological Process	rRNA modification	1.27	0.391729	Q57FK0	Ribosomal RNA small subunit methyltransferase I OS=Brucella abortus biovar 1 (strain 9-941) OX=262698 GN=rsmI PE=3 SV=1	rsmI	0.4866	2.49411e-05	Down
Biological Process	respiratory electron transport chain	1.27	0.391729	Q2YNG0	NADH-quinone oxidoreductase subunit D OS=Brucella abortus (strain 2308) OX=359391 GN=nuoD PE=3 SV=1	nuoD	0.3692	7.00402e-06	Down
Biological Process	respiratory electron transport chain	1.27	0.391729	Q2YNC7	NADH-quinone oxidoreductase subunit C OS=Brucella abortus (strain 2308) OX=359391 GN=nuoC PE=3 SV=1	nuoC	0.5178	1.60001e-05	Down
Biological Process	respiratory electron transport chain	1.27	0.391729	Q2YNF9	NADH dehydrogenase (Ubiquinone), 24 kDa subunit OS=Brucella abortus (strain 2308) OX=359391 GN=nuoE PE=3 SV=1	nuoE	0.435	6.56504e-05	Down
Biological Process	respiratory electron transport chain	1.27	0.391729	Q2YJY3	Cytochrome c heme-binding site:4Fe-4S ferredoxin, iron-sulfur binding domain:Nitrate reductase, beta subunit OS=Brucella abortus (strain 2308) OX=359391 GN=narH PE=4 SV=1	narH	0.5653	8.26482e-06	Down
Biological Process	respiratory electron transport chain	1.27	0.391729	Q57DV0	NADH-quinone oxidoreductase subunit B OS=Brucella abortus biovar 1 (strain 9-941) OX=262698 GN=nuoB PE=3 SV=1	nuoB	0.2516	2.2732e-07	Down
Biological Process	respiratory electron transport chain	1.27	0.391729	Q57DU3	NADH-quinone oxidoreductase subunit I OS=Brucella abortus biovar 1 (strain 9-941) OX=262698 GN=nuoI PE=3 SV=1	nuoI	0.3044	9.21943e-06	Down
Biological Process	rRNA modification	1.27	0.391729	Q57ET0	TlyA, hemolysin A OS=Brucella abortus biovar 1 (strain 9-941) OX=262698 GN=tlyA PE=4 SV=1	tlyA	0.1215	2.91882e-05	Down
Biological Process	respiratory electron transport chain	1.27	0.391729	Q57DU4	NADH-quinone oxidoreductase subunit H OS=Brucella abortus biovar 1 (strain 9-941) OX=262698 GN=nuoH PE=3 SV=1	nuoH	0.5491	0.000113463	Down
Biological Process	generation of precursor metabolites and energy	1.14	0.390556	Q2YLR9	Malate dehydrogenase OS=Brucella abortus (strain 2308) OX=359391 GN=mdh PE=1 SV=1	mdh	0.5471	1.81436e-05	Down
Biological Process	generation of precursor metabolites and energy	1.14	0.390556	Q2YRK5	Malate synthase G OS=Brucella abortus (strain 2308) OX=359391 GN=glcB PE=3 SV=1	glcB	1.5404	0.000110018	Up
Biological Process	generation of precursor metabolites and energy	1.14	0.390556	Q2YNG0	NADH-quinone oxidoreductase subunit D OS=Brucella abortus (strain 2308) OX=359391 GN=nuoD PE=3 SV=1	nuoD	0.3692	7.00402e-06	Down
Biological Process	generation of precursor metabolites and energy	1.14	0.390556	Q2YNC7	NADH-quinone oxidoreductase subunit C OS=Brucella abortus (strain 2308) OX=359391 GN=nuoC PE=3 SV=1	nuoC	0.5178	1.60001e-05	Down
Biological Process	generation of precursor metabolites and energy	1.14	0.390556	Q2YRR7	Triosephosphate isomerase OS=Brucella abortus (strain 2308) OX=359391 GN=tpiA-1 PE=3 SV=1	tpiA-1	0.546	0.000150976	Down
Biological Process	generation of precursor metabolites and energy	1.14	0.390556	Q2YJI5	Lipocalin-related protein and Bos/Can/Equ allergen:Aminotransferase class-III OS=Brucella abortus (strain 2308) OX=359391 GN=BAB2_1066 PE=3 SV=1	BAB2_1066	0.5779	0.0219132	Down
Biological Process	generation of precursor metabolites and energy	1.14	0.390556	Q2YLQ1	Succinate dehydrogenase flavoprotein subunit OS=Brucella abortus (strain 2308) OX=359391 GN=BAB1_1901 PE=3 SV=1	BAB1_1901	0.5629	0.000113833	Down
Biological Process	respiratory electron transport chain	1.27	0.391729	Q57AW9	ATPase n2B(predicted) OS=Brucella abortus biovar 1 (strain 9-941) OX=262698 GN=BruAb1_1905 PE=4 SV=1	BruAb1_1905	0.4419	0.00414514	Down
Biological Process	regulation of biological process	1.08	0.392454	Q57DB7	Glutathione reductase OS=Brucella abortus biovar 1 (strain 9-941) OX=262698 GN=gor PE=3 SV=1	gor	1.716	0.000443589	Up
Biological Process	rRNA modification	1.27	0.391729	Q57DC9	Pseudouridine synthase OS=Brucella abortus biovar 1 (strain 9-941) OX=262698 GN=BruAb1_1005 PE=3 SV=1	BruAb1_1005	0.6108	0.00197094	Down
Biological Process	rRNA modification	1.27	0.391729	Q2YNV3	Dual-specificity RNA methyltransferase RlmN OS=Brucella abortus (strain 2308) OX=359391 GN=rlmN PE=3 SV=1	rlmN	0.4771	0.000156402	Down
Biological Process	regulation of biological process	1.08	0.392454	Q578J3	Alkyl hydroperoxide reductase C OS=Brucella abortus biovar 1 (strain 9-941) OX=262698 GN=ahpC PE=3 SV=1	ahpC	1.6118	4.01394e-05	Up
Biological Process	regulation of biological process	1.08	0.392454	Q57FK4	Heat-inducible transcription repressor HrcA OS=Brucella abortus biovar 1 (strain 9-941) OX=262698 GN=hrcA PE=3 SV=1	hrcA	2.1271	6.62817e-05	Up
Biological Process	regulation of biological process	1.08	0.392454	Q578A4	Ribonuclease R OS=Brucella abortus biovar 1 (strain 9-941) OX=262698 GN=rnr PE=3 SV=1	rnr	0.6456	0.000531183	Down
Biological Process	regulation of biological process	1.08	0.392454	Q57C54	Energy-dependent translational throttle protein EttA OS=Brucella abortus biovar 1 (strain 9-941) OX=262698 GN=ettA PE=3 SV=1	ettA	0.6234	6.85583e-05	Down
Biological Process	regulation of biological process	1.08	0.392454	Q57AN1	BolA, bolA protein OS=Brucella abortus biovar 1 (strain 9-941) OX=262698 GN=bolA PE=3 SV=1	bolA	0.5991	0.00256886	Down
Biological Process	regulation of biological process	1.08	0.392454	Q578K6	Bifunctional protein PutA OS=Brucella abortus biovar 1 (strain 9-941) OX=262698 GN=BruAb2_0509 PE=3 SV=1	BruAb2_0509	0.6479	0.000136304	Down
Biological Process	regulation of biological process	1.08	0.392454	Q579U6	Transcriptional regulator, DeoR family OS=Brucella abortus biovar 1 (strain 9-941) OX=262698 GN=BruAb2_0142 PE=4 SV=1	BruAb2_0142	1.5425	0.0226813	Up
Biological Process	rRNA modification	1.27	0.391729	Q57E58	Ribosomal RNA small subunit methyltransferase A OS=Brucella abortus biovar 1 (strain 9-941) OX=262698 GN=rsmA PE=3 SV=1	rsmA	0.5847	0.014588	Down
Biological Process	regulation of biological process	1.08	0.392454	Q57D27	GTPase HflX OS=Brucella abortus biovar 1 (strain 9-941) OX=262698 GN=hflX PE=3 SV=1	hflX	2.2688	7.61394e-05	Up
Biological Process	regulation of biological process	1.08	0.392454	Q578A3	DNA topoisomerase 1 OS=Brucella abortus biovar 1 (strain 9-941) OX=262698 GN=topA PE=3 SV=1	topA	0.4141	9.93455e-05	Down
Biological Process	regulation of biological process	1.08	0.392454	Q577X8	Transcription-repair-coupling factor OS=Brucella abortus biovar 1 (strain 9-941) OX=262698 GN=mfd PE=3 SV=1	mfd	0.6378	8.93139e-05	Down
Biological Process	regulation of biological process	1.08	0.392454	Q577D3	Probable septum site-determining protein MinC OS=Brucella abortus biovar 1 (strain 9-941) OX=262698 GN=minC PE=3 SV=1	minC	0.5626	0.000229876	Down
Biological Process	regulation of biological process	1.08	0.392454	Q57BM6	RNA polymerase sigma factor RpoH OS=Brucella abortus biovar 1 (strain 9-941) OX=262698 GN=rpoH PE=3 SV=1	rpoH	0.5767	0.00031523	Down
Biological Process	rRNA modification	1.27	0.391729	Q2YM63	Ribosomal RNA small subunit methyltransferase H OS=Brucella abortus (strain 2308) OX=359391 GN=rsmH PE=3 SV=1	rsmH	1.7272	0.00015094	Up
Biological Process	rRNA modification	1.27	0.391729	Q2YRK2	Pseudouridine synthase OS=Brucella abortus (strain 2308) OX=359391 GN=BAB1_1666 PE=3 SV=1	BAB1_1666	0.4758	0.000268527	Down
Biological Process	rRNA modification	1.27	0.391729	Q2YLJ0	Ribosomal RNA large subunit methyltransferase H OS=Brucella abortus (strain 2308) OX=359391 GN=rlmH PE=3 SV=1	rlmH	5.3941	6.06204e-06	Up
Biological Process	regulation of biological process	1.08	0.392454	Q57C77	Cell wall polymerase OS=Brucella abortus biovar 1 (strain 9-941) OX=262698 GN=ftsW PE=4 SV=1	ftsW	0.2679	0.000647021	Down
Biological Process	organic hydroxy compound biosynthetic process	1.33	0.347158	Q57D61	GTP cyclohydrolase 1 OS=Brucella abortus biovar 1 (strain 9-941) OX=262698 GN=folE PE=3 SV=1	folE	0.2601	3.99398e-06	Down
Biological Process	organic hydroxy compound biosynthetic process	1.33	0.347158	Q57EW4	Polyprenyl synthetase family protein OS=Brucella abortus biovar 1 (strain 9-941) OX=262698 GN=BruAb1_0424 PE=3 SV=1	BruAb1_0424	0.5738	0.000785632	Down
Biological Process	aerobic respiration	1.33	0.347158	Q2YLR9	Malate dehydrogenase OS=Brucella abortus (strain 2308) OX=359391 GN=mdh PE=1 SV=1	mdh	0.5471	1.81436e-05	Down
Biological Process	response to chemical	1.12	0.323442	Q578E4	Adenine deaminase OS=Brucella abortus biovar 1 (strain 9-941) OX=262698 GN=ade PE=3 SV=1	ade	0.5819	0.000909971	Down
Biological Process	response to chemical	1.12	0.323442	Q57BI3	Tol-Pal system protein TolB OS=Brucella abortus biovar 1 (strain 9-941) OX=262698 GN=tolB PE=3 SV=1	tolB	1.8364	3.68794e-06	Up
Biological Process	response to chemical	1.12	0.323442	Q57BA8	50S ribosomal protein L32 OS=Brucella abortus biovar 1 (strain 9-941) OX=262698 GN=rpmF PE=3 SV=1	rpmF	0.3777	0.0183453	Down
Biological Process	response to chemical	1.12	0.323442	Q57FL3	Heat shock protein, Hsp20 family OS=Brucella abortus biovar 1 (strain 9-941) OX=262698 GN=BruAb1_0159 PE=3 SV=1	BruAb1_0159	6.038	1.14535e-06	Up
Biological Process	response to chemical	1.12	0.323442	Q57DD7	Serine-type D-Ala-D-Ala carboxypeptidase OS=Brucella abortus biovar 1 (strain 9-941) OX=262698 GN=BruAb1_0997 PE=3 SV=1	BruAb1_0997	0.2761	5.49265e-05	Down
Biological Process	response to chemical	1.12	0.323442	Q57DL9	Peptidase, M23/M37 family OS=Brucella abortus biovar 1 (strain 9-941) OX=262698 GN=BruAb1_0900 PE=4 SV=1	BruAb1_0900	0.4681	0.00523746	Down
Biological Process	response to chemical	1.12	0.323442	Q576J8	Ferric uptake regulation protein OS=Brucella abortus biovar 1 (strain 9-941) OX=262698 GN=BruAb2_1062 PE=3 SV=1	BruAb2_1062	1.56	0.0028528	Up
Biological Process	response to chemical	1.12	0.323442	Q2YKW0	Multicopper oxidase, type 1:Multicopper oxidase, copper-binding:Twin-arginine translocation pathway signal OS=Brucella abortus (strain 2308) OX=359391 GN=BAB2_0534 PE=4 SV=1	BAB2_0534	2.1009	0.0355799	Up
Biological Process	response to chemical	1.12	0.323442	Q57G03	ABC transporter, permease protein OS=Brucella abortus biovar 1 (strain 9-941) OX=262698 GN=BruAb1_0008 PE=3 SV=1	BruAb1_0008	0.4009	0.0010676	Down
Biological Process	response to chemical	1.12	0.323442	Q57DB7	Glutathione reductase OS=Brucella abortus biovar 1 (strain 9-941) OX=262698 GN=gor PE=3 SV=1	gor	1.716	0.000443589	Up
Biological Process	response to chemical	1.12	0.323442	Q57DJ4	DD-transpeptidase OS=Brucella abortus biovar 1 (strain 9-941) OX=262698 GN=BruAb1_0926 PE=3 SV=1	BruAb1_0926	0.6355	0.00220429	Down
Biological Process	response to chemical	1.12	0.323442	Q578J3	Alkyl hydroperoxide reductase C OS=Brucella abortus biovar 1 (strain 9-941) OX=262698 GN=ahpC PE=3 SV=1	ahpC	1.6118	4.01394e-05	Up
Biological Process	response to chemical	1.12	0.323442	Q57B27	Chaperone protein ClpB OS=Brucella abortus biovar 1 (strain 9-941) OX=262698 GN=clpB PE=3 SV=1	clpB	3.3479	1.6108e-07	Up
Biological Process	response to chemical	1.12	0.323442	Q57C72	Penicillin-binding protein OS=Brucella abortus biovar 1 (strain 9-941) OX=262698 GN=BruAb1_1432 PE=4 SV=1	BruAb1_1432	0.2651	0.00400603	Down
Biological Process	response to chemical	1.12	0.323442	Q57BR0	Isocitrase OS=Brucella abortus biovar 1 (strain 9-941) OX=262698 GN=aceA PE=4 SV=1	aceA	0.1478	5.64045e-06	Down
Biological Process	response to chemical	1.12	0.323442	P15453	Superoxide dismutase [Cu-Zn] OS=Brucella abortus biovar 1 (strain 9-941) OX=262698 GN=sodC PE=1 SV=2	sodC	2.615	0.000313572	Up
Biological Process	response to chemical	1.12	0.323442	Q57AG4	PtsH, phosphocarrier protein HPr OS=Brucella abortus biovar 1 (strain 9-941) OX=262698 GN=ptsH PE=4 SV=1	ptsH	0.4428	0.0154456	Down
Biological Process	carbohydrate metabolic process	1.16	0.309464	Q2YMQ2	Xylose isomerase OS=Brucella abortus (strain 2308) OX=359391 GN=xylA PE=3 SV=1	xylA	1.5313	0.00247801	Up
Biological Process	response to chemical	1.12	0.323442	Q2YNX7	DNA gyrase subunit B OS=Brucella abortus (strain 2308) OX=359391 GN=gyrB PE=3 SV=1	gyrB	0.6093	6.71644e-05	Down
Biological Process	response to chemical	1.12	0.323442	Q2YR72	Cell division ATP-binding protein FtsE OS=Brucella abortus (strain 2308) OX=359391 GN=ftsE PE=3 SV=1	ftsE	1.7744	0.000855003	Up
Biological Process	response to stress	1.09	0.325507	Q577X8	Transcription-repair-coupling factor OS=Brucella abortus biovar 1 (strain 9-941) OX=262698 GN=mfd PE=3 SV=1	mfd	0.6378	8.93139e-05	Down
Biological Process	response to stress	1.09	0.325507	Q57BM6	RNA polymerase sigma factor RpoH OS=Brucella abortus biovar 1 (strain 9-941) OX=262698 GN=rpoH PE=3 SV=1	rpoH	0.5767	0.00031523	Down
Biological Process	response to stress	1.09	0.325507	Q57CM5	Single-stranded-DNA-specific exonuclease RecJ OS=Brucella abortus biovar 1 (strain 9-941) OX=262698 GN=recJ PE=3 SV=1	recJ	0.5618	0.000120809	Down
Biological Process	response to stress	1.09	0.325507	P15453	Superoxide dismutase [Cu-Zn] OS=Brucella abortus biovar 1 (strain 9-941) OX=262698 GN=sodC PE=1 SV=2	sodC	2.615	0.000313572	Up
Biological Process	response to chemical	1.12	0.323442	Q2YRN8	Transcription elongation factor GreA OS=Brucella abortus (strain 2308) OX=359391 GN=greA PE=3 SV=1	greA	1.6785	0.000138859	Up
Biological Process	response to chemical	1.12	0.323442	Q2YIJ2	10 kDa chaperonin OS=Brucella abortus (strain 2308) OX=359391 GN=groS PE=3 SV=1	groS	3.5838	4.50265e-06	Up
Biological Process	response to chemical	1.12	0.323442	Q2YJZ2	Protein NrdI OS=Brucella abortus (strain 2308) OX=359391 GN=nrdI PE=3 SV=1	nrdI	0.4134	0.00783414	Down
Biological Process	response to chemical	1.12	0.323442	Q2YNH7	Solute-binding protein/glutamate receptor:Ionotropic glutamate receptor:Bacterial extracellular solute-binding protein, family 3 OS=Brucella abortus (strain 2308) OX=359391 GN=BAB1_0881 PE=3 SV=1	BAB1_0881	2.0082	0.00011018	Up
Biological Process	response to chemical	1.12	0.323442	Q2YRA4	30S ribosomal protein S17 OS=Brucella abortus (strain 2308) OX=359391 GN=rpsQ PE=3 SV=1	rpsQ	0.4921	0.00432116	Down
Biological Process	response to chemical	1.12	0.323442	Q2YKM8	50S ribosomal protein L33 OS=Brucella abortus (strain 2308) OX=359391 GN=rpmG PE=3 SV=1	rpmG	0.5757	0.0174133	Down
Biological Process	response to chemical	1.12	0.323442	Q2YQV2	Chaperone protein DnaK OS=Brucella abortus (strain 2308) OX=359391 GN=dnaK PE=2 SV=1	dnaK	2.0825	1.16036e-05	Up
Biological Process	response to chemical	1.12	0.323442	Q2YIE9	Heat shock protein Hsp20 OS=Brucella abortus (strain 2308) OX=359391 GN=BAB2_0050 PE=3 SV=1	BAB2_0050	24.5483	3.75064e-07	Up
Biological Process	response to chemical	1.12	0.323442	Q2YJP1	Peptidase family U6, penicillin-insensitive murein endopeptidase OS=Brucella abortus (strain 2308) OX=359391 GN=mepA PE=4 SV=1	mepA	0.0856	0.000131778	Down
Biological Process	response to chemical	1.12	0.323442	Q2YL65	Thiolase OS=Brucella abortus (strain 2308) OX=359391 GN=BAB2_0443 PE=3 SV=1	BAB2_0443	1.5387	0.00198636	Up
Biological Process	response to chemical	1.12	0.323442	Q2YRP3	Thioredoxin reductase OS=Brucella abortus (strain 2308) OX=359391 GN=trxB PE=3 SV=1	trxB	0.2377	0.000235393	Down
Biological Process	response to chemical	1.12	0.323442	Q2YNK6	Bacterial regulatory proteins, AsnC family OS=Brucella abortus (strain 2308) OX=359391 GN=BAB1_0887 PE=4 SV=1	BAB1_0887	1.5417	0.000952756	Up
Biological Process	response to chemical	1.12	0.323442	Q2YLW8	Thiamine-binding periplasmic protein OS=Brucella abortus (strain 2308) OX=359391 GN=thiB PE=3 SV=1	thiB	3.1846	3.68902e-06	Up
Biological Process	response to stress	1.09	0.325507	Q57BR0	Isocitrase OS=Brucella abortus biovar 1 (strain 9-941) OX=262698 GN=aceA PE=4 SV=1	aceA	0.1478	5.64045e-06	Down
Biological Process	carbohydrate metabolic process	1.16	0.309464	Q2YIH7	Uncharacterized protein OS=Brucella abortus (strain 2308) OX=359391 GN=BAB2_0207 PE=4 SV=1	BAB2_0207	1.6969	8.21599e-05	Up
Biological Process	carbohydrate metabolic process	1.16	0.309464	Q2YMQ1	Xylulose kinase OS=Brucella abortus (strain 2308) OX=359391 GN=xylB PE=3 SV=1	xylB	2.2553	0.000797968	Up
Biological Process	cellular nitrogen compound biosynthetic process	1.06	0.300788	Q2YRN8	Transcription elongation factor GreA OS=Brucella abortus (strain 2308) OX=359391 GN=greA PE=3 SV=1	greA	1.6785	0.000138859	Up
Biological Process	cellular nitrogen compound biosynthetic process	1.06	0.300788	Q2YMF0	1-deoxy-D-xylulose-5-phosphate synthase OS=Brucella abortus (strain 2308) OX=359391 GN=dxs PE=3 SV=1	dxs	0.1259	0.000831874	Down
Biological Process	cellular nitrogen compound biosynthetic process	1.06	0.300788	Q2YNK0	Deoxyguanosinetriphosphate triphosphohydrolase-like protein OS=Brucella abortus (strain 2308) OX=359391 GN=BAB1_0895 PE=3 SV=1	BAB1_0895	1.9074	0.000846051	Up
Biological Process	cellular nitrogen compound biosynthetic process	1.06	0.300788	Q2YS10	Oxygen-dependent coproporphyrinogen-III oxidase OS=Brucella abortus (strain 2308) OX=359391 GN=hemF PE=3 SV=1	hemF	1.7169	0.000178762	Up
Biological Process	cellular nitrogen compound biosynthetic process	1.06	0.300788	Q2YRG4	Deoxyuridine 5'-triphosphate nucleotidohydrolase OS=Brucella abortus (strain 2308) OX=359391 GN=dut PE=1 SV=1	dut	1.6549	0.002867	Up
Biological Process	cellular nitrogen compound biosynthetic process	1.06	0.300788	Q2YPY4	Phosphopantetheine adenylyltransferase OS=Brucella abortus (strain 2308) OX=359391 GN=coaD PE=3 SV=1	coaD	2.0121	0.000485182	Up
Biological Process	cellular nitrogen compound biosynthetic process	1.06	0.300788	Q2YLL7	50S ribosomal protein L21 OS=Brucella abortus (strain 2308) OX=359391 GN=rplU PE=3 SV=1	rplU	0.4451	0.00446753	Down
Biological Process	cellular nitrogen compound biosynthetic process	1.06	0.300788	Q2YRC4	Elongation factor P OS=Brucella abortus (strain 2308) OX=359391 GN=efp PE=3 SV=1	efp	0.0269	0.000278367	Down
Biological Process	cellular nitrogen compound biosynthetic process	1.06	0.300788	Q2YRA5	50S ribosomal protein L14 OS=Brucella abortus (strain 2308) OX=359391 GN=rplN PE=3 SV=1	rplN	0.4741	8.83962e-05	Down
Biological Process	cellular nitrogen compound biosynthetic process	1.06	0.300788	Q2YRT2	50S ribosomal protein L18 OS=Brucella abortus (strain 2308) OX=359391 GN=rplR PE=3 SV=1	rplR	0.6025	0.00942399	Down
Biological Process	cellular nitrogen compound biosynthetic process	1.06	0.300788	Q2YQS6	Endoribonuclease YbeY OS=Brucella abortus (strain 2308) OX=359391 GN=ybeY PE=3 SV=2	ybeY	2.9575	0.000275987	Up
Biological Process	cellular nitrogen compound biosynthetic process	1.06	0.300788	Q2YR56	50S ribosomal protein L28 OS=Brucella abortus (strain 2308) OX=359391 GN=rpmB PE=3 SV=1	rpmB	0.2805	2.1384e-05	Down
Biological Process	cellular nitrogen compound biosynthetic process	1.06	0.300788	Q2YPH2	Ornithine carbamoyltransferase OS=Brucella abortus (strain 2308) OX=359391 GN=arcB PE=3 SV=1	arcB	0.6162	0.00055048	Down
Biological Process	cellular nitrogen compound biosynthetic process	1.06	0.300788	Q2YRA1	30S ribosomal protein S3 OS=Brucella abortus (strain 2308) OX=359391 GN=rpsC PE=3 SV=1	rpsC	0.2803	1.24688e-05	Down
Biological Process	cellular nitrogen compound biosynthetic process	1.06	0.300788	Q2YRA4	30S ribosomal protein S17 OS=Brucella abortus (strain 2308) OX=359391 GN=rpsQ PE=3 SV=1	rpsQ	0.4921	0.00432116	Down
Biological Process	cellular nitrogen compound biosynthetic process	1.06	0.300788	Q2YRA6	50S ribosomal protein L24 OS=Brucella abortus (strain 2308) OX=359391 GN=rplX PE=3 SV=1	rplX	0.5604	0.00120519	Down
Biological Process	cellular nitrogen compound biosynthetic process	1.06	0.300788	Q2YQM7	Pyridoxine 5'-phosphate synthase OS=Brucella abortus (strain 2308) OX=359391 GN=pdxJ PE=3 SV=1	pdxJ	1.5898	0.00470791	Up
Biological Process	carbohydrate metabolic process	1.16	0.309464	Q2YRR7	Triosephosphate isomerase OS=Brucella abortus (strain 2308) OX=359391 GN=tpiA-1 PE=3 SV=1	tpiA-1	0.546	0.000150976	Down
Biological Process	cellular nitrogen compound biosynthetic process	1.06	0.300788	Q2YJP8	Elongation factor 4 OS=Brucella abortus (strain 2308) OX=359391 GN=lepA PE=3 SV=1	lepA	0.4609	3.31368e-05	Down
Biological Process	carbohydrate metabolic process	1.16	0.309464	Q57BR0	Isocitrase OS=Brucella abortus biovar 1 (strain 9-941) OX=262698 GN=aceA PE=4 SV=1	aceA	0.1478	5.64045e-06	Down
Biological Process	carbohydrate metabolic process	1.16	0.309464	Q2YNI1	Aldose 1-epimerase OS=Brucella abortus (strain 2308) OX=359391 GN=galM PE=3 SV=1	galM	2.0588	0.000519909	Up
Biological Process	carbohydrate metabolic process	1.16	0.309464	Q2YJ20	2-keto-3-deoxy-galactonokinase OS=Brucella abortus (strain 2308) OX=359391 GN=BAB2_0295 PE=4 SV=1	BAB2_0295	2.2574	0.000109032	Up
Biological Process	carbohydrate metabolic process	1.16	0.309464	Q2YPS4	Phosphoglucomutase/phosphomannomutase:Phosphogluc omutase/phosphomannomutase C terminal:Phosphoglucomutase/phosphomannomutase OS=Brucella abortus (strain 2308) OX=359391 GN=pgm PE=3 SV=1	pgm	1.5862	0.000764168	Up
Biological Process	carbohydrate metabolic process	1.16	0.309464	P0C110	Acyl-[acyl-carrier-protein]--UDP-N-acetylglucosamine O-acyltransferase OS=Brucella abortus biovar 1 (strain 9-941) OX=262698 GN=lpxA PE=3 SV=1	lpxA	0.3376	0.000150356	Down
Biological Process	carbohydrate metabolic process	1.16	0.309464	Q57EQ8	Acyl carrier protein OS=Brucella abortus biovar 1 (strain 9-941) OX=262698 GN=acpP PE=3 SV=1	acpP	1.9065	1.90578e-07	Up
Biological Process	carbohydrate metabolic process	1.16	0.309464	P0C119	L-erythrulose-1-phosphate isomerase OS=Brucella abortus biovar 1 (strain 9-941) OX=262698 GN=eryH PE=3 SV=1	eryH	0.6342	0.000481377	Down
Biological Process	carbohydrate metabolic process	1.16	0.309464	Q57BJ0	Phosphoglucosamine mutase OS=Brucella abortus biovar 1 (strain 9-941) OX=262698 GN=glmM PE=3 SV=1	glmM	0.3473	0.000374558	Down
Biological Process	carbohydrate metabolic process	1.16	0.309464	Q578Q9	Phosphogluconate dehydratase OS=Brucella abortus biovar 1 (strain 9-941) OX=262698 GN=edd PE=3 SV=1	edd	0.1805	0.00348907	Down
Biological Process	carbohydrate metabolic process	1.16	0.309464	Q57FX6	3-deoxy-manno-octulosonate cytidylyltransferase OS=Brucella abortus biovar 1 (strain 9-941) OX=262698 GN=kdsB PE=3 SV=1	kdsB	1.5733	8.79088e-06	Up
Biological Process	carbohydrate metabolic process	1.16	0.309464	Q57FS8	Aconitate hydratase OS=Brucella abortus biovar 1 (strain 9-941) OX=262698 GN=acnA PE=3 SV=1	acnA	0.5919	0.000155101	Down
Biological Process	carbohydrate metabolic process	1.16	0.309464	Q57DQ6	Ribulose-phosphate 3-epimerase OS=Brucella abortus biovar 1 (strain 9-941) OX=262698 GN=rpe PE=3 SV=1	rpe	2.0865	0.000974652	Up
Biological Process	carbohydrate metabolic process	1.16	0.309464	Q57B58	MmsA, methylmalonic acid semialdehyde dehydrogenase OS=Brucella abortus biovar 1 (strain 9-941) OX=262698 GN=mmsA PE=4 SV=1	mmsA	1.6295	0.00205662	Up
Biological Process	carbohydrate metabolic process	1.16	0.309464	Q578Q7	Glucose-6-phosphate 1-dehydrogenase OS=Brucella abortus biovar 1 (strain 9-941) OX=262698 GN=zwf PE=3 SV=1	zwf	1.7802	3.78005e-05	Up
Biological Process	carbohydrate metabolic process	1.16	0.309464	Q576H4	XylF, D-xylose ABC transporter, periplasmic D-xylose-binding protein OS=Brucella abortus biovar 1 (strain 9-941) OX=262698 GN=xylF PE=4 SV=1	xylF	4.1386	0.00329749	Up
Biological Process	carbohydrate metabolic process	1.16	0.309464	Q577K0	Putative N-acetylmannosamine-6-phosphate 2-epimerase OS=Brucella abortus biovar 1 (strain 9-941) OX=262698 GN=nanE PE=3 SV=1	nanE	1.5744	0.00193089	Up
Biological Process	carbohydrate metabolic process	1.16	0.309464	F8WJS4	Hypothetical membrane protein OS=Brucella abortus biovar 1 (strain 9-941) OX=262698 GN=BruAb1_1285 PE=4 SV=1	BruAb1_1285	1.6525	0.000603798	Up
Biological Process	carbohydrate metabolic process	1.16	0.309464	Q579F5	2-dehydro-3-deoxyphosphogalactonate aldolase, hypothetical OS=Brucella abortus biovar 1 (strain 9-941) OX=262698 GN=BruAb2_0295 PE=3 SV=1	BruAb2_0295	1.9266	3.57506e-05	Up
Biological Process	response to stress	1.09	0.325507	Q57AI7	DNA polymerase III subunit epsilon OS=Brucella abortus biovar 1 (strain 9-941) OX=262698 GN=dnaQ PE=4 SV=1	dnaQ	0.327	0.00167352	Down
Biological Process	response to stress	1.09	0.325507	Q578Z6	50S ribosomal subunit assembly factor BipA OS=Brucella abortus biovar 1 (strain 9-941) OX=262698 GN=bipA PE=3 SV=1	bipA	0.4545	0.000376435	Down
Biological Process	response to stress	1.09	0.325507	Q57D27	GTPase HflX OS=Brucella abortus biovar 1 (strain 9-941) OX=262698 GN=hflX PE=3 SV=1	hflX	2.2688	7.61394e-05	Up
Biological Process	vitamin biosynthetic process	1.23	0.338115	Q2YP58	Thiazole synthase OS=Brucella abortus (strain 2308) OX=359391 GN=thiG PE=3 SV=1	thiG	3.8205	1.1729e-05	Up
Biological Process	vitamin biosynthetic process	1.23	0.338115	Q2YPI2	Pantothenate synthetase OS=Brucella abortus (strain 2308) OX=359391 GN=panC PE=3 SV=1	panC	0.6586	0.00376005	Down
Biological Process	vitamin biosynthetic process	1.23	0.338115	Q2YMD1	Pyridoxine/pyridoxamine 5'-phosphate oxidase OS=Brucella abortus (strain 2308) OX=359391 GN=pdxH PE=3 SV=1	pdxH	1.7618	0.00233719	Up
Biological Process	vitamin biosynthetic process	1.23	0.338115	Q2YN92	Riboflavin synthase OS=Brucella abortus (strain 2308) OX=359391 GN=ribE PE=1 SV=1	ribE	2.5008	2.2611e-05	Up
Biological Process	vitamin biosynthetic process	1.23	0.338115	Q577P8	Biotin synthase OS=Brucella abortus biovar 1 (strain 9-941) OX=262698 GN=bioB PE=3 SV=2	bioB	0.099	9.89224e-05	Down
Biological Process	vitamin biosynthetic process	1.23	0.338115	Q57DY1	6,7-dimethyl-8-ribityllumazine synthase 1 OS=Brucella abortus biovar 1 (strain 9-941) OX=262698 GN=ribH1 PE=3 SV=1	ribH1	1.6093	0.00174504	Up
Biological Process	vitamin biosynthetic process	1.23	0.338115	Q57FG6	Thiamine-phosphate synthase OS=Brucella abortus biovar 1 (strain 9-941) OX=262698 GN=BruAb1_0209 PE=3 SV=1	BruAb1_0209	3.611	7.41973e-06	Up
Biological Process	vitamin biosynthetic process	1.23	0.338115	Q2YQM7	Pyridoxine 5'-phosphate synthase OS=Brucella abortus (strain 2308) OX=359391 GN=pdxJ PE=3 SV=1	pdxJ	1.5898	0.00470791	Up
Biological Process	vitamin biosynthetic process	1.23	0.338115	Q57CJ3	Corrinoid adenosyltransferase OS=Brucella abortus biovar 1 (strain 9-941) OX=262698 GN=cobO PE=3 SV=1	cobO	0.4706	0.000922127	Down
Biological Process	response to stress	1.09	0.325507	Q2YS31	tRNA dimethylallyltransferase OS=Brucella abortus (strain 2308) OX=359391 GN=miaA PE=3 SV=1	miaA	2.0649	0.0131031	Up
Biological Process	response to stress	1.09	0.325507	Q2YIJ2	10 kDa chaperonin OS=Brucella abortus (strain 2308) OX=359391 GN=groS PE=3 SV=1	groS	3.5838	4.50265e-06	Up
Biological Process	response to stress	1.09	0.325507	Q2YQZ3	ATP-dependent protease subunit HslV OS=Brucella abortus (strain 2308) OX=359391 GN=hslV PE=3 SV=1	hslV	2.2967	0.00361549	Up
Biological Process	response to stress	1.09	0.325507	Q2YQS6	Endoribonuclease YbeY OS=Brucella abortus (strain 2308) OX=359391 GN=ybeY PE=3 SV=2	ybeY	2.9575	0.000275987	Up
Biological Process	response to stress	1.09	0.325507	Q2YNZ0	DNA mismatch repair protein MutS OS=Brucella abortus (strain 2308) OX=359391 GN=mutS PE=3 SV=1	mutS	0.1822	2.10988e-05	Down
Biological Process	response to stress	1.09	0.325507	Q2YP35	Protein GrpE OS=Brucella abortus (strain 2308) OX=359391 GN=grpE PE=3 SV=1	grpE	3.7779	3.74342e-06	Up
Biological Process	response to stress	1.09	0.325507	Q2YNH5	DNA polymerase III subunit alpha OS=Brucella abortus (strain 2308) OX=359391 GN=BAB1_0845 PE=4 SV=1	BAB1_0845	0.2503	5.86372e-07	Down
Biological Process	response to stress	1.09	0.325507	Q2YJP8	Elongation factor 4 OS=Brucella abortus (strain 2308) OX=359391 GN=lepA PE=3 SV=1	lepA	0.4609	3.31368e-05	Down
Biological Process	response to stress	1.09	0.325507	Q2YQV2	Chaperone protein DnaK OS=Brucella abortus (strain 2308) OX=359391 GN=dnaK PE=2 SV=1	dnaK	2.0825	1.16036e-05	Up
Biological Process	vitamin biosynthetic process	1.23	0.338115	Q2YPY4	Phosphopantetheine adenylyltransferase OS=Brucella abortus (strain 2308) OX=359391 GN=coaD PE=3 SV=1	coaD	2.0121	0.000485182	Up
Biological Process	water-soluble vitamin biosynthetic process	1.23	0.338115	Q57CJ3	Corrinoid adenosyltransferase OS=Brucella abortus biovar 1 (strain 9-941) OX=262698 GN=cobO PE=3 SV=1	cobO	0.4706	0.000922127	Down
Biological Process	aerobic respiration	1.33	0.347158	Q2YRK5	Malate synthase G OS=Brucella abortus (strain 2308) OX=359391 GN=glcB PE=3 SV=1	glcB	1.5404	0.000110018	Up
Biological Process	aerobic respiration	1.33	0.347158	Q2YNT5	Fumarate hydratase class I OS=Brucella abortus (strain 2308) OX=359391 GN=BAB1_0977 PE=3 SV=1	BAB1_0977	0.5387	3.90597e-05	Down
Biological Process	aerobic respiration	1.33	0.347158	Q2YIJ6	Fumarate hydratase class II OS=Brucella abortus (strain 2308) OX=359391 GN=fumC PE=3 SV=1	fumC	1.8796	0.0074654	Up
Biological Process	aerobic respiration	1.33	0.347158	Q57AX5	2-oxoglutarate dehydrogenase E1 component OS=Brucella abortus biovar 1 (strain 9-941) OX=262698 GN=sucA PE=3 SV=1	sucA	0.6602	3.66754e-05	Down
Biological Process	aerobic respiration	1.33	0.347158	Q57FS8	Aconitate hydratase OS=Brucella abortus biovar 1 (strain 9-941) OX=262698 GN=acnA PE=3 SV=1	acnA	0.5919	0.000155101	Down
Biological Process	aerobic respiration	1.33	0.347158	Q57AW9	ATPase n2B(predicted) OS=Brucella abortus biovar 1 (strain 9-941) OX=262698 GN=BruAb1_1905 PE=4 SV=1	BruAb1_1905	0.4419	0.00414514	Down
Biological Process	water-soluble vitamin biosynthetic process	1.23	0.338115	Q2YMF0	1-deoxy-D-xylulose-5-phosphate synthase OS=Brucella abortus (strain 2308) OX=359391 GN=dxs PE=3 SV=1	dxs	0.1259	0.000831874	Down
Biological Process	vitamin biosynthetic process	1.23	0.338115	Q2YMF0	1-deoxy-D-xylulose-5-phosphate synthase OS=Brucella abortus (strain 2308) OX=359391 GN=dxs PE=3 SV=1	dxs	0.1259	0.000831874	Down
Biological Process	water-soluble vitamin biosynthetic process	1.23	0.338115	Q2YPY4	Phosphopantetheine adenylyltransferase OS=Brucella abortus (strain 2308) OX=359391 GN=coaD PE=3 SV=1	coaD	2.0121	0.000485182	Up
Biological Process	water-soluble vitamin biosynthetic process	1.23	0.338115	Q2YP58	Thiazole synthase OS=Brucella abortus (strain 2308) OX=359391 GN=thiG PE=3 SV=1	thiG	3.8205	1.1729e-05	Up
Biological Process	water-soluble vitamin biosynthetic process	1.23	0.338115	Q2YPI2	Pantothenate synthetase OS=Brucella abortus (strain 2308) OX=359391 GN=panC PE=3 SV=1	panC	0.6586	0.00376005	Down
Biological Process	water-soluble vitamin biosynthetic process	1.23	0.338115	Q2YMD1	Pyridoxine/pyridoxamine 5'-phosphate oxidase OS=Brucella abortus (strain 2308) OX=359391 GN=pdxH PE=3 SV=1	pdxH	1.7618	0.00233719	Up
Biological Process	water-soluble vitamin biosynthetic process	1.23	0.338115	Q2YN92	Riboflavin synthase OS=Brucella abortus (strain 2308) OX=359391 GN=ribE PE=1 SV=1	ribE	2.5008	2.2611e-05	Up
Biological Process	water-soluble vitamin biosynthetic process	1.23	0.338115	Q577P8	Biotin synthase OS=Brucella abortus biovar 1 (strain 9-941) OX=262698 GN=bioB PE=3 SV=2	bioB	0.099	9.89224e-05	Down
Biological Process	water-soluble vitamin biosynthetic process	1.23	0.338115	Q57DY1	6,7-dimethyl-8-ribityllumazine synthase 1 OS=Brucella abortus biovar 1 (strain 9-941) OX=262698 GN=ribH1 PE=3 SV=1	ribH1	1.6093	0.00174504	Up
Biological Process	water-soluble vitamin biosynthetic process	1.23	0.338115	Q57FG6	Thiamine-phosphate synthase OS=Brucella abortus biovar 1 (strain 9-941) OX=262698 GN=BruAb1_0209 PE=3 SV=1	BruAb1_0209	3.611	7.41973e-06	Up
Biological Process	water-soluble vitamin biosynthetic process	1.23	0.338115	Q2YQM7	Pyridoxine 5'-phosphate synthase OS=Brucella abortus (strain 2308) OX=359391 GN=pdxJ PE=3 SV=1	pdxJ	1.5898	0.00470791	Up
Biological Process	response to stress	1.09	0.325507	Q2YIE9	Heat shock protein Hsp20 OS=Brucella abortus (strain 2308) OX=359391 GN=BAB2_0050 PE=3 SV=1	BAB2_0050	24.5483	3.75064e-07	Up
Biological Process	response to stress	1.09	0.325507	Q2YLQ1	Succinate dehydrogenase flavoprotein subunit OS=Brucella abortus (strain 2308) OX=359391 GN=BAB1_1901 PE=3 SV=1	BAB1_1901	0.5629	0.000113833	Down
Biological Process	response to stress	1.09	0.325507	Q2YL65	Thiolase OS=Brucella abortus (strain 2308) OX=359391 GN=BAB2_0443 PE=3 SV=1	BAB2_0443	1.5387	0.00198636	Up
Biological Process	response to stress	1.09	0.325507	Q57C96	DNA helicase OS=Brucella abortus biovar 1 (strain 9-941) OX=262698 GN=BruAb1_1408 PE=4 SV=1	BruAb1_1408	0.3244	0.00056879	Down
Biological Process	response to stress	1.09	0.325507	Q57DH8	FeS assembly protein SufD(predicted) OS=Brucella abortus biovar 1 (strain 9-941) OX=262698 GN=BruAb1_0942 PE=3 SV=1	BruAb1_0942	0.5918	0.00194493	Down
Biological Process	response to stress	1.09	0.325507	Q57FS8	Aconitate hydratase OS=Brucella abortus biovar 1 (strain 9-941) OX=262698 GN=acnA PE=3 SV=1	acnA	0.5919	0.000155101	Down
Biological Process	response to stress	1.09	0.325507	Q57DB6	Phospho-2-dehydro-3-deoxyheptonate aldolase OS=Brucella abortus biovar 1 (strain 9-941) OX=262698 GN=dhs PE=3 SV=1	dhs	0.2524	1.20976e-05	Down
Biological Process	response to stress	1.09	0.325507	Q57DB7	Glutathione reductase OS=Brucella abortus biovar 1 (strain 9-941) OX=262698 GN=gor PE=3 SV=1	gor	1.716	0.000443589	Up
Biological Process	response to stress	1.09	0.325507	Q57B58	MmsA, methylmalonic acid semialdehyde dehydrogenase OS=Brucella abortus biovar 1 (strain 9-941) OX=262698 GN=mmsA PE=4 SV=1	mmsA	1.6295	0.00205662	Up
Biological Process	response to stress	1.09	0.325507	Q57CX0	ClpA, ATP-dependent Clp protease, ATP-binding subunit ClpA OS=Brucella abortus biovar 1 (strain 9-941) OX=262698 GN=clpA PE=3 SV=1	clpA	0.6521	1.73089e-05	Down
Biological Process	response to stress	1.09	0.325507	Q579R5	GlcD, glycolate oxidase, subunit GlcD OS=Brucella abortus biovar 1 (strain 9-941) OX=262698 GN=glcD PE=4 SV=1	glcD	0.2204	0.000619598	Down
Biological Process	response to stress	1.09	0.325507	Q578J3	Alkyl hydroperoxide reductase C OS=Brucella abortus biovar 1 (strain 9-941) OX=262698 GN=ahpC PE=3 SV=1	ahpC	1.6118	4.01394e-05	Up
Biological Process	response to stress	1.09	0.325507	Q57E07	MetC, cystathionine beta-lyase OS=Brucella abortus biovar 1 (strain 9-941) OX=262698 GN=metC PE=3 SV=1	metC	0.588	0.0011514	Down
Biological Process	response to stress	1.09	0.325507	Q577K0	Putative N-acetylmannosamine-6-phosphate 2-epimerase OS=Brucella abortus biovar 1 (strain 9-941) OX=262698 GN=nanE PE=3 SV=1	nanE	1.5744	0.00193089	Up
Biological Process	response to stress	1.09	0.325507	Q578A4	Ribonuclease R OS=Brucella abortus biovar 1 (strain 9-941) OX=262698 GN=rnr PE=3 SV=1	rnr	0.6456	0.000531183	Down
Biological Process	response to stress	1.09	0.325507	Q57BB6	Hypothetical transcriptional regulator OS=Brucella abortus biovar 1 (strain 9-941) OX=262698 GN=BruAb1_1750 PE=4 SV=1	BruAb1_1750	0.1463	0.000109985	Down
Biological Process	response to stress	1.09	0.325507	Q57CW9	ATP-dependent Clp protease adapter protein ClpS OS=Brucella abortus biovar 1 (strain 9-941) OX=262698 GN=clpS PE=3 SV=1	clpS	2.3385	0.000874301	Up
Biological Process	response to stress	1.09	0.325507	Q577B2	NarJ, respiratory nitrate reductase, delta subunit OS=Brucella abortus biovar 1 (strain 9-941) OX=262698 GN=narJ PE=4 SV=1	narJ	0.0407	4.01228e-05	Down
Biological Process	response to stress	1.09	0.325507	Q57B27	Chaperone protein ClpB OS=Brucella abortus biovar 1 (strain 9-941) OX=262698 GN=clpB PE=3 SV=1	clpB	3.3479	1.6108e-07	Up
Biological Process	response to stress	1.09	0.325507	Q57AW0	Mutator mutT protein, hypothetical OS=Brucella abortus biovar 1 (strain 9-941) OX=262698 GN=BruAb1_1915 PE=3 SV=1	BruAb1_1915	0.4791	6.91897e-05	Down
Biological Process	response to stress	1.09	0.325507	Q57FL3	Heat shock protein, Hsp20 family OS=Brucella abortus biovar 1 (strain 9-941) OX=262698 GN=BruAb1_0159 PE=3 SV=1	BruAb1_0159	6.038	1.14535e-06	Up
Biological Process	response to stress	1.09	0.325507	Q577U2	Oligopeptide ABC transporter, periplasmic oligopeptide-binding protein OS=Brucella abortus biovar 1 (strain 9-941) OX=262698 GN=BruAb2_0685 PE=3 SV=1	BruAb2_0685	2.1624	0.000141448	Up
Biological Process	response to stress	1.09	0.325507	Q57BA8	50S ribosomal protein L32 OS=Brucella abortus biovar 1 (strain 9-941) OX=262698 GN=rpmF PE=3 SV=1	rpmF	0.3777	0.0183453	Down
Biological Process	response to stress	1.09	0.325507	Q2YRP3	Thioredoxin reductase OS=Brucella abortus (strain 2308) OX=359391 GN=trxB PE=3 SV=1	trxB	0.2377	0.000235393	Down
Biological Process	response to stress	1.09	0.325507	Q2YNT5	Fumarate hydratase class I OS=Brucella abortus (strain 2308) OX=359391 GN=BAB1_0977 PE=3 SV=1	BAB1_0977	0.5387	3.90597e-05	Down
Biological Process	response to stress	1.09	0.325507	Q2YKG1	Bacterial extracellular solute-binding protein, family 5 OS=Brucella abortus (strain 2308) OX=359391 GN=BAB2_0699 PE=3 SV=1	BAB2_0699	1.9216	2.83782e-05	Up
Biological Process	response to stress	1.09	0.325507	Q2YP76	Substrate-binding region of ABC-type glycine betaine transport system OS=Brucella abortus (strain 2308) OX=359391 GN=BAB1_0226 PE=1 SV=1	BAB1_0226	2.5363	0.000649744	Up
Biological Process	response to stress	1.09	0.325507	Q2YP28	Uroporphyrinogen III methylase OS=Brucella abortus (strain 2308) OX=359391 GN=cysG PE=3 SV=1	cysG	0.0828	5.34523e-06	Down
Biological Process	response to stress	1.09	0.325507	Q2YIY7	Putative peptidoglycan binding domain 1:Sel1-like repeat OS=Brucella abortus (strain 2308) OX=359391 GN=BAB2_0413 PE=4 SV=1	BAB2_0413	0.1934	0.00011219	Down
Biological Process	response to stress	1.09	0.325507	Q2YJY3	Cytochrome c heme-binding site:4Fe-4S ferredoxin, iron-sulfur binding domain:Nitrate reductase, beta subunit OS=Brucella abortus (strain 2308) OX=359391 GN=narH PE=4 SV=1	narH	0.5653	8.26482e-06	Down
Biological Process	response to stress	1.09	0.325507	Q2YPS4	Phosphoglucomutase/phosphomannomutase:Phosphogluc omutase/phosphomannomutase C terminal:Phosphoglucomutase/phosphomannomutase OS=Brucella abortus (strain 2308) OX=359391 GN=pgm PE=3 SV=1	pgm	1.5862	0.000764168	Up
Biological Process	response to stress	1.09	0.325507	Q2YKW0	Multicopper oxidase, type 1:Multicopper oxidase, copper-binding:Twin-arginine translocation pathway signal OS=Brucella abortus (strain 2308) OX=359391 GN=BAB2_0534 PE=4 SV=1	BAB2_0534	2.1009	0.0355799	Up
Biological Process	response to stress	1.09	0.325507	Q2YQT2	Ferritin:DNA-binding protein Dps OS=Brucella abortus (strain 2308) OX=359391 GN=BAB1_2150 PE=3 SV=1	BAB1_2150	2.5165	9.26292e-06	Up
Biological Process	response to stress	1.09	0.325507	Q2YM11	50S ribosomal protein L11 OS=Brucella abortus (strain 2308) OX=359391 GN=rplK PE=3 SV=1	rplK	0.5098	0.000152964	Down
Biological Process	response to stress	1.09	0.325507	Q579M7	DNA mismatch repair protein MutL OS=Brucella abortus biovar 1 (strain 9-941) OX=262698 GN=mutL PE=3 SV=1	mutL	0.2225	0.000109999	Down
Biological Process	response to stress	1.09	0.325507	P0CB35	60 kDa chaperonin OS=Brucella abortus biovar 1 (strain 9-941) OX=262698 GN=groL PE=3 SV=1	groL	3.2206	1.54246e-06	Up
Biological Process	response to stress	1.09	0.325507	Q57E41	UvrABC system protein C OS=Brucella abortus biovar 1 (strain 9-941) OX=262698 GN=uvrC PE=3 SV=1	uvrC	0.2839	0.000637589	Down
Biological Process	response to stress	1.09	0.325507	Q57BH6	Crossover junction endodeoxyribonuclease RuvC OS=Brucella abortus biovar 1 (strain 9-941) OX=262698 GN=ruvC PE=3 SV=1	ruvC	0.1521	8.82814e-07	Down
Biological Process	response to stress	1.09	0.325507	Q57B54	RNA pyrophosphohydrolase OS=Brucella abortus biovar 1 (strain 9-941) OX=262698 GN=rppH PE=3 SV=1	rppH	0.4421	0.00601686	Down
Biological Process	response to stress	1.09	0.325507	P0DN85	Protein RecA OS=Brucella abortus biovar 1 (strain 9-941) OX=262698 GN=recA PE=3 SV=1	recA	0.4177	0.000449183	Down
Biological Process	regulation of biological process	1.08	0.392454	Q2YNZ0	DNA mismatch repair protein MutS OS=Brucella abortus (strain 2308) OX=359391 GN=mutS PE=3 SV=1	mutS	0.1822	2.10988e-05	Down
Biological Process	regulation of biological process	1.08	0.392454	Q2YRR3	Cyclic pyranopterin monophosphate synthase OS=Brucella abortus (strain 2308) OX=359391 GN=moaC PE=3 SV=1	moaC	0.5288	0.00394964	Down
Biological Process	regulation of biological process	1.08	0.392454	Q2YQS6	Endoribonuclease YbeY OS=Brucella abortus (strain 2308) OX=359391 GN=ybeY PE=3 SV=2	ybeY	2.9575	0.000275987	Up
Biological Process	regulation of biological process	1.08	0.392454	Q2YPX2	ATP-dependent Clp protease ATP-binding subunit ClpX OS=Brucella abortus (strain 2308) OX=359391 GN=clpX PE=3 SV=1	clpX	0.1914	1.97944e-06	Down
Biological Process	regulation of RNA metabolic process	1.12	0.435558	Q576J8	Ferric uptake regulation protein OS=Brucella abortus biovar 1 (strain 9-941) OX=262698 GN=BruAb2_1062 PE=3 SV=1	BruAb2_1062	1.56	0.0028528	Up
Biological Process	regulation of RNA metabolic process	1.12	0.435558	Q57FK4	Heat-inducible transcription repressor HrcA OS=Brucella abortus biovar 1 (strain 9-941) OX=262698 GN=hrcA PE=3 SV=1	hrcA	2.1271	6.62817e-05	Up
Biological Process	regulation of RNA metabolic process	1.12	0.435558	Q578K6	Bifunctional protein PutA OS=Brucella abortus biovar 1 (strain 9-941) OX=262698 GN=BruAb2_0509 PE=3 SV=1	BruAb2_0509	0.6479	0.000136304	Down
Biological Process	regulation of RNA metabolic process	1.12	0.435558	Q579U6	Transcriptional regulator, DeoR family OS=Brucella abortus biovar 1 (strain 9-941) OX=262698 GN=BruAb2_0142 PE=4 SV=1	BruAb2_0142	1.5425	0.0226813	Up
Biological Process	regulation of RNA metabolic process	1.12	0.435558	Q578A3	DNA topoisomerase 1 OS=Brucella abortus biovar 1 (strain 9-941) OX=262698 GN=topA PE=3 SV=1	topA	0.4141	9.93455e-05	Down
Biological Process	regulation of RNA metabolic process	1.12	0.435558	Q577X8	Transcription-repair-coupling factor OS=Brucella abortus biovar 1 (strain 9-941) OX=262698 GN=mfd PE=3 SV=1	mfd	0.6378	8.93139e-05	Down
Biological Process	regulation of RNA metabolic process	1.12	0.435558	Q57BM6	RNA polymerase sigma factor RpoH OS=Brucella abortus biovar 1 (strain 9-941) OX=262698 GN=rpoH PE=3 SV=1	rpoH	0.5767	0.00031523	Down
Biological Process	regulation of RNA metabolic process	1.12	0.435558	Q57B54	RNA pyrophosphohydrolase OS=Brucella abortus biovar 1 (strain 9-941) OX=262698 GN=rppH PE=3 SV=1	rppH	0.4421	0.00601686	Down
Biological Process	macromolecule metabolic process	1.04	0.422224	Q2YLM4	tRNA N6-adenosine threonylcarbamoyltransferase OS=Brucella abortus (strain 2308) OX=359391 GN=tsaD PE=3 SV=1	tsaD	0.5192	0.00435048	Down
Biological Process	macromolecule metabolic process	1.04	0.422224	Q2YS31	tRNA dimethylallyltransferase OS=Brucella abortus (strain 2308) OX=359391 GN=miaA PE=3 SV=1	miaA	2.0649	0.0131031	Up
Biological Process	macromolecule metabolic process	1.04	0.422224	Q2YRC4	Elongation factor P OS=Brucella abortus (strain 2308) OX=359391 GN=efp PE=3 SV=1	efp	0.0269	0.000278367	Down
Biological Process	macromolecule metabolic process	1.04	0.422224	Q2YRN8	Transcription elongation factor GreA OS=Brucella abortus (strain 2308) OX=359391 GN=greA PE=3 SV=1	greA	1.6785	0.000138859	Up
Biological Process	macromolecule metabolic process	1.04	0.422224	Q2YPX2	ATP-dependent Clp protease ATP-binding subunit ClpX OS=Brucella abortus (strain 2308) OX=359391 GN=clpX PE=3 SV=1	clpX	0.1914	1.97944e-06	Down
Biological Process	macromolecule metabolic process	1.04	0.422224	Q2YMU7	Cytochrome c-type biogenesis protein CcmE OS=Brucella abortus (strain 2308) OX=359391 GN=ccmE PE=3 SV=1	ccmE	0.4254	0.000166428	Down
Biological Process	macromolecule metabolic process	1.04	0.422224	Q2YQZ3	ATP-dependent protease subunit HslV OS=Brucella abortus (strain 2308) OX=359391 GN=hslV PE=3 SV=1	hslV	2.2967	0.00361549	Up
Biological Process	macromolecule metabolic process	1.04	0.422224	Q2YMX6	Probable periplasmic serine endoprotease DegP-like OS=Brucella abortus (strain 2308) OX=359391 GN=htrA PE=3 SV=1	htrA	2.0589	1.14325e-05	Up
Biological Process	macromolecule metabolic process	1.04	0.422224	Q2YJP8	Elongation factor 4 OS=Brucella abortus (strain 2308) OX=359391 GN=lepA PE=3 SV=1	lepA	0.4609	3.31368e-05	Down
Biological Process	macromolecule metabolic process	1.04	0.422224	Q2YLL7	50S ribosomal protein L21 OS=Brucella abortus (strain 2308) OX=359391 GN=rplU PE=3 SV=1	rplU	0.4451	0.00446753	Down
Biological Process	regulation of RNA metabolic process	1.12	0.435558	Q57CQ7	30S ribosomal protein S10 OS=Brucella abortus biovar 1 (strain 9-941) OX=262698 GN=rpsJ PE=3 SV=1	rpsJ	0.6639	0.00138594	Down
Biological Process	regulation of RNA metabolic process	1.12	0.435558	Q57FM3	Integration host factor subunit beta OS=Brucella abortus biovar 1 (strain 9-941) OX=262698 GN=ihfB PE=3 SV=1	ihfB	1.617	0.00104649	Up
Biological Process	RNA processing	1.11	0.445457	Q57FK0	Ribosomal RNA small subunit methyltransferase I OS=Brucella abortus biovar 1 (strain 9-941) OX=262698 GN=rsmI PE=3 SV=1	rsmI	0.4866	2.49411e-05	Down
Biological Process	regulation of RNA metabolic process	1.12	0.435558	Q2YRN8	Transcription elongation factor GreA OS=Brucella abortus (strain 2308) OX=359391 GN=greA PE=3 SV=1	greA	1.6785	0.000138859	Up
Biological Process	regulation of RNA metabolic process	1.12	0.435558	Q2YQS6	Endoribonuclease YbeY OS=Brucella abortus (strain 2308) OX=359391 GN=ybeY PE=3 SV=2	ybeY	2.9575	0.000275987	Up
Biological Process	regulation of RNA metabolic process	1.12	0.435558	Q2YLZ8	30S ribosomal protein S12 OS=Brucella abortus (strain 2308) OX=359391 GN=rpsL PE=3 SV=1	rpsL	0.2251	7.30625e-05	Down
Biological Process	regulation of RNA metabolic process	1.12	0.435558	Q2YN94	Transcriptional repressor NrdR OS=Brucella abortus (strain 2308) OX=359391 GN=nrdR PE=3 SV=1	nrdR	1.9183	0.000429223	Up
Biological Process	regulation of RNA metabolic process	1.12	0.435558	Q2YM03	50S ribosomal protein L3 OS=Brucella abortus (strain 2308) OX=359391 GN=rplC PE=3 SV=1	rplC	0.3628	1.28833e-05	Down
Biological Process	regulation of RNA metabolic process	1.12	0.435558	Q2YRA9	30S ribosomal protein S8 OS=Brucella abortus (strain 2308) OX=359391 GN=rpsH PE=3 SV=1	rpsH	0.5371	0.000609214	Down
Biological Process	regulation of RNA metabolic process	1.12	0.435558	Q57AE2	50S ribosomal protein L20 OS=Brucella abortus biovar 1 (strain 9-941) OX=262698 GN=rplT PE=3 SV=1	rplT	0.503	4.11694e-06	Down
Biological Process	regulation of RNA metabolic process	1.12	0.435558	Q2YKQ3	Bacterial regulatory protein LysR, HTH motif:LysR substrate binding domain OS=Brucella abortus (strain 2308) OX=359391 GN=BAB2_0599 PE=3 SV=1	BAB2_0599	1.8239	0.0014106	Up
Biological Process	regulation of RNA metabolic process	1.12	0.435558	Q2YIP3	Response regulator receiver:Sigma-54 factor interaction domain:Helix-turn-helix, Fis-type:AAA ATPase OS=Brucella abortus (strain 2308) OX=359391 GN=BAB2_0081 PE=4 SV=1	BAB2_0081	0.5715	0.00158341	Down
Biological Process	regulation of RNA metabolic process	1.12	0.435558	Q2YPF7	Bacterial regulatory protein TetR, HTH motif OS=Brucella abortus (strain 2308) OX=359391 GN=BAB1_0311 PE=4 SV=1	BAB1_0311	1.6036	0.000265388	Up
Biological Process	regulation of RNA metabolic process	1.12	0.435558	Q2YNK6	Bacterial regulatory proteins, AsnC family OS=Brucella abortus (strain 2308) OX=359391 GN=BAB1_0887 PE=4 SV=1	BAB1_0887	1.5417	0.000952756	Up
Biological Process	regulation of RNA metabolic process	1.12	0.435558	Q2YRQ0	Zinc metalloprotease OS=Brucella abortus (strain 2308) OX=359391 GN=BAB1_1178 PE=3 SV=1	BAB1_1178	2.4473	0.00470688	Up
Biological Process	regulation of RNA metabolic process	1.12	0.435558	Q2YK76	Bacterial regulatory protein LysR, HTH motif:LysR substrate binding domain OS=Brucella abortus (strain 2308) OX=359391 GN=BAB2_0793 PE=3 SV=1	BAB2_0793	0.6042	0.00158267	Down
Biological Process	regulation of RNA metabolic process	1.12	0.435558	Q2YL54	Bacterial regulatory protein, MarR family OS=Brucella abortus (strain 2308) OX=359391 GN=BAB2_0350 PE=4 SV=1	BAB2_0350	1.6626	0.0022559	Up
Biological Process	regulation of RNA metabolic process	1.12	0.435558	Q2YK85	Bacterial regulatory protein, ArsR family OS=Brucella abortus (strain 2308) OX=359391 GN=BAB2_0780 PE=4 SV=1	BAB2_0780	2.8118	5.29816e-05	Up
Biological Process	regulation of RNA metabolic process	1.12	0.435558	Q2YQV2	Chaperone protein DnaK OS=Brucella abortus (strain 2308) OX=359391 GN=dnaK PE=2 SV=1	dnaK	2.0825	1.16036e-05	Up
Biological Process	RNA processing	1.11	0.445457	Q57ET0	TlyA, hemolysin A OS=Brucella abortus biovar 1 (strain 9-941) OX=262698 GN=tlyA PE=4 SV=1	tlyA	0.1215	2.91882e-05	Down
Biological Process	macromolecule metabolic process	1.04	0.422224	Q2YRA5	50S ribosomal protein L14 OS=Brucella abortus (strain 2308) OX=359391 GN=rplN PE=3 SV=1	rplN	0.4741	8.83962e-05	Down
Biological Process	macromolecule metabolic process	1.04	0.422224	Q2YRT2	50S ribosomal protein L18 OS=Brucella abortus (strain 2308) OX=359391 GN=rplR PE=3 SV=1	rplR	0.6025	0.00942399	Down
Biological Process	macromolecule metabolic process	1.04	0.422224	Q2YKM8	50S ribosomal protein L33 OS=Brucella abortus (strain 2308) OX=359391 GN=rpmG PE=3 SV=1	rpmG	0.5757	0.0174133	Down
Biological Process	macromolecule metabolic process	1.04	0.422224	Q2YRP7	Ribosome-recycling factor OS=Brucella abortus (strain 2308) OX=359391 GN=frr PE=3 SV=1	frr	1.8867	7.07597e-07	Up
Biological Process	macromolecule metabolic process	1.04	0.422224	Q2YRJ1	30S ribosomal protein S2 OS=Brucella abortus (strain 2308) OX=359391 GN=rpsB PE=3 SV=1	rpsB	0.4894	5.0161e-06	Down
Biological Process	macromolecule metabolic process	1.04	0.422224	Q2YRA9	30S ribosomal protein S8 OS=Brucella abortus (strain 2308) OX=359391 GN=rpsH PE=3 SV=1	rpsH	0.5371	0.000609214	Down
Biological Process	macromolecule metabolic process	1.04	0.422224	Q2YM15	DNA-directed RNA polymerase subunit beta OS=Brucella abortus (strain 2308) OX=359391 GN=rpoB PE=3 SV=1	rpoB	0.5935	4.7082e-05	Down
Biological Process	macromolecule metabolic process	1.04	0.422224	Q2YM63	Ribosomal RNA small subunit methyltransferase H OS=Brucella abortus (strain 2308) OX=359391 GN=rsmH PE=3 SV=1	rsmH	1.7272	0.00015094	Up
Biological Process	macromolecule metabolic process	1.04	0.422224	Q2YND8	50S ribosomal protein L13 OS=Brucella abortus (strain 2308) OX=359391 GN=rplM PE=3 SV=1	rplM	0.5362	2.76764e-05	Down
Biological Process	macromolecule metabolic process	1.04	0.422224	Q2YM03	50S ribosomal protein L3 OS=Brucella abortus (strain 2308) OX=359391 GN=rplC PE=3 SV=1	rplC	0.3628	1.28833e-05	Down
Biological Process	macromolecule metabolic process	1.04	0.422224	Q2YRU1	50S ribosomal protein L17 OS=Brucella abortus (strain 2308) OX=359391 GN=rplQ PE=3 SV=1	rplQ	0.5208	0.00302212	Down
Biological Process	macromolecule metabolic process	1.04	0.422224	Q2YKQ3	Bacterial regulatory protein LysR, HTH motif:LysR substrate binding domain OS=Brucella abortus (strain 2308) OX=359391 GN=BAB2_0599 PE=3 SV=1	BAB2_0599	1.8239	0.0014106	Up
Biological Process	macromolecule metabolic process	1.04	0.422224	Q2YKL0	DNA topoisomerase 4 subunit B OS=Brucella abortus (strain 2308) OX=359391 GN=parE PE=3 SV=1	parE	0.4706	0.000491558	Down
Biological Process	macromolecule metabolic process	1.04	0.422224	Q2YMF5	Exodeoxyribonuclease 7 small subunit OS=Brucella abortus (strain 2308) OX=359391 GN=xseB PE=3 SV=1	xseB	1.5607	0.00175018	Up
Biological Process	macromolecule metabolic process	1.04	0.422224	Q2YQY5	Class I peptide chain release factor domain OS=Brucella abortus (strain 2308) OX=359391 GN=BAB1_2089 PE=3 SV=1	BAB1_2089	2.3381	0.0301564	Up
Biological Process	macromolecule metabolic process	1.04	0.422224	Q2YJZ4	Ribonucleoside-diphosphate reductase subunit beta OS=Brucella abortus (strain 2308) OX=359391 GN=nrdF PE=3 SV=1	nrdF	0.2495	6.26433e-06	Down
Biological Process	macromolecule metabolic process	1.04	0.422224	Q2YLV1	MTTase N-terminal domain-containing protein OS=Brucella abortus (strain 2308) OX=359391 GN=BAB1_1933 PE=4 SV=1	BAB1_1933	0.0525	0.00450078	Down
Biological Process	macromolecule metabolic process	1.04	0.422224	Q2YS27	Periplasmic serine endoprotease DegP-like OS=Brucella abortus (strain 2308) OX=359391 GN=BAB1_1413 PE=3 SV=1	BAB1_1413	1.6074	0.000371896	Up
Biological Process	macromolecule metabolic process	1.04	0.422224	Q2YQX4	Nucleotidyl transferase OS=Brucella abortus (strain 2308) OX=359391 GN=BAB1_2103 PE=4 SV=1	BAB1_2103	0.3756	0.00291706	Down
Biological Process	macromolecule metabolic process	1.04	0.422224	Q2YJZ2	Protein NrdI OS=Brucella abortus (strain 2308) OX=359391 GN=nrdI PE=3 SV=1	nrdI	0.4134	0.00783414	Down
Biological Process	macromolecule metabolic process	1.04	0.422224	Q2YMH2	50S ribosomal protein L9 OS=Brucella abortus (strain 2308) OX=359391 GN=rplI PE=3 SV=1	rplI	0.659	0.00138482	Down
Biological Process	macromolecule metabolic process	1.04	0.422224	Q2YQP6	30S ribosomal protein S20 OS=Brucella abortus (strain 2308) OX=359391 GN=rpsT PE=3 SV=1	rpsT	0.5	4.80844e-05	Down
Biological Process	macromolecule metabolic process	1.04	0.422224	Q2YLY7	UDP-N-acetylenolpyruvoylglucosamine reductase OS=Brucella abortus (strain 2308) OX=359391 GN=murB PE=3 SV=1	murB	0.5269	5.01099e-05	Down
Biological Process	macromolecule metabolic process	1.04	0.422224	Q2YQS6	Endoribonuclease YbeY OS=Brucella abortus (strain 2308) OX=359391 GN=ybeY PE=3 SV=2	ybeY	2.9575	0.000275987	Up
Biological Process	macromolecule metabolic process	1.04	0.422224	Q2YR56	50S ribosomal protein L28 OS=Brucella abortus (strain 2308) OX=359391 GN=rpmB PE=3 SV=1	rpmB	0.2805	2.1384e-05	Down
Biological Process	macromolecule metabolic process	1.04	0.422224	Q2YRR3	Cyclic pyranopterin monophosphate synthase OS=Brucella abortus (strain 2308) OX=359391 GN=moaC PE=3 SV=1	moaC	0.5288	0.00394964	Down
Biological Process	macromolecule metabolic process	1.04	0.422224	Q2YNZ0	DNA mismatch repair protein MutS OS=Brucella abortus (strain 2308) OX=359391 GN=mutS PE=3 SV=1	mutS	0.1822	2.10988e-05	Down
Biological Process	macromolecule metabolic process	1.04	0.422224	Q2YRA1	30S ribosomal protein S3 OS=Brucella abortus (strain 2308) OX=359391 GN=rpsC PE=3 SV=1	rpsC	0.2803	1.24688e-05	Down
Biological Process	macromolecule metabolic process	1.04	0.422224	Q2YMI3	Ribonuclease H OS=Brucella abortus (strain 2308) OX=359391 GN=rnhA PE=3 SV=1	rnhA	0.3496	0.00123384	Down
Biological Process	macromolecule metabolic process	1.04	0.422224	Q2YM07	30S ribosomal protein S19 OS=Brucella abortus (strain 2308) OX=359391 GN=rpsS PE=3 SV=1	rpsS	0.438	1.76966e-06	Down
Biological Process	macromolecule metabolic process	1.04	0.422224	Q2YRA4	30S ribosomal protein S17 OS=Brucella abortus (strain 2308) OX=359391 GN=rpsQ PE=3 SV=1	rpsQ	0.4921	0.00432116	Down
Biological Process	macromolecule metabolic process	1.04	0.422224	Q2YLL8	50S ribosomal protein L27 OS=Brucella abortus (strain 2308) OX=359391 GN=rpmA PE=3 SV=1	rpmA	0.3109	0.000275487	Down
Biological Process	macromolecule metabolic process	1.04	0.422224	Q2YRA8	30S ribosomal protein S14 OS=Brucella abortus (strain 2308) OX=359391 GN=rpsN PE=3 SV=1	rpsN	0.3844	0.000130388	Down
Biological Process	macromolecule metabolic process	1.04	0.422224	Q2YRA3	50S ribosomal protein L29 OS=Brucella abortus (strain 2308) OX=359391 GN=rpmC PE=3 SV=1	rpmC	0.4673	3.51167e-05	Down
Biological Process	macromolecule metabolic process	1.04	0.422224	Q2YM06	50S ribosomal protein L2 OS=Brucella abortus (strain 2308) OX=359391 GN=rplB PE=3 SV=1	rplB	0.3883	1.69513e-05	Down
Biological Process	macromolecule metabolic process	1.04	0.422224	Q2YM04	50S ribosomal protein L4 OS=Brucella abortus (strain 2308) OX=359391 GN=rplD PE=3 SV=1	rplD	0.6451	0.00762906	Down
Biological Process	macromolecule metabolic process	1.04	0.422224	Q2YLZ8	30S ribosomal protein S12 OS=Brucella abortus (strain 2308) OX=359391 GN=rpsL PE=3 SV=1	rpsL	0.2251	7.30625e-05	Down
Biological Process	macromolecule metabolic process	1.04	0.422224	Q2YNL7	Methylenetetrahydrofolate--tRNA-(uracil-5-)-methyltransferase TrmFO OS=Brucella abortus (strain 2308) OX=359391 GN=trmFO PE=3 SV=1	trmFO	0.177	2.13007e-05	Down
Biological Process	macromolecule metabolic process	1.04	0.422224	Q2YRA6	50S ribosomal protein L24 OS=Brucella abortus (strain 2308) OX=359391 GN=rplX PE=3 SV=1	rplX	0.5604	0.00120519	Down
Biological Process	RNA processing	1.11	0.445457	Q57DC9	Pseudouridine synthase OS=Brucella abortus biovar 1 (strain 9-941) OX=262698 GN=BruAb1_1005 PE=3 SV=1	BruAb1_1005	0.6108	0.00197094	Down
Biological Process	RNA processing	1.11	0.445457	Q578A4	Ribonuclease R OS=Brucella abortus biovar 1 (strain 9-941) OX=262698 GN=rnr PE=3 SV=1	rnr	0.6456	0.000531183	Down
Biological Process	RNA processing	1.11	0.445457	Q579P0	tRNA-specific adenosine deaminase OS=Brucella abortus biovar 1 (strain 9-941) OX=262698 GN=tadA PE=3 SV=1	tadA	0.4347	0.00812611	Down
Biological Process	protein-containing complex disassembly	1.36	0.455391	Q2YRP7	Ribosome-recycling factor OS=Brucella abortus (strain 2308) OX=359391 GN=frr PE=3 SV=1	frr	1.8867	7.07597e-07	Up
Biological Process	protein-containing complex disassembly	1.36	0.455391	Q2YQY5	Class I peptide chain release factor domain OS=Brucella abortus (strain 2308) OX=359391 GN=BAB1_2089 PE=3 SV=1	BAB1_2089	2.3381	0.0301564	Up
Biological Process	protein-containing complex disassembly	1.36	0.455391	Q2YM11	50S ribosomal protein L11 OS=Brucella abortus (strain 2308) OX=359391 GN=rplK PE=3 SV=1	rplK	0.5098	0.000152964	Down
Biological Process	protein-containing complex disassembly	1.36	0.455391	Q576Q3	Peptide chain release factor 3 OS=Brucella abortus biovar 1 (strain 9-941) OX=262698 GN=prfC PE=3 SV=1	prfC	0.2766	1.50199e-05	Down
Biological Process	protein-containing complex disassembly	1.36	0.455391	Q57D27	GTPase HflX OS=Brucella abortus biovar 1 (strain 9-941) OX=262698 GN=hflX PE=3 SV=1	hflX	2.2688	7.61394e-05	Up
Biological Process	negative regulation of molecular function	1.36	0.455391	Q2YQP6	30S ribosomal protein S20 OS=Brucella abortus (strain 2308) OX=359391 GN=rpsT PE=3 SV=1	rpsT	0.5	4.80844e-05	Down
Biological Process	negative regulation of molecular function	1.36	0.455391	Q2YIP3	Response regulator receiver:Sigma-54 factor interaction domain:Helix-turn-helix, Fis-type:AAA ATPase OS=Brucella abortus (strain 2308) OX=359391 GN=BAB2_0081 PE=4 SV=1	BAB2_0081	0.5715	0.00158341	Down
Biological Process	monosaccharide metabolic process	1.19	0.459639	Q576H4	XylF, D-xylose ABC transporter, periplasmic D-xylose-binding protein OS=Brucella abortus biovar 1 (strain 9-941) OX=262698 GN=xylF PE=4 SV=1	xylF	4.1386	0.00329749	Up
Biological Process	negative regulation of molecular function	1.36	0.455391	Q57B03	SAM (And some other nucleotide) binding motif(predicted) OS=Brucella abortus biovar 1 (strain 9-941) OX=262698 GN=BruAb1_1869 PE=4 SV=1	BruAb1_1869	0.2827	5.15935e-05	Down
Biological Process	negative regulation of molecular function	1.36	0.455391	Q578A3	DNA topoisomerase 1 OS=Brucella abortus biovar 1 (strain 9-941) OX=262698 GN=topA PE=3 SV=1	topA	0.4141	9.93455e-05	Down
Biological Process	pteridine-containing compound metabolic process	1.36	0.455391	Q57D61	GTP cyclohydrolase 1 OS=Brucella abortus biovar 1 (strain 9-941) OX=262698 GN=folE PE=3 SV=1	folE	0.2601	3.99398e-06	Down
Biological Process	pteridine-containing compound metabolic process	1.36	0.455391	Q57BF7	5-formyltetrahydrofolate cyclo-ligase OS=Brucella abortus biovar 1 (strain 9-941) OX=262698 GN=BruAb1_1708 PE=3 SV=1	BruAb1_1708	1.9479	0.00133891	Up
Biological Process	pteridine-containing compound metabolic process	1.36	0.455391	Q57FI9	Methionine synthase OS=Brucella abortus biovar 1 (strain 9-941) OX=262698 GN=metH PE=3 SV=1	metH	0.145	4.18851e-07	Down
Biological Process	pteridine-containing compound metabolic process	1.36	0.455391	Q57C59	Methylenetetrahydrofolate reductase OS=Brucella abortus biovar 1 (strain 9-941) OX=262698 GN=metF PE=3 SV=1	metF	0.4458	2.33056e-05	Down
Biological Process	pteridine-containing compound metabolic process	1.36	0.455391	Q57DA1	Dihydropteroate synthase OS=Brucella abortus biovar 1 (strain 9-941) OX=262698 GN=folP PE=3 SV=1	folP	2.136	0.00133558	Up
Biological Process	negative regulation of catalytic activity	1.36	0.455391	Q2YQP6	30S ribosomal protein S20 OS=Brucella abortus (strain 2308) OX=359391 GN=rpsT PE=3 SV=1	rpsT	0.5	4.80844e-05	Down
Biological Process	negative regulation of molecular function	1.36	0.455391	Q57FA4	DNA gyrase inhibitor YacG OS=Brucella abortus biovar 1 (strain 9-941) OX=262698 GN=yacG PE=3 SV=1	yacG	0.0769	0.000446615	Down
Biological Process	negative regulation of catalytic activity	1.36	0.455391	Q2YIP3	Response regulator receiver:Sigma-54 factor interaction domain:Helix-turn-helix, Fis-type:AAA ATPase OS=Brucella abortus (strain 2308) OX=359391 GN=BAB2_0081 PE=4 SV=1	BAB2_0081	0.5715	0.00158341	Down
Biological Process	monosaccharide metabolic process	1.19	0.459639	Q578Q7	Glucose-6-phosphate 1-dehydrogenase OS=Brucella abortus biovar 1 (strain 9-941) OX=262698 GN=zwf PE=3 SV=1	zwf	1.7802	3.78005e-05	Up
Biological Process	monosaccharide metabolic process	1.19	0.459639	Q57FX6	3-deoxy-manno-octulosonate cytidylyltransferase OS=Brucella abortus biovar 1 (strain 9-941) OX=262698 GN=kdsB PE=3 SV=1	kdsB	1.5733	8.79088e-06	Up
Biological Process	macromolecule methylation	1.2	0.485299	Q2YLJ0	Ribosomal RNA large subunit methyltransferase H OS=Brucella abortus (strain 2308) OX=359391 GN=rlmH PE=3 SV=1	rlmH	5.3941	6.06204e-06	Up
Biological Process	macromolecule methylation	1.2	0.485299	Q2YNV3	Dual-specificity RNA methyltransferase RlmN OS=Brucella abortus (strain 2308) OX=359391 GN=rlmN PE=3 SV=1	rlmN	0.4771	0.000156402	Down
Biological Process	macromolecule methylation	1.2	0.485299	Q57AJ7	tRNA uridine 5-carboxymethylaminomethyl modification enzyme MnmG OS=Brucella abortus biovar 1 (strain 9-941) OX=262698 GN=mnmG PE=3 SV=1	mnmG	0.2905	0.000147285	Down
Biological Process	macromolecule methylation	1.2	0.485299	Q57E58	Ribosomal RNA small subunit methyltransferase A OS=Brucella abortus biovar 1 (strain 9-941) OX=262698 GN=rsmA PE=3 SV=1	rsmA	0.5847	0.014588	Down
Biological Process	macromolecule methylation	1.2	0.485299	Q57B03	SAM (And some other nucleotide) binding motif(predicted) OS=Brucella abortus biovar 1 (strain 9-941) OX=262698 GN=BruAb1_1869 PE=4 SV=1	BruAb1_1869	0.2827	5.15935e-05	Down
Biological Process	macromolecule methylation	1.2	0.485299	Q57CU5	tRNA (cytidine/uridine-2'-O-)-methyltransferase TrmJ OS=Brucella abortus biovar 1 (strain 9-941) OX=262698 GN=trmJ PE=3 SV=1	trmJ	2.0881	0.000191064	Up
Biological Process	macromolecule methylation	1.2	0.485299	Q57FI9	Methionine synthase OS=Brucella abortus biovar 1 (strain 9-941) OX=262698 GN=metH PE=3 SV=1	metH	0.145	4.18851e-07	Down
Biological Process	monosaccharide metabolic process	1.19	0.459639	Q57DQ6	Ribulose-phosphate 3-epimerase OS=Brucella abortus biovar 1 (strain 9-941) OX=262698 GN=rpe PE=3 SV=1	rpe	2.0865	0.000974652	Up
Biological Process	macromolecule methylation	1.2	0.485299	Q57B23	Release factor glutamine methyltransferase OS=Brucella abortus biovar 1 (strain 9-941) OX=262698 GN=hemK PE=3 SV=1	hemK	0.3646	9.91243e-06	Down
Biological Process	macromolecule methylation	1.2	0.485299	Q57FK0	Ribosomal RNA small subunit methyltransferase I OS=Brucella abortus biovar 1 (strain 9-941) OX=262698 GN=rsmI PE=3 SV=1	rsmI	0.4866	2.49411e-05	Down
Biological Process	monosaccharide metabolic process	1.19	0.459639	Q2YMQ2	Xylose isomerase OS=Brucella abortus (strain 2308) OX=359391 GN=xylA PE=3 SV=1	xylA	1.5313	0.00247801	Up
Biological Process	monosaccharide metabolic process	1.19	0.459639	Q2YRR7	Triosephosphate isomerase OS=Brucella abortus (strain 2308) OX=359391 GN=tpiA-1 PE=3 SV=1	tpiA-1	0.546	0.000150976	Down
Biological Process	monosaccharide metabolic process	1.19	0.459639	Q2YMQ1	Xylulose kinase OS=Brucella abortus (strain 2308) OX=359391 GN=xylB PE=3 SV=1	xylB	2.2553	0.000797968	Up
Biological Process	monosaccharide metabolic process	1.19	0.459639	Q2YNI1	Aldose 1-epimerase OS=Brucella abortus (strain 2308) OX=359391 GN=galM PE=3 SV=1	galM	2.0588	0.000519909	Up
Biological Process	monosaccharide metabolic process	1.19	0.459639	Q2YPS4	Phosphoglucomutase/phosphomannomutase:Phosphogluc omutase/phosphomannomutase C terminal:Phosphoglucomutase/phosphomannomutase OS=Brucella abortus (strain 2308) OX=359391 GN=pgm PE=3 SV=1	pgm	1.5862	0.000764168	Up
Biological Process	monosaccharide metabolic process	1.19	0.459639	P0C119	L-erythrulose-1-phosphate isomerase OS=Brucella abortus biovar 1 (strain 9-941) OX=262698 GN=eryH PE=3 SV=1	eryH	0.6342	0.000481377	Down
Biological Process	macromolecule methylation	1.2	0.485299	Q57ET0	TlyA, hemolysin A OS=Brucella abortus biovar 1 (strain 9-941) OX=262698 GN=tlyA PE=4 SV=1	tlyA	0.1215	2.91882e-05	Down
Biological Process	negative regulation of catalytic activity	1.36	0.455391	Q57B03	SAM (And some other nucleotide) binding motif(predicted) OS=Brucella abortus biovar 1 (strain 9-941) OX=262698 GN=BruAb1_1869 PE=4 SV=1	BruAb1_1869	0.2827	5.15935e-05	Down
Biological Process	negative regulation of catalytic activity	1.36	0.455391	Q57FA4	DNA gyrase inhibitor YacG OS=Brucella abortus biovar 1 (strain 9-941) OX=262698 GN=yacG PE=3 SV=1	yacG	0.0769	0.000446615	Down
Biological Process	negative regulation of catalytic activity	1.36	0.455391	Q578A3	DNA topoisomerase 1 OS=Brucella abortus biovar 1 (strain 9-941) OX=262698 GN=topA PE=3 SV=1	topA	0.4141	9.93455e-05	Down
Biological Process	RNA processing	1.11	0.445457	Q2YLV1	MTTase N-terminal domain-containing protein OS=Brucella abortus (strain 2308) OX=359391 GN=BAB1_1933 PE=4 SV=1	BAB1_1933	0.0525	0.00450078	Down
Biological Process	RNA processing	1.11	0.445457	Q2YME1	Threonylcarbamoyl-AMP synthase OS=Brucella abortus (strain 2308) OX=359391 GN=BAB1_0434 PE=3 SV=1	BAB1_0434	1.988	0.000107508	Up
Biological Process	RNA processing	1.11	0.445457	Q2YQ19	Alanine--tRNA ligase OS=Brucella abortus (strain 2308) OX=359391 GN=BAB1_1074 PE=3 SV=1	BAB1_1074	0.2251	8.35732e-05	Down
Biological Process	RNA processing	1.11	0.445457	Q2YRK2	Pseudouridine synthase OS=Brucella abortus (strain 2308) OX=359391 GN=BAB1_1666 PE=3 SV=1	BAB1_1666	0.4758	0.000268527	Down
Biological Process	RNA processing	1.11	0.445457	Q2YLJ0	Ribosomal RNA large subunit methyltransferase H OS=Brucella abortus (strain 2308) OX=359391 GN=rlmH PE=3 SV=1	rlmH	5.3941	6.06204e-06	Up
Biological Process	RNA processing	1.11	0.445457	Q2YNV3	Dual-specificity RNA methyltransferase RlmN OS=Brucella abortus (strain 2308) OX=359391 GN=rlmN PE=3 SV=1	rlmN	0.4771	0.000156402	Down
Biological Process	RNA processing	1.11	0.445457	Q57AJ7	tRNA uridine 5-carboxymethylaminomethyl modification enzyme MnmG OS=Brucella abortus biovar 1 (strain 9-941) OX=262698 GN=mnmG PE=3 SV=1	mnmG	0.2905	0.000147285	Down
Biological Process	RNA processing	1.11	0.445457	Q2YM63	Ribosomal RNA small subunit methyltransferase H OS=Brucella abortus (strain 2308) OX=359391 GN=rsmH PE=3 SV=1	rsmH	1.7272	0.00015094	Up
Biological Process	RNA processing	1.11	0.445457	Q576T0	Methionyl-tRNA formyltransferase OS=Brucella abortus biovar 1 (strain 9-941) OX=262698 GN=fmt PE=3 SV=1	fmt	0.625	0.00107418	Down
Biological Process	RNA processing	1.11	0.445457	Q57E58	Ribosomal RNA small subunit methyltransferase A OS=Brucella abortus biovar 1 (strain 9-941) OX=262698 GN=rsmA PE=3 SV=1	rsmA	0.5847	0.014588	Down
Biological Process	RNA processing	1.11	0.445457	Q57CP5	50S ribosomal protein L1 OS=Brucella abortus biovar 1 (strain 9-941) OX=262698 GN=rplA PE=3 SV=1	rplA	0.4971	0.0011138	Down
Biological Process	RNA processing	1.11	0.445457	Q57A98	tRNA pseudouridine synthase B OS=Brucella abortus biovar 1 (strain 9-941) OX=262698 GN=truB PE=3 SV=1	truB	0.4545	1.10385e-05	Down
Biological Process	RNA processing	1.11	0.445457	Q57CT1	30S ribosomal protein S11 OS=Brucella abortus biovar 1 (strain 9-941) OX=262698 GN=rpsK PE=3 SV=1	rpsK	0.1344	1.4856e-07	Down
Biological Process	RNA processing	1.11	0.445457	P0C0Z5	30S ribosomal protein S15 OS=Brucella abortus biovar 1 (strain 9-941) OX=262698 GN=rpsO PE=3 SV=1	rpsO	0.5382	0.011201	Down
Biological Process	RNA processing	1.11	0.445457	Q576U1	Ribonuclease P protein component OS=Brucella abortus biovar 1 (strain 9-941) OX=262698 GN=rnpA PE=3 SV=1	rnpA	0.5271	0.00307498	Down
Biological Process	RNA processing	1.11	0.445457	Q57CU5	tRNA (cytidine/uridine-2'-O-)-methyltransferase TrmJ OS=Brucella abortus biovar 1 (strain 9-941) OX=262698 GN=trmJ PE=3 SV=1	trmJ	2.0881	0.000191064	Up
Biological Process	RNA processing	1.11	0.445457	Q57DW2	30S ribosomal protein S9 OS=Brucella abortus biovar 1 (strain 9-941) OX=262698 GN=rpsI PE=3 SV=1	rpsI	0.417	2.58067e-06	Down
Biological Process	RNA processing	1.11	0.445457	Q2YNL7	Methylenetetrahydrofolate--tRNA-(uracil-5-)-methyltransferase TrmFO OS=Brucella abortus (strain 2308) OX=359391 GN=trmFO PE=3 SV=1	trmFO	0.177	2.13007e-05	Down
Biological Process	RNA processing	1.11	0.445457	Q2YLZ8	30S ribosomal protein S12 OS=Brucella abortus (strain 2308) OX=359391 GN=rpsL PE=3 SV=1	rpsL	0.2251	7.30625e-05	Down
Biological Process	RNA processing	1.11	0.445457	Q2YQS6	Endoribonuclease YbeY OS=Brucella abortus (strain 2308) OX=359391 GN=ybeY PE=3 SV=2	ybeY	2.9575	0.000275987	Up
Biological Process	cellular carbohydrate catabolic process	1.36	0.455391	Q2YRR7	Triosephosphate isomerase OS=Brucella abortus (strain 2308) OX=359391 GN=tpiA-1 PE=3 SV=1	tpiA-1	0.546	0.000150976	Down
Biological Process	cellular carbohydrate catabolic process	1.36	0.455391	Q2YJ20	2-keto-3-deoxy-galactonokinase OS=Brucella abortus (strain 2308) OX=359391 GN=BAB2_0295 PE=4 SV=1	BAB2_0295	2.2574	0.000109032	Up
Biological Process	cellular carbohydrate catabolic process	1.36	0.455391	P0C119	L-erythrulose-1-phosphate isomerase OS=Brucella abortus biovar 1 (strain 9-941) OX=262698 GN=eryH PE=3 SV=1	eryH	0.6342	0.000481377	Down
Biological Process	cellular carbohydrate catabolic process	1.36	0.455391	Q579F5	2-dehydro-3-deoxyphosphogalactonate aldolase, hypothetical OS=Brucella abortus biovar 1 (strain 9-941) OX=262698 GN=BruAb2_0295 PE=3 SV=1	BruAb2_0295	1.9266	3.57506e-05	Up
Biological Process	cellular carbohydrate catabolic process	1.36	0.455391	Q578Q9	Phosphogluconate dehydratase OS=Brucella abortus biovar 1 (strain 9-941) OX=262698 GN=edd PE=3 SV=1	edd	0.1805	0.00348907	Down
Biological Process	response to host	1.36	0.455391	Q2YRR3	Cyclic pyranopterin monophosphate synthase OS=Brucella abortus (strain 2308) OX=359391 GN=moaC PE=3 SV=1	moaC	0.5288	0.00394964	Down
Biological Process	response to host	1.36	0.455391	Q57AH2	Phosphoribosyl-ATP pyrophosphatase OS=Brucella abortus biovar 1 (strain 9-941) OX=262698 GN=hisE PE=3 SV=1	hisE	1.5392	8.62499e-06	Up
Biological Process	response to host	1.36	0.455391	Q57DH8	FeS assembly protein SufD(predicted) OS=Brucella abortus biovar 1 (strain 9-941) OX=262698 GN=BruAb1_0942 PE=3 SV=1	BruAb1_0942	0.5918	0.00194493	Down
Biological Process	response to host	1.36	0.455391	Q578J3	Alkyl hydroperoxide reductase C OS=Brucella abortus biovar 1 (strain 9-941) OX=262698 GN=ahpC PE=3 SV=1	ahpC	1.6118	4.01394e-05	Up
Biological Process	response to host	1.36	0.455391	Q57BR0	Isocitrase OS=Brucella abortus biovar 1 (strain 9-941) OX=262698 GN=aceA PE=4 SV=1	aceA	0.1478	5.64045e-06	Down
Biological Process	amino sugar metabolic process	1.36	0.455391	Q2YQX4	Nucleotidyl transferase OS=Brucella abortus (strain 2308) OX=359391 GN=BAB1_2103 PE=4 SV=1	BAB1_2103	0.3756	0.00291706	Down
Biological Process	amino sugar metabolic process	1.36	0.455391	Q578E4	Adenine deaminase OS=Brucella abortus biovar 1 (strain 9-941) OX=262698 GN=ade PE=3 SV=1	ade	0.5819	0.000909971	Down
Biological Process	amino sugar metabolic process	1.36	0.455391	Q57BJ0	Phosphoglucosamine mutase OS=Brucella abortus biovar 1 (strain 9-941) OX=262698 GN=glmM PE=3 SV=1	glmM	0.3473	0.000374558	Down
Biological Process	amino sugar metabolic process	1.36	0.455391	Q577K0	Putative N-acetylmannosamine-6-phosphate 2-epimerase OS=Brucella abortus biovar 1 (strain 9-941) OX=262698 GN=nanE PE=3 SV=1	nanE	1.5744	0.00193089	Up
Biological Process	amino sugar metabolic process	1.36	0.455391	Q579D0	NagA, N-acetylglucosamine-6-phosphate deacetylase OS=Brucella abortus biovar 1 (strain 9-941) OX=262698 GN=nagA PE=3 SV=1	nagA	1.9813	0.00712567	Up
Biological Process	RNA processing	1.11	0.445457	Q2YLM4	tRNA N6-adenosine threonylcarbamoyltransferase OS=Brucella abortus (strain 2308) OX=359391 GN=tsaD PE=3 SV=1	tsaD	0.5192	0.00435048	Down
Biological Process	RNA processing	1.11	0.445457	Q2YS31	tRNA dimethylallyltransferase OS=Brucella abortus (strain 2308) OX=359391 GN=miaA PE=3 SV=1	miaA	2.0649	0.0131031	Up
Biological Process	macromolecule metabolic process	1.04	0.422224	Q2YJP1	Peptidase family U6, penicillin-insensitive murein endopeptidase OS=Brucella abortus (strain 2308) OX=359391 GN=mepA PE=4 SV=1	mepA	0.0856	0.000131778	Down
Biological Process	cellular nitrogen compound biosynthetic process	1.06	0.300788	Q2YLL8	50S ribosomal protein L27 OS=Brucella abortus (strain 2308) OX=359391 GN=rpmA PE=3 SV=1	rpmA	0.3109	0.000275487	Down
Biological Process	macromolecule metabolic process	1.04	0.422224	Q2YME1	Threonylcarbamoyl-AMP synthase OS=Brucella abortus (strain 2308) OX=359391 GN=BAB1_0434 PE=3 SV=1	BAB1_0434	1.988	0.000107508	Up
Biological Process	macromolecule metabolic process	1.04	0.422224	Q2YNU8	Lipolytic enzyme, G-D-S-L family OS=Brucella abortus (strain 2308) OX=359391 GN=BAB1_0081 PE=4 SV=1	BAB1_0081	0.0591	3.67501e-05	Down
Biological Process	biological regulation	1.07	0.420183	Q2YIH7	Uncharacterized protein OS=Brucella abortus (strain 2308) OX=359391 GN=BAB2_0207 PE=4 SV=1	BAB2_0207	1.6969	8.21599e-05	Up
Biological Process	biological regulation	1.07	0.420183	Q2YKQ3	Bacterial regulatory protein LysR, HTH motif:LysR substrate binding domain OS=Brucella abortus (strain 2308) OX=359391 GN=BAB2_0599 PE=3 SV=1	BAB2_0599	1.8239	0.0014106	Up
Biological Process	biological regulation	1.07	0.420183	Q2YP35	Protein GrpE OS=Brucella abortus (strain 2308) OX=359391 GN=grpE PE=3 SV=1	grpE	3.7779	3.74342e-06	Up
Biological Process	biological regulation	1.07	0.420183	Q2YQY5	Class I peptide chain release factor domain OS=Brucella abortus (strain 2308) OX=359391 GN=BAB1_2089 PE=3 SV=1	BAB1_2089	2.3381	0.0301564	Up
Biological Process	biological regulation	1.07	0.420183	Q2YQV2	Chaperone protein DnaK OS=Brucella abortus (strain 2308) OX=359391 GN=dnaK PE=2 SV=1	dnaK	2.0825	1.16036e-05	Up
Biological Process	biological regulation	1.07	0.420183	Q2YQ66	Nitrogen regulatory protein P-II OS=Brucella abortus (strain 2308) OX=359391 GN=glnB PE=3 SV=1	glnB	1.5705	0.00109241	Up
Biological Process	biological regulation	1.07	0.420183	Q2YME1	Threonylcarbamoyl-AMP synthase OS=Brucella abortus (strain 2308) OX=359391 GN=BAB1_0434 PE=3 SV=1	BAB1_0434	1.988	0.000107508	Up
Biological Process	biological regulation	1.07	0.420183	Q2YND8	50S ribosomal protein L13 OS=Brucella abortus (strain 2308) OX=359391 GN=rplM PE=3 SV=1	rplM	0.5362	2.76764e-05	Down
Biological Process	biological regulation	1.07	0.420183	Q2YL65	Thiolase OS=Brucella abortus (strain 2308) OX=359391 GN=BAB2_0443 PE=3 SV=1	BAB2_0443	1.5387	0.00198636	Up
Biological Process	biological regulation	1.07	0.420183	Q2YR84	Uncharacterized protein OS=Brucella abortus (strain 2308) OX=359391 GN=BAB1_1985 PE=4 SV=1	BAB1_1985	0.38	0.000558993	Down
Biological Process	biological regulation	1.07	0.420183	Q2YIP3	Response regulator receiver:Sigma-54 factor interaction domain:Helix-turn-helix, Fis-type:AAA ATPase OS=Brucella abortus (strain 2308) OX=359391 GN=BAB2_0081 PE=4 SV=1	BAB2_0081	0.5715	0.00158341	Down
Biological Process	biological regulation	1.07	0.420183	Q2YPF7	Bacterial regulatory protein TetR, HTH motif OS=Brucella abortus (strain 2308) OX=359391 GN=BAB1_0311 PE=4 SV=1	BAB1_0311	1.6036	0.000265388	Up
Biological Process	biological regulation	1.07	0.420183	Q2YLX1	H+-transporting two-sector ATPase, A subunit:ATP/GTP-binding site motif A (P-loop):ABC transporter:AAA ATPase OS=Brucella abortus (strain 2308) OX=359391 GN=BAB1_1766 PE=3 SV=1	BAB1_1766	0.6098	0.00282182	Down
Biological Process	biological regulation	1.07	0.420183	Q2YNK6	Bacterial regulatory proteins, AsnC family OS=Brucella abortus (strain 2308) OX=359391 GN=BAB1_0887 PE=4 SV=1	BAB1_0887	1.5417	0.000952756	Up
Biological Process	biological regulation	1.07	0.420183	Q2YRQ0	Zinc metalloprotease OS=Brucella abortus (strain 2308) OX=359391 GN=BAB1_1178 PE=3 SV=1	BAB1_1178	2.4473	0.00470688	Up
Biological Process	biological regulation	1.07	0.420183	Q2YR72	Cell division ATP-binding protein FtsE OS=Brucella abortus (strain 2308) OX=359391 GN=ftsE PE=3 SV=1	ftsE	1.7744	0.000855003	Up
Biological Process	biological regulation	1.07	0.420183	Q2YRP3	Thioredoxin reductase OS=Brucella abortus (strain 2308) OX=359391 GN=trxB PE=3 SV=1	trxB	0.2377	0.000235393	Down
Biological Process	biological regulation	1.07	0.420183	Q2YK76	Bacterial regulatory protein LysR, HTH motif:LysR substrate binding domain OS=Brucella abortus (strain 2308) OX=359391 GN=BAB2_0793 PE=3 SV=1	BAB2_0793	0.6042	0.00158267	Down
Biological Process	biological regulation	1.07	0.420183	Q2YRA9	30S ribosomal protein S8 OS=Brucella abortus (strain 2308) OX=359391 GN=rpsH PE=3 SV=1	rpsH	0.5371	0.000609214	Down
Biological Process	biological regulation	1.07	0.420183	Q2YQP6	30S ribosomal protein S20 OS=Brucella abortus (strain 2308) OX=359391 GN=rpsT PE=3 SV=1	rpsT	0.5	4.80844e-05	Down
Biological Process	macromolecule metabolic process	1.04	0.422224	Q577X8	Transcription-repair-coupling factor OS=Brucella abortus biovar 1 (strain 9-941) OX=262698 GN=mfd PE=3 SV=1	mfd	0.6378	8.93139e-05	Down
Biological Process	macromolecule metabolic process	1.04	0.422224	Q57ET0	TlyA, hemolysin A OS=Brucella abortus biovar 1 (strain 9-941) OX=262698 GN=tlyA PE=4 SV=1	tlyA	0.1215	2.91882e-05	Down
Biological Process	macromolecule metabolic process	1.04	0.422224	Q578Z9	Dcp, peptidyl-dipeptidase Dcp OS=Brucella abortus biovar 1 (strain 9-941) OX=262698 GN=dcp PE=3 SV=1	dcp	1.7447	1.82385e-05	Up
Biological Process	macromolecule metabolic process	1.04	0.422224	Q57FK0	Ribosomal RNA small subunit methyltransferase I OS=Brucella abortus biovar 1 (strain 9-941) OX=262698 GN=rsmI PE=3 SV=1	rsmI	0.4866	2.49411e-05	Down
Biological Process	macromolecule metabolic process	1.04	0.422224	Q57BM6	RNA polymerase sigma factor RpoH OS=Brucella abortus biovar 1 (strain 9-941) OX=262698 GN=rpoH PE=3 SV=1	rpoH	0.5767	0.00031523	Down
Biological Process	macromolecule metabolic process	1.04	0.422224	Q57CM5	Single-stranded-DNA-specific exonuclease RecJ OS=Brucella abortus biovar 1 (strain 9-941) OX=262698 GN=recJ PE=3 SV=1	recJ	0.5618	0.000120809	Down
Biological Process	biological regulation	1.07	0.420183	Q2YS31	tRNA dimethylallyltransferase OS=Brucella abortus (strain 2308) OX=359391 GN=miaA PE=3 SV=1	miaA	2.0649	0.0131031	Up
Biological Process	biological regulation	1.07	0.420183	Q2YM03	50S ribosomal protein L3 OS=Brucella abortus (strain 2308) OX=359391 GN=rplC PE=3 SV=1	rplC	0.3628	1.28833e-05	Down
Biological Process	biological regulation	1.07	0.420183	Q2YRN8	Transcription elongation factor GreA OS=Brucella abortus (strain 2308) OX=359391 GN=greA PE=3 SV=1	greA	1.6785	0.000138859	Up
Biological Process	biological regulation	1.07	0.420183	Q2YQS6	Endoribonuclease YbeY OS=Brucella abortus (strain 2308) OX=359391 GN=ybeY PE=3 SV=2	ybeY	2.9575	0.000275987	Up
Biological Process	biological regulation	1.07	0.420183	Q2YRR3	Cyclic pyranopterin monophosphate synthase OS=Brucella abortus (strain 2308) OX=359391 GN=moaC PE=3 SV=1	moaC	0.5288	0.00394964	Down
Biological Process	biological regulation	1.07	0.420183	Q2YNZ0	DNA mismatch repair protein MutS OS=Brucella abortus (strain 2308) OX=359391 GN=mutS PE=3 SV=1	mutS	0.1822	2.10988e-05	Down
Biological Process	biological regulation	1.07	0.420183	Q2YPJ2	Large-conductance mechanosensitive channel OS=Brucella abortus (strain 2308) OX=359391 GN=mscL PE=3 SV=1	mscL	2.9855	7.83591e-05	Up
Biological Process	biological regulation	1.07	0.420183	Q2YLL8	50S ribosomal protein L27 OS=Brucella abortus (strain 2308) OX=359391 GN=rpmA PE=3 SV=1	rpmA	0.3109	0.000275487	Down
Biological Process	biological regulation	1.07	0.420183	Q2YLZ8	30S ribosomal protein S12 OS=Brucella abortus (strain 2308) OX=359391 GN=rpsL PE=3 SV=1	rpsL	0.2251	7.30625e-05	Down
Biological Process	biological regulation	1.07	0.420183	Q2YN94	Transcriptional repressor NrdR OS=Brucella abortus (strain 2308) OX=359391 GN=nrdR PE=3 SV=1	nrdR	1.9183	0.000429223	Up
Biological Process	biological regulation	1.07	0.420183	Q2YPX2	ATP-dependent Clp protease ATP-binding subunit ClpX OS=Brucella abortus (strain 2308) OX=359391 GN=clpX PE=3 SV=1	clpX	0.1914	1.97944e-06	Down
Biological Process	macromolecule metabolic process	1.04	0.422224	Q57DC9	Pseudouridine synthase OS=Brucella abortus biovar 1 (strain 9-941) OX=262698 GN=BruAb1_1005 PE=3 SV=1	BruAb1_1005	0.6108	0.00197094	Down
Biological Process	biological regulation	1.07	0.420183	Q2YL54	Bacterial regulatory protein, MarR family OS=Brucella abortus (strain 2308) OX=359391 GN=BAB2_0350 PE=4 SV=1	BAB2_0350	1.6626	0.0022559	Up
Biological Process	biological regulation	1.07	0.420183	Q2YN44	DNA polymerase III chi subunit, HolC OS=Brucella abortus (strain 2308) OX=359391 GN=BAB1_0711 PE=4 SV=1	BAB1_0711	2.1735	0.00161325	Up
Biological Process	biological regulation	1.07	0.420183	Q578J3	Alkyl hydroperoxide reductase C OS=Brucella abortus biovar 1 (strain 9-941) OX=262698 GN=ahpC PE=3 SV=1	ahpC	1.6118	4.01394e-05	Up
Biological Process	biological regulation	1.07	0.420183	Q57FK4	Heat-inducible transcription repressor HrcA OS=Brucella abortus biovar 1 (strain 9-941) OX=262698 GN=hrcA PE=3 SV=1	hrcA	2.1271	6.62817e-05	Up
Biological Process	biological regulation	1.07	0.420183	Q578A4	Ribonuclease R OS=Brucella abortus biovar 1 (strain 9-941) OX=262698 GN=rnr PE=3 SV=1	rnr	0.6456	0.000531183	Down
Biological Process	biological regulation	1.07	0.420183	Q57C54	Energy-dependent translational throttle protein EttA OS=Brucella abortus biovar 1 (strain 9-941) OX=262698 GN=ettA PE=3 SV=1	ettA	0.6234	6.85583e-05	Down
Biological Process	biological regulation	1.07	0.420183	Q57AN1	BolA, bolA protein OS=Brucella abortus biovar 1 (strain 9-941) OX=262698 GN=bolA PE=3 SV=1	bolA	0.5991	0.00256886	Down
Biological Process	biological regulation	1.07	0.420183	Q578K6	Bifunctional protein PutA OS=Brucella abortus biovar 1 (strain 9-941) OX=262698 GN=BruAb2_0509 PE=3 SV=1	BruAb2_0509	0.6479	0.000136304	Down
Biological Process	biological regulation	1.07	0.420183	Q579U6	Transcriptional regulator, DeoR family OS=Brucella abortus biovar 1 (strain 9-941) OX=262698 GN=BruAb2_0142 PE=4 SV=1	BruAb2_0142	1.5425	0.0226813	Up
Biological Process	biological regulation	1.07	0.420183	Q57DJ4	DD-transpeptidase OS=Brucella abortus biovar 1 (strain 9-941) OX=262698 GN=BruAb1_0926 PE=3 SV=1	BruAb1_0926	0.6355	0.00220429	Down
Biological Process	biological regulation	1.07	0.420183	Q57D27	GTPase HflX OS=Brucella abortus biovar 1 (strain 9-941) OX=262698 GN=hflX PE=3 SV=1	hflX	2.2688	7.61394e-05	Up
Biological Process	biological regulation	1.07	0.420183	Q57C77	Cell wall polymerase OS=Brucella abortus biovar 1 (strain 9-941) OX=262698 GN=ftsW PE=4 SV=1	ftsW	0.2679	0.000647021	Down
Biological Process	biological regulation	1.07	0.420183	Q578A3	DNA topoisomerase 1 OS=Brucella abortus biovar 1 (strain 9-941) OX=262698 GN=topA PE=3 SV=1	topA	0.4141	9.93455e-05	Down
Biological Process	biological regulation	1.07	0.420183	Q577X8	Transcription-repair-coupling factor OS=Brucella abortus biovar 1 (strain 9-941) OX=262698 GN=mfd PE=3 SV=1	mfd	0.6378	8.93139e-05	Down
Biological Process	biological regulation	1.07	0.420183	Q577D3	Probable septum site-determining protein MinC OS=Brucella abortus biovar 1 (strain 9-941) OX=262698 GN=minC PE=3 SV=1	minC	0.5626	0.000229876	Down
Biological Process	biological regulation	1.07	0.420183	Q57BM6	RNA polymerase sigma factor RpoH OS=Brucella abortus biovar 1 (strain 9-941) OX=262698 GN=rpoH PE=3 SV=1	rpoH	0.5767	0.00031523	Down
Biological Process	regulation of biological process	1.08	0.392454	Q2YS31	tRNA dimethylallyltransferase OS=Brucella abortus (strain 2308) OX=359391 GN=miaA PE=3 SV=1	miaA	2.0649	0.0131031	Up
Biological Process	regulation of biological process	1.08	0.392454	Q2YRN8	Transcription elongation factor GreA OS=Brucella abortus (strain 2308) OX=359391 GN=greA PE=3 SV=1	greA	1.6785	0.000138859	Up
Biological Process	biological regulation	1.07	0.420183	Q578L1	Glycine cleavage system T protein OS=Brucella abortus biovar 1 (strain 9-941) OX=262698 GN=gcvT PE=3 SV=1	gcvT	0.1395	5.37919e-06	Down
Biological Process	biological regulation	1.07	0.420183	Q2YNZ8	Response regulator receiver:Helix-turn-helix, Fis-type OS=Brucella abortus (strain 2308) OX=359391 GN=BAB1_0136 PE=4 SV=1	BAB1_0136	1.794	0.000613314	Up
Biological Process	biological regulation	1.07	0.420183	Q57DB7	Glutathione reductase OS=Brucella abortus biovar 1 (strain 9-941) OX=262698 GN=gor PE=3 SV=1	gor	1.716	0.000443589	Up
Biological Process	biological regulation	1.07	0.420183	Q576J8	Ferric uptake regulation protein OS=Brucella abortus biovar 1 (strain 9-941) OX=262698 GN=BruAb2_1062 PE=3 SV=1	BruAb2_1062	1.56	0.0028528	Up
Biological Process	biological regulation	1.07	0.420183	Q2YQ19	Alanine--tRNA ligase OS=Brucella abortus (strain 2308) OX=359391 GN=BAB1_1074 PE=3 SV=1	BAB1_1074	0.2251	8.35732e-05	Down
Biological Process	biological regulation	1.07	0.420183	Q2YK85	Bacterial regulatory protein, ArsR family OS=Brucella abortus (strain 2308) OX=359391 GN=BAB2_0780 PE=4 SV=1	BAB2_0780	2.8118	5.29816e-05	Up
Biological Process	biological regulation	1.07	0.420183	P0CB35	60 kDa chaperonin OS=Brucella abortus biovar 1 (strain 9-941) OX=262698 GN=groL PE=3 SV=1	groL	3.2206	1.54246e-06	Up
Biological Process	biological regulation	1.07	0.420183	Q577Y8	Octanoyltransferase OS=Brucella abortus biovar 1 (strain 9-941) OX=262698 GN=lipB PE=3 SV=1	lipB	0.1186	8.24982e-05	Down
Biological Process	biological regulation	1.07	0.420183	Q57FM3	Integration host factor subunit beta OS=Brucella abortus biovar 1 (strain 9-941) OX=262698 GN=ihfB PE=3 SV=1	ihfB	1.617	0.00104649	Up
Biological Process	biological regulation	1.07	0.420183	Q57AE2	50S ribosomal protein L20 OS=Brucella abortus biovar 1 (strain 9-941) OX=262698 GN=rplT PE=3 SV=1	rplT	0.503	4.11694e-06	Down
Biological Process	biological regulation	1.07	0.420183	Q57DS5	30S ribosomal protein S4 OS=Brucella abortus biovar 1 (strain 9-941) OX=262698 GN=rpsD PE=3 SV=1	rpsD	0.4135	7.72948e-06	Down
Biological Process	biological regulation	1.07	0.420183	Q57AG4	PtsH, phosphocarrier protein HPr OS=Brucella abortus biovar 1 (strain 9-941) OX=262698 GN=ptsH PE=4 SV=1	ptsH	0.4428	0.0154456	Down
Biological Process	biological regulation	1.07	0.420183	Q57CQ7	30S ribosomal protein S10 OS=Brucella abortus biovar 1 (strain 9-941) OX=262698 GN=rpsJ PE=3 SV=1	rpsJ	0.6639	0.00138594	Down
Biological Process	biological regulation	1.07	0.420183	Q57B45	GTPase Obg OS=Brucella abortus biovar 1 (strain 9-941) OX=262698 GN=obg PE=3 SV=1	obg	0.3891	0.00187445	Down
Biological Process	biological regulation	1.07	0.420183	Q57B54	RNA pyrophosphohydrolase OS=Brucella abortus biovar 1 (strain 9-941) OX=262698 GN=rppH PE=3 SV=1	rppH	0.4421	0.00601686	Down
Biological Process	biological regulation	1.07	0.420183	Q57DD7	Serine-type D-Ala-D-Ala carboxypeptidase OS=Brucella abortus biovar 1 (strain 9-941) OX=262698 GN=BruAb1_0997 PE=3 SV=1	BruAb1_0997	0.2761	5.49265e-05	Down
Biological Process	biological regulation	1.07	0.420183	Q57B03	SAM (And some other nucleotide) binding motif(predicted) OS=Brucella abortus biovar 1 (strain 9-941) OX=262698 GN=BruAb1_1869 PE=4 SV=1	BruAb1_1869	0.2827	5.15935e-05	Down
Biological Process	biological regulation	1.07	0.420183	Q57B49	Ribosomal silencing factor RsfS OS=Brucella abortus biovar 1 (strain 9-941) OX=262698 GN=rsfS PE=3 SV=1	rsfS	0.582	0.00125173	Down
Biological Process	biological regulation	1.07	0.420183	Q57FA4	DNA gyrase inhibitor YacG OS=Brucella abortus biovar 1 (strain 9-941) OX=262698 GN=yacG PE=3 SV=1	yacG	0.0769	0.000446615	Down
Biological Process	biological regulation	1.07	0.420183	Q57DL9	Peptidase, M23/M37 family OS=Brucella abortus biovar 1 (strain 9-941) OX=262698 GN=BruAb1_0900 PE=4 SV=1	BruAb1_0900	0.4681	0.00523746	Down
Biological Process	biological regulation	1.07	0.420183	Q57CP5	50S ribosomal protein L1 OS=Brucella abortus biovar 1 (strain 9-941) OX=262698 GN=rplA PE=3 SV=1	rplA	0.4971	0.0011138	Down
Biological Process	macromolecule metabolic process	1.04	0.422224	Q57B23	Release factor glutamine methyltransferase OS=Brucella abortus biovar 1 (strain 9-941) OX=262698 GN=hemK PE=3 SV=1	hemK	0.3646	9.91243e-06	Down
Biological Process	macromolecule metabolic process	1.04	0.422224	Q57AA7	Apolipoprotein N-acyltransferase OS=Brucella abortus biovar 1 (strain 9-941) OX=262698 GN=cutE PE=3 SV=1	cutE	1.8666	0.00262412	Up
Biological Process	macromolecule metabolic process	1.04	0.422224	Q57AI7	DNA polymerase III subunit epsilon OS=Brucella abortus biovar 1 (strain 9-941) OX=262698 GN=dnaQ PE=4 SV=1	dnaQ	0.327	0.00167352	Down
Biological Process	macromolecule metabolic process	1.04	0.422224	Q576T0	Methionyl-tRNA formyltransferase OS=Brucella abortus biovar 1 (strain 9-941) OX=262698 GN=fmt PE=3 SV=1	fmt	0.625	0.00107418	Down
Biological Process	macromolecule metabolic process	1.04	0.422224	Q57FM3	Integration host factor subunit beta OS=Brucella abortus biovar 1 (strain 9-941) OX=262698 GN=ihfB PE=3 SV=1	ihfB	1.617	0.00104649	Up
Biological Process	macromolecule metabolic process	1.04	0.422224	Q57BJ0	Phosphoglucosamine mutase OS=Brucella abortus biovar 1 (strain 9-941) OX=262698 GN=glmM PE=3 SV=1	glmM	0.3473	0.000374558	Down
Biological Process	macromolecule metabolic process	1.04	0.422224	Q57ER3	30S ribosomal protein S18 OS=Brucella abortus biovar 1 (strain 9-941) OX=262698 GN=rpsR PE=3 SV=1	rpsR	0.3077	1.16584e-05	Down
Biological Process	macromolecule metabolic process	1.04	0.422224	Q57DW2	30S ribosomal protein S9 OS=Brucella abortus biovar 1 (strain 9-941) OX=262698 GN=rpsI PE=3 SV=1	rpsI	0.417	2.58067e-06	Down
Biological Process	macromolecule metabolic process	1.04	0.422224	Q57E58	Ribosomal RNA small subunit methyltransferase A OS=Brucella abortus biovar 1 (strain 9-941) OX=262698 GN=rsmA PE=3 SV=1	rsmA	0.5847	0.014588	Down
Biological Process	macromolecule metabolic process	1.04	0.422224	Q57CT0	30S ribosomal protein S13 OS=Brucella abortus biovar 1 (strain 9-941) OX=262698 GN=rpsM PE=3 SV=1	rpsM	0.3585	6.4302e-06	Down
Biological Process	macromolecule metabolic process	1.04	0.422224	Q577Y8	Octanoyltransferase OS=Brucella abortus biovar 1 (strain 9-941) OX=262698 GN=lipB PE=3 SV=1	lipB	0.1186	8.24982e-05	Down
Biological Process	macromolecule metabolic process	1.04	0.422224	Q57CS0	50S ribosomal protein L5 OS=Brucella abortus biovar 1 (strain 9-941) OX=262698 GN=rplE PE=3 SV=1	rplE	0.5788	9.72581e-06	Down
Biological Process	macromolecule metabolic process	1.04	0.422224	P0C0Z3	50S ribosomal protein L16 OS=Brucella abortus biovar 1 (strain 9-941) OX=262698 GN=rplP PE=3 SV=1	rplP	0.3152	4.66077e-05	Down
Biological Process	macromolecule metabolic process	1.04	0.422224	Q57CS6	50S ribosomal protein L30 OS=Brucella abortus biovar 1 (strain 9-941) OX=262698 GN=rpmD PE=3 SV=1	rpmD	0.1748	1.42841e-05	Down
Biological Process	macromolecule metabolic process	1.04	0.422224	Q57CQ7	30S ribosomal protein S10 OS=Brucella abortus biovar 1 (strain 9-941) OX=262698 GN=rpsJ PE=3 SV=1	rpsJ	0.6639	0.00138594	Down
Biological Process	macromolecule metabolic process	1.04	0.422224	Q57CP5	50S ribosomal protein L1 OS=Brucella abortus biovar 1 (strain 9-941) OX=262698 GN=rplA PE=3 SV=1	rplA	0.4971	0.0011138	Down
Biological Process	macromolecule metabolic process	1.04	0.422224	Q57CS5	30S ribosomal protein S5 OS=Brucella abortus biovar 1 (strain 9-941) OX=262698 GN=rpsE PE=3 SV=1	rpsE	0.5413	0.000214549	Down
Biological Process	macromolecule metabolic process	1.04	0.422224	Q57E65	Cysteine--tRNA ligase OS=Brucella abortus biovar 1 (strain 9-941) OX=262698 GN=cysS PE=3 SV=1	cysS	0.6544	0.000771654	Down
Biological Process	macromolecule metabolic process	1.04	0.422224	Q57E41	UvrABC system protein C OS=Brucella abortus biovar 1 (strain 9-941) OX=262698 GN=uvrC PE=3 SV=1	uvrC	0.2839	0.000637589	Down
Biological Process	macromolecule metabolic process	1.04	0.422224	Q57AE2	50S ribosomal protein L20 OS=Brucella abortus biovar 1 (strain 9-941) OX=262698 GN=rplT PE=3 SV=1	rplT	0.503	4.11694e-06	Down
Biological Process	macromolecule metabolic process	1.04	0.422224	Q57D15	Lipoyl synthase OS=Brucella abortus biovar 1 (strain 9-941) OX=262698 GN=lipA PE=3 SV=1	lipA	0.4743	0.000292031	Down
Biological Process	macromolecule metabolic process	1.04	0.422224	Q57E83	Holo-[acyl-carrier-protein] synthase OS=Brucella abortus biovar 1 (strain 9-941) OX=262698 GN=acpS PE=3 SV=1	acpS	2.3099	0.000460804	Up
Biological Process	macromolecule metabolic process	1.04	0.422224	Q57CY1	Isoprenyl transferase OS=Brucella abortus biovar 1 (strain 9-941) OX=262698 GN=uppS PE=3 SV=1	uppS	0.2343	2.7364e-05	Down
Biological Process	macromolecule metabolic process	1.04	0.422224	Q2YNK6	Bacterial regulatory proteins, AsnC family OS=Brucella abortus (strain 2308) OX=359391 GN=BAB1_0887 PE=4 SV=1	BAB1_0887	1.5417	0.000952756	Up
Biological Process	macromolecule metabolic process	1.04	0.422224	Q2YRQ0	Zinc metalloprotease OS=Brucella abortus (strain 2308) OX=359391 GN=BAB1_1178 PE=3 SV=1	BAB1_1178	2.4473	0.00470688	Up
Biological Process	macromolecule metabolic process	1.04	0.422224	Q2YJ26	Modulator of DNA gyrase OS=Brucella abortus (strain 2308) OX=359391 GN=pmbA PE=3 SV=1	pmbA	1.8132	6.94383e-05	Up
Biological Process	macromolecule metabolic process	1.04	0.422224	Q2YMJ4	Endolytic murein transglycosylase OS=Brucella abortus (strain 2308) OX=359391 GN=mltG PE=3 SV=1	mltG	1.5971	0.00309247	Up
Biological Process	macromolecule metabolic process	1.04	0.422224	Q2YIY7	Putative peptidoglycan binding domain 1:Sel1-like repeat OS=Brucella abortus (strain 2308) OX=359391 GN=BAB2_0413 PE=4 SV=1	BAB2_0413	0.1934	0.00011219	Down
Biological Process	macromolecule metabolic process	1.04	0.422224	Q2YQ19	Alanine--tRNA ligase OS=Brucella abortus (strain 2308) OX=359391 GN=BAB1_1074 PE=3 SV=1	BAB1_1074	0.2251	8.35732e-05	Down
Biological Process	macromolecule metabolic process	1.04	0.422224	Q2YNX7	DNA gyrase subunit B OS=Brucella abortus (strain 2308) OX=359391 GN=gyrB PE=3 SV=1	gyrB	0.6093	6.71644e-05	Down
Biological Process	macromolecule metabolic process	1.04	0.422224	Q57AA0	Translation initiation factor IF-2 OS=Brucella abortus biovar 1 (strain 9-941) OX=262698 GN=infB PE=3 SV=1	infB	0.6093	1.01459e-06	Down
Biological Process	macromolecule metabolic process	1.04	0.422224	Q2YPS4	Phosphoglucomutase/phosphomannomutase:Phosphogluc omutase/phosphomannomutase C terminal:Phosphoglucomutase/phosphomannomutase OS=Brucella abortus (strain 2308) OX=359391 GN=pgm PE=3 SV=1	pgm	1.5862	0.000764168	Up
Biological Process	macromolecule metabolic process	1.04	0.422224	Q2YLP6	50S ribosomal protein L19 OS=Brucella abortus (strain 2308) OX=359391 GN=rplS PE=3 SV=1	rplS	0.4689	0.00025566	Down
Biological Process	macromolecule metabolic process	1.04	0.422224	Q2YM11	50S ribosomal protein L11 OS=Brucella abortus (strain 2308) OX=359391 GN=rplK PE=3 SV=1	rplK	0.5098	0.000152964	Down
Biological Process	macromolecule metabolic process	1.04	0.422224	Q2YLJ0	Ribosomal RNA large subunit methyltransferase H OS=Brucella abortus (strain 2308) OX=359391 GN=rlmH PE=3 SV=1	rlmH	5.3941	6.06204e-06	Up
Biological Process	macromolecule metabolic process	1.04	0.422224	Q2YNV3	Dual-specificity RNA methyltransferase RlmN OS=Brucella abortus (strain 2308) OX=359391 GN=rlmN PE=3 SV=1	rlmN	0.4771	0.000156402	Down
Biological Process	macromolecule metabolic process	1.04	0.422224	Q57C78	UDP-N-acetylglucosamine--N-acetylmuramyl-(pentapeptide) pyrophosphoryl-undecaprenol N-acetylglucosamine transferase OS=Brucella abortus biovar 1 (strain 9-941) OX=262698 GN=murG PE=3 SV=1	murG	2.0901	0.00208137	Up
Biological Process	macromolecule metabolic process	1.04	0.422224	Q57AJ7	tRNA uridine 5-carboxymethylaminomethyl modification enzyme MnmG OS=Brucella abortus biovar 1 (strain 9-941) OX=262698 GN=mnmG PE=3 SV=1	mnmG	0.2905	0.000147285	Down
Biological Process	macromolecule metabolic process	1.04	0.422224	Q579M7	DNA mismatch repair protein MutL OS=Brucella abortus biovar 1 (strain 9-941) OX=262698 GN=mutL PE=3 SV=1	mutL	0.2225	0.000109999	Down
Biological Process	macromolecule metabolic process	1.04	0.422224	Q2YRK2	Pseudouridine synthase OS=Brucella abortus (strain 2308) OX=359391 GN=BAB1_1666 PE=3 SV=1	BAB1_1666	0.4758	0.000268527	Down
Biological Process	macromolecule metabolic process	1.04	0.422224	Q57FX6	3-deoxy-manno-octulosonate cytidylyltransferase OS=Brucella abortus biovar 1 (strain 9-941) OX=262698 GN=kdsB PE=3 SV=1	kdsB	1.5733	8.79088e-06	Up
Biological Process	macromolecule metabolic process	1.04	0.422224	Q57BH6	Crossover junction endodeoxyribonuclease RuvC OS=Brucella abortus biovar 1 (strain 9-941) OX=262698 GN=ruvC PE=3 SV=1	ruvC	0.1521	8.82814e-07	Down
Biological Process	macromolecule metabolic process	1.04	0.422224	Q57DY0	Transcription antitermination protein NusB OS=Brucella abortus biovar 1 (strain 9-941) OX=262698 GN=nusB PE=3 SV=1	nusB	1.8482	0.000566915	Up
Biological Process	macromolecule metabolic process	1.04	0.422224	Q57BZ2	CsaA, csaA protein OS=Brucella abortus biovar 1 (strain 9-941) OX=262698 GN=csaA PE=4 SV=1	csaA	3.8226	0.00205819	Up
Biological Process	macromolecule metabolic process	1.04	0.422224	Q57C81	D-alanine--D-alanine ligase OS=Brucella abortus biovar 1 (strain 9-941) OX=262698 GN=ddlB PE=3 SV=1	ddlB	0.5227	0.000348842	Down
Biological Process	macromolecule metabolic process	1.04	0.422224	Q57AB3	Acetyltransferase, GNAT family OS=Brucella abortus biovar 1 (strain 9-941) OX=262698 GN=BruAb1_2125 PE=4 SV=1	BruAb1_2125	1.9106	0.00596821	Up
Biological Process	macromolecule metabolic process	1.04	0.422224	Q57FP3	Acetyltransferase, GNAT family OS=Brucella abortus biovar 1 (strain 9-941) OX=262698 GN=BruAb1_0126 PE=4 SV=1	BruAb1_0126	0.1553	2.93639e-05	Down
Biological Process	macromolecule metabolic process	1.04	0.422224	Q57BW6	Acetyltransferase, GNAT family OS=Brucella abortus biovar 1 (strain 9-941) OX=262698 GN=BruAb1_1540 PE=4 SV=1	BruAb1_1540	1.6183	0.018783	Up
Biological Process	macromolecule metabolic process	1.04	0.422224	Q57CM4	D-alanine--D-alanine ligase OS=Brucella abortus biovar 1 (strain 9-941) OX=262698 GN=ddlA PE=3 SV=1	ddlA	0.2411	5.14975e-06	Down
Biological Process	macromolecule metabolic process	1.04	0.422224	Q57AW0	Mutator mutT protein, hypothetical OS=Brucella abortus biovar 1 (strain 9-941) OX=262698 GN=BruAb1_1915 PE=3 SV=1	BruAb1_1915	0.4791	6.91897e-05	Down
Biological Process	macromolecule metabolic process	1.04	0.422224	Q577C8	Ribonucleoside-diphosphate reductase OS=Brucella abortus biovar 1 (strain 9-941) OX=262698 GN=nrdE PE=3 SV=1	nrdE	0.0585	2.79143e-06	Down
Biological Process	macromolecule metabolic process	1.04	0.422224	Q57FI9	Methionine synthase OS=Brucella abortus biovar 1 (strain 9-941) OX=262698 GN=metH PE=3 SV=1	metH	0.145	4.18851e-07	Down
Biological Process	macromolecule metabolic process	1.04	0.422224	F8WJS4	Hypothetical membrane protein OS=Brucella abortus biovar 1 (strain 9-941) OX=262698 GN=BruAb1_1285 PE=4 SV=1	BruAb1_1285	1.6525	0.000603798	Up
Biological Process	macromolecule metabolic process	1.04	0.422224	Q578A4	Ribonuclease R OS=Brucella abortus biovar 1 (strain 9-941) OX=262698 GN=rnr PE=3 SV=1	rnr	0.6456	0.000531183	Down
Biological Process	macromolecule metabolic process	1.04	0.422224	Q57AN1	BolA, bolA protein OS=Brucella abortus biovar 1 (strain 9-941) OX=262698 GN=bolA PE=3 SV=1	bolA	0.5991	0.00256886	Down
Biological Process	macromolecule metabolic process	1.04	0.422224	Q57B27	Chaperone protein ClpB OS=Brucella abortus biovar 1 (strain 9-941) OX=262698 GN=clpB PE=3 SV=1	clpB	3.3479	1.6108e-07	Up
Biological Process	macromolecule metabolic process	1.04	0.422224	Q579U6	Transcriptional regulator, DeoR family OS=Brucella abortus biovar 1 (strain 9-941) OX=262698 GN=BruAb2_0142 PE=4 SV=1	BruAb2_0142	1.5425	0.0226813	Up
Biological Process	macromolecule metabolic process	1.04	0.422224	Q57AW9	ATPase n2B(predicted) OS=Brucella abortus biovar 1 (strain 9-941) OX=262698 GN=BruAb1_1905 PE=4 SV=1	BruAb1_1905	0.4419	0.00414514	Down
Biological Process	macromolecule metabolic process	1.04	0.422224	Q57D27	GTPase HflX OS=Brucella abortus biovar 1 (strain 9-941) OX=262698 GN=hflX PE=3 SV=1	hflX	2.2688	7.61394e-05	Up
Biological Process	macromolecule metabolic process	1.04	0.422224	Q57E07	MetC, cystathionine beta-lyase OS=Brucella abortus biovar 1 (strain 9-941) OX=262698 GN=metC PE=3 SV=1	metC	0.588	0.0011514	Down
Biological Process	macromolecule metabolic process	1.04	0.422224	Q57DJ4	DD-transpeptidase OS=Brucella abortus biovar 1 (strain 9-941) OX=262698 GN=BruAb1_0926 PE=3 SV=1	BruAb1_0926	0.6355	0.00220429	Down
Biological Process	macromolecule metabolic process	1.04	0.422224	Q57CX0	ClpA, ATP-dependent Clp protease, ATP-binding subunit ClpA OS=Brucella abortus biovar 1 (strain 9-941) OX=262698 GN=clpA PE=3 SV=1	clpA	0.6521	1.73089e-05	Down
Biological Process	macromolecule metabolic process	1.04	0.422224	Q57FY4	Transcriptional regulator, LysR family OS=Brucella abortus biovar 1 (strain 9-941) OX=262698 GN=BruAb1_0029 PE=3 SV=1	BruAb1_0029	2.0444	0.000157924	Up
Biological Process	macromolecule metabolic process	1.04	0.422224	Q57A98	tRNA pseudouridine synthase B OS=Brucella abortus biovar 1 (strain 9-941) OX=262698 GN=truB PE=3 SV=1	truB	0.4545	1.10385e-05	Down
Biological Process	macromolecule metabolic process	1.04	0.422224	Q57B54	RNA pyrophosphohydrolase OS=Brucella abortus biovar 1 (strain 9-941) OX=262698 GN=rppH PE=3 SV=1	rppH	0.4421	0.00601686	Down
Biological Process	macromolecule metabolic process	1.04	0.422224	Q57CT1	30S ribosomal protein S11 OS=Brucella abortus biovar 1 (strain 9-941) OX=262698 GN=rpsK PE=3 SV=1	rpsK	0.1344	1.4856e-07	Down
Biological Process	macromolecule metabolic process	1.04	0.422224	P0DN85	Protein RecA OS=Brucella abortus biovar 1 (strain 9-941) OX=262698 GN=recA PE=3 SV=1	recA	0.4177	0.000449183	Down
Biological Process	macromolecule metabolic process	1.04	0.422224	Q57BA8	50S ribosomal protein L32 OS=Brucella abortus biovar 1 (strain 9-941) OX=262698 GN=rpmF PE=3 SV=1	rpmF	0.3777	0.0183453	Down
Biological Process	macromolecule metabolic process	1.04	0.422224	Q57CR3	50S ribosomal protein L22 OS=Brucella abortus biovar 1 (strain 9-941) OX=262698 GN=rplV PE=3 SV=1	rplV	0.655	0.0109691	Down
Biological Process	macromolecule metabolic process	1.04	0.422224	Q57CS3	50S ribosomal protein L6 OS=Brucella abortus biovar 1 (strain 9-941) OX=262698 GN=rplF PE=3 SV=1	rplF	0.5636	0.00109911	Down
Biological Process	macromolecule metabolic process	1.04	0.422224	Q57CP9	DNA-directed RNA polymerase subunit beta' OS=Brucella abortus biovar 1 (strain 9-941) OX=262698 GN=rpoC PE=3 SV=1	rpoC	0.573	6.62589e-05	Down
Biological Process	macromolecule metabolic process	1.04	0.422224	P0C0Z5	30S ribosomal protein S15 OS=Brucella abortus biovar 1 (strain 9-941) OX=262698 GN=rpsO PE=3 SV=1	rpsO	0.5382	0.011201	Down
Biological Process	macromolecule metabolic process	1.04	0.422224	Q57DD7	Serine-type D-Ala-D-Ala carboxypeptidase OS=Brucella abortus biovar 1 (strain 9-941) OX=262698 GN=BruAb1_0997 PE=3 SV=1	BruAb1_0997	0.2761	5.49265e-05	Down
Biological Process	macromolecule metabolic process	1.04	0.422224	Q576Q3	Peptide chain release factor 3 OS=Brucella abortus biovar 1 (strain 9-941) OX=262698 GN=prfC PE=3 SV=1	prfC	0.2766	1.50199e-05	Down
Biological Process	macromolecule metabolic process	1.04	0.422224	Q57B03	SAM (And some other nucleotide) binding motif(predicted) OS=Brucella abortus biovar 1 (strain 9-941) OX=262698 GN=BruAb1_1869 PE=4 SV=1	BruAb1_1869	0.2827	5.15935e-05	Down
Biological Process	macromolecule metabolic process	1.04	0.422224	Q57C96	DNA helicase OS=Brucella abortus biovar 1 (strain 9-941) OX=262698 GN=BruAb1_1408 PE=4 SV=1	BruAb1_1408	0.3244	0.00056879	Down
Biological Process	macromolecule metabolic process	1.04	0.422224	Q576U1	Ribonuclease P protein component OS=Brucella abortus biovar 1 (strain 9-941) OX=262698 GN=rnpA PE=3 SV=1	rnpA	0.5271	0.00307498	Down
Biological Process	macromolecule metabolic process	1.04	0.422224	Q57CU5	tRNA (cytidine/uridine-2'-O-)-methyltransferase TrmJ OS=Brucella abortus biovar 1 (strain 9-941) OX=262698 GN=trmJ PE=3 SV=1	trmJ	2.0881	0.000191064	Up
Biological Process	macromolecule metabolic process	1.04	0.422224	Q57AG4	PtsH, phosphocarrier protein HPr OS=Brucella abortus biovar 1 (strain 9-941) OX=262698 GN=ptsH PE=4 SV=1	ptsH	0.4428	0.0154456	Down
Biological Process	macromolecule metabolic process	1.04	0.422224	Q579P0	tRNA-specific adenosine deaminase OS=Brucella abortus biovar 1 (strain 9-941) OX=262698 GN=tadA PE=3 SV=1	tadA	0.4347	0.00812611	Down
Biological Process	macromolecule metabolic process	1.04	0.422224	Q2YNP2	Biotin carboxyl carrier protein of acetyl-CoA carboxylase OS=Brucella abortus (strain 2308) OX=359391 GN=accB PE=4 SV=1	accB	1.5362	0.00141402	Up
Biological Process	peptide biosynthetic process	1.34	0.000874589	Q2YM06	50S ribosomal protein L2 OS=Brucella abortus (strain 2308) OX=359391 GN=rplB PE=3 SV=1	rplB	0.3883	1.69513e-05	Down
Biological Process	cellular nitrogen compound biosynthetic process	1.06	0.300788	Q2YRA8	30S ribosomal protein S14 OS=Brucella abortus (strain 2308) OX=359391 GN=rpsN PE=3 SV=1	rpsN	0.3844	0.000130388	Down
Biological Process	cellular nitrogen compound biosynthetic process	1.06	0.300788	Q2YRA3	50S ribosomal protein L29 OS=Brucella abortus (strain 2308) OX=359391 GN=rpmC PE=3 SV=1	rpmC	0.4673	3.51167e-05	Down
Biological Process	cellular macromolecule metabolic process	1.06	0.243518	Q57FX6	3-deoxy-manno-octulosonate cytidylyltransferase OS=Brucella abortus biovar 1 (strain 9-941) OX=262698 GN=kdsB PE=3 SV=1	kdsB	1.5733	8.79088e-06	Up
Biological Process	cellular macromolecule metabolic process	1.06	0.243518	Q57BH6	Crossover junction endodeoxyribonuclease RuvC OS=Brucella abortus biovar 1 (strain 9-941) OX=262698 GN=ruvC PE=3 SV=1	ruvC	0.1521	8.82814e-07	Down
Biological Process	cellular macromolecule metabolic process	1.06	0.243518	Q57DY0	Transcription antitermination protein NusB OS=Brucella abortus biovar 1 (strain 9-941) OX=262698 GN=nusB PE=3 SV=1	nusB	1.8482	0.000566915	Up
Biological Process	cellular macromolecule metabolic process	1.06	0.243518	Q57B54	RNA pyrophosphohydrolase OS=Brucella abortus biovar 1 (strain 9-941) OX=262698 GN=rppH PE=3 SV=1	rppH	0.4421	0.00601686	Down
Biological Process	cellular macromolecule metabolic process	1.06	0.243518	Q57CT1	30S ribosomal protein S11 OS=Brucella abortus biovar 1 (strain 9-941) OX=262698 GN=rpsK PE=3 SV=1	rpsK	0.1344	1.4856e-07	Down
Biological Process	cellular macromolecule metabolic process	1.06	0.243518	P0DN85	Protein RecA OS=Brucella abortus biovar 1 (strain 9-941) OX=262698 GN=recA PE=3 SV=1	recA	0.4177	0.000449183	Down
Biological Process	cellular macromolecule metabolic process	1.06	0.243518	Q57BA8	50S ribosomal protein L32 OS=Brucella abortus biovar 1 (strain 9-941) OX=262698 GN=rpmF PE=3 SV=1	rpmF	0.3777	0.0183453	Down
Biological Process	cellular macromolecule metabolic process	1.06	0.243518	Q57D15	Lipoyl synthase OS=Brucella abortus biovar 1 (strain 9-941) OX=262698 GN=lipA PE=3 SV=1	lipA	0.4743	0.000292031	Down
Biological Process	cellular macromolecule metabolic process	1.06	0.243518	Q57CR3	50S ribosomal protein L22 OS=Brucella abortus biovar 1 (strain 9-941) OX=262698 GN=rplV PE=3 SV=1	rplV	0.655	0.0109691	Down
Biological Process	cellular macromolecule metabolic process	1.06	0.243518	Q57CP9	DNA-directed RNA polymerase subunit beta' OS=Brucella abortus biovar 1 (strain 9-941) OX=262698 GN=rpoC PE=3 SV=1	rpoC	0.573	6.62589e-05	Down
Biological Process	cellular macromolecule metabolic process	1.06	0.243518	P0C0Z5	30S ribosomal protein S15 OS=Brucella abortus biovar 1 (strain 9-941) OX=262698 GN=rpsO PE=3 SV=1	rpsO	0.5382	0.011201	Down
Biological Process	cellular macromolecule metabolic process	1.06	0.243518	Q57DD7	Serine-type D-Ala-D-Ala carboxypeptidase OS=Brucella abortus biovar 1 (strain 9-941) OX=262698 GN=BruAb1_0997 PE=3 SV=1	BruAb1_0997	0.2761	5.49265e-05	Down
Biological Process	cellular macromolecule metabolic process	1.06	0.243518	Q576Q3	Peptide chain release factor 3 OS=Brucella abortus biovar 1 (strain 9-941) OX=262698 GN=prfC PE=3 SV=1	prfC	0.2766	1.50199e-05	Down
Biological Process	cellular macromolecule metabolic process	1.06	0.243518	Q57B03	SAM (And some other nucleotide) binding motif(predicted) OS=Brucella abortus biovar 1 (strain 9-941) OX=262698 GN=BruAb1_1869 PE=4 SV=1	BruAb1_1869	0.2827	5.15935e-05	Down
Biological Process	cellular macromolecule metabolic process	1.06	0.243518	Q57C96	DNA helicase OS=Brucella abortus biovar 1 (strain 9-941) OX=262698 GN=BruAb1_1408 PE=4 SV=1	BruAb1_1408	0.3244	0.00056879	Down
Biological Process	cellular macromolecule metabolic process	1.06	0.243518	Q57CU5	tRNA (cytidine/uridine-2'-O-)-methyltransferase TrmJ OS=Brucella abortus biovar 1 (strain 9-941) OX=262698 GN=trmJ PE=3 SV=1	trmJ	2.0881	0.000191064	Up
Biological Process	cellular macromolecule metabolic process	1.06	0.243518	Q57CS3	50S ribosomal protein L6 OS=Brucella abortus biovar 1 (strain 9-941) OX=262698 GN=rplF PE=3 SV=1	rplF	0.5636	0.00109911	Down
Biological Process	cellular macromolecule metabolic process	1.06	0.243518	Q57AG4	PtsH, phosphocarrier protein HPr OS=Brucella abortus biovar 1 (strain 9-941) OX=262698 GN=ptsH PE=4 SV=1	ptsH	0.4428	0.0154456	Down
Biological Process	cellular macromolecule metabolic process	1.06	0.243518	Q57E41	UvrABC system protein C OS=Brucella abortus biovar 1 (strain 9-941) OX=262698 GN=uvrC PE=3 SV=1	uvrC	0.2839	0.000637589	Down
Biological Process	cellular macromolecule metabolic process	1.06	0.243518	Q57CS5	30S ribosomal protein S5 OS=Brucella abortus biovar 1 (strain 9-941) OX=262698 GN=rpsE PE=3 SV=1	rpsE	0.5413	0.000214549	Down
Biological Process	cellular macromolecule metabolic process	1.06	0.243518	Q57AA0	Translation initiation factor IF-2 OS=Brucella abortus biovar 1 (strain 9-941) OX=262698 GN=infB PE=3 SV=1	infB	0.6093	1.01459e-06	Down
Biological Process	cellular macromolecule metabolic process	1.06	0.243518	Q57E83	Holo-[acyl-carrier-protein] synthase OS=Brucella abortus biovar 1 (strain 9-941) OX=262698 GN=acpS PE=3 SV=1	acpS	2.3099	0.000460804	Up
Biological Process	cellular macromolecule metabolic process	1.06	0.243518	Q577Y8	Octanoyltransferase OS=Brucella abortus biovar 1 (strain 9-941) OX=262698 GN=lipB PE=3 SV=1	lipB	0.1186	8.24982e-05	Down
Biological Process	cellular macromolecule metabolic process	1.06	0.243518	Q576T0	Methionyl-tRNA formyltransferase OS=Brucella abortus biovar 1 (strain 9-941) OX=262698 GN=fmt PE=3 SV=1	fmt	0.625	0.00107418	Down
Biological Process	cellular macromolecule metabolic process	1.06	0.243518	Q57FM3	Integration host factor subunit beta OS=Brucella abortus biovar 1 (strain 9-941) OX=262698 GN=ihfB PE=3 SV=1	ihfB	1.617	0.00104649	Up
Biological Process	cellular macromolecule metabolic process	1.06	0.243518	Q57BJ0	Phosphoglucosamine mutase OS=Brucella abortus biovar 1 (strain 9-941) OX=262698 GN=glmM PE=3 SV=1	glmM	0.3473	0.000374558	Down
Biological Process	cellular macromolecule metabolic process	1.06	0.243518	Q57ER3	30S ribosomal protein S18 OS=Brucella abortus biovar 1 (strain 9-941) OX=262698 GN=rpsR PE=3 SV=1	rpsR	0.3077	1.16584e-05	Down
Biological Process	cellular macromolecule metabolic process	1.06	0.243518	Q57E65	Cysteine--tRNA ligase OS=Brucella abortus biovar 1 (strain 9-941) OX=262698 GN=cysS PE=3 SV=1	cysS	0.6544	0.000771654	Down
Biological Process	cellular macromolecule metabolic process	1.06	0.243518	Q57DW2	30S ribosomal protein S9 OS=Brucella abortus biovar 1 (strain 9-941) OX=262698 GN=rpsI PE=3 SV=1	rpsI	0.417	2.58067e-06	Down
Biological Process	cellular macromolecule metabolic process	1.06	0.243518	Q57CT0	30S ribosomal protein S13 OS=Brucella abortus biovar 1 (strain 9-941) OX=262698 GN=rpsM PE=3 SV=1	rpsM	0.3585	6.4302e-06	Down
Biological Process	cellular macromolecule metabolic process	1.06	0.243518	Q57CS0	50S ribosomal protein L5 OS=Brucella abortus biovar 1 (strain 9-941) OX=262698 GN=rplE PE=3 SV=1	rplE	0.5788	9.72581e-06	Down
Biological Process	cellular macromolecule metabolic process	1.06	0.243518	Q57AE2	50S ribosomal protein L20 OS=Brucella abortus biovar 1 (strain 9-941) OX=262698 GN=rplT PE=3 SV=1	rplT	0.503	4.11694e-06	Down
Biological Process	cellular macromolecule metabolic process	1.06	0.243518	P0C0Z3	50S ribosomal protein L16 OS=Brucella abortus biovar 1 (strain 9-941) OX=262698 GN=rplP PE=3 SV=1	rplP	0.3152	4.66077e-05	Down
Biological Process	cellular macromolecule metabolic process	1.06	0.243518	Q57CS6	50S ribosomal protein L30 OS=Brucella abortus biovar 1 (strain 9-941) OX=262698 GN=rpmD PE=3 SV=1	rpmD	0.1748	1.42841e-05	Down
Biological Process	cellular macromolecule metabolic process	1.06	0.243518	Q57CQ7	30S ribosomal protein S10 OS=Brucella abortus biovar 1 (strain 9-941) OX=262698 GN=rpsJ PE=3 SV=1	rpsJ	0.6639	0.00138594	Down
Biological Process	cellular macromolecule metabolic process	1.06	0.243518	Q57CP5	50S ribosomal protein L1 OS=Brucella abortus biovar 1 (strain 9-941) OX=262698 GN=rplA PE=3 SV=1	rplA	0.4971	0.0011138	Down
Biological Process	cellular macromolecule metabolic process	1.06	0.243518	Q57E58	Ribosomal RNA small subunit methyltransferase A OS=Brucella abortus biovar 1 (strain 9-941) OX=262698 GN=rsmA PE=3 SV=1	rsmA	0.5847	0.014588	Down
Biological Process	cellular macromolecule metabolic process	1.06	0.243518	Q57CY1	Isoprenyl transferase OS=Brucella abortus biovar 1 (strain 9-941) OX=262698 GN=uppS PE=3 SV=1	uppS	0.2343	2.7364e-05	Down
Biological Process	cellular macromolecule metabolic process	1.06	0.243518	Q57FY4	Transcriptional regulator, LysR family OS=Brucella abortus biovar 1 (strain 9-941) OX=262698 GN=BruAb1_0029 PE=3 SV=1	BruAb1_0029	2.0444	0.000157924	Up
Biological Process	cellular macromolecule metabolic process	1.06	0.243518	Q577C8	Ribonucleoside-diphosphate reductase OS=Brucella abortus biovar 1 (strain 9-941) OX=262698 GN=nrdE PE=3 SV=1	nrdE	0.0585	2.79143e-06	Down
Biological Process	cellular macromolecule metabolic process	1.06	0.243518	Q57FK0	Ribosomal RNA small subunit methyltransferase I OS=Brucella abortus biovar 1 (strain 9-941) OX=262698 GN=rsmI PE=3 SV=1	rsmI	0.4866	2.49411e-05	Down
Biological Process	cellular macromolecule metabolic process	1.06	0.243518	Q57BM6	RNA polymerase sigma factor RpoH OS=Brucella abortus biovar 1 (strain 9-941) OX=262698 GN=rpoH PE=3 SV=1	rpoH	0.5767	0.00031523	Down
Biological Process	cellular macromolecule metabolic process	1.06	0.243518	Q57CM5	Single-stranded-DNA-specific exonuclease RecJ OS=Brucella abortus biovar 1 (strain 9-941) OX=262698 GN=recJ PE=3 SV=1	recJ	0.5618	0.000120809	Down
[truncated: 3,170 more rows]
