# Supplementary material for: Proteomic and Antibody Profiles Reveal Antigenic Composition and Signatures of Bacterial Ghost Vaccine of Brucella abortus A19
Source: Front Immunol. 2022 Apr 22;13:874871. doi: 10.3389/fimmu.2022.874871 (PMC9074784; doi:10.3389/fimmu.2022.874871)
Supplement: Supplementary Table 6 — Cluster analysis of KEGG enrichment. [file Table_6.xlsx]

## Sheet: Q1
KEGG pathway	Mapping	Background	All Mapping	All Background	Fold Enrichment	Fisher's exact test p value	-log10(p value)	Related proteins
map03010 Ribosome	26	52	186	971	2.61	2.27091e-07	6.64	Q57BA8 Q57CT1 Q57CP5 Q57CS6 Q57DS5 P0C0Z3 Q57CT0 Q57DW2 Q57ER3 Q2YLP6 Q2YPN4 Q2YRJ1 Q2YM03 Q2YIW0 Q2YM07 Q2YLZ8 Q2YM06 Q2YRA3 Q2YRA8 Q2YLL8 Q2YRA4 Q2YRA1 Q2YR56 Q2YRA5 Q2YLL7 Q2YRF3
map04112 Cell cycle - Caulobacter	11	23	186	971	2.5	0.00151579	2.82	Q9ZHS1 Q57C84 Q57EF8 Q57C77 Q57ER7 Q57C82 Q2YIY7 Q2YLZ0 Q2YKM9 Q2YMK2 Q2YPX2
map00785 Lipoic acid metabolism	2	2	186	971	5.22	0.0365337	1.44	Q57D15 Q577Y8
map00450 Selenocompound metabolism	4	8	186	971	2.61	0.0481384	1.32	Q57FI9 Q2YP45 Q2YRP3 Q2YP46

## Sheet: Q2
KEGG pathway	Mapping	Background	All Mapping	All Background	Fold Enrichment	Fisher's exact test p value	-log10(p value)	Related proteins
map03010 Ribosome	18	52	92	971	3.65	2.29769e-07	6.64	P0C0Z5 Q57CS3 Q57CR3 Q57CS5 Q57CQ7 Q57AE2 Q57CS0 Q2YM11 Q2YRU1 Q2YND8 Q2YRA9 Q2YMG9 Q2YKM8 Q2YMH2 Q2YQP6 Q2YM04 Q2YRA6 Q2YRT2
map00020 Citrate cycle (TCA cycle)	6	23	92	971	2.75	0.0164509	1.78	Q57AZ5 Q57FS8 Q57AX5 Q2YNT5 Q2YLQ1 Q2YLR9
map00720 Carbon fixation pathways in prokaryotes	6	26	92	971	2.44	0.0297122	1.53	Q57AZ5 Q57CV1 Q57FS8 Q2YNT5 Q2YLQ1 Q2YLR9
map03020 RNA polymerase	2	4	92	971	5.28	0.0469553	1.33	Q57CP9 Q2YM15

## Sheet: Q3
KEGG pathway	Mapping	Background	All Mapping	All Background	Fold Enrichment	Fisher's exact test p value	-log10(p value)	Related proteins
map00121 Secondary bile acid biosynthesis	3	3	111	971	8.75	0.00145823	2.84	Q57BQ6 Q57BQ7 Q57C43
map01212 Fatty acid metabolism	9	30	111	971	2.62	0.0043453	2.36	Q57EV3 Q57A52 Q57A94 Q57AL8 Q2YJS1 Q2YMG6 Q2YQP7 Q2YL65 Q2YNP2
map00333 Prodigiosin biosynthesis	4	9	111	971	3.89	0.0129381	1.89	Q57A52 Q57AL8 Q2YJS1 Q2YMG6
map00750 Vitamin B6 metabolism	3	6	111	971	4.37	0.0224717	1.65	Q57B60 Q2YMD1 Q2YQM7
map00780 Biotin metabolism	5	16	111	971	2.73	0.0277221	1.56	Q57A52 Q57A94 Q57AL8 Q2YJS1 Q2YMG6
map00061 Fatty acid biosynthesis	6	22	111	971	2.39	0.0313465	1.5	Q57A52 Q57A94 Q57AL8 Q2YJS1 Q2YMG6 Q2YNP2
map00620 Pyruvate metabolism	9	40	111	971	1.97	0.0378203	1.42	Q57BV2 Q57CM6 Q2YPV3 Q2YIJ6 Q2YL65 Q2YNP2 Q2YPV5 Q2YRK5 Q2YLU8

## Sheet: Q4
KEGG pathway	Mapping	Background	All Mapping	All Background	Fold Enrichment	Fisher's exact test p value	-log10(p value)	Related proteins
map02010 ABC transporters	23	115	88	971	2.21	8.59376e-05	4.07	Q577B9 Q57CK5 Q57FG7 Q576H4 Q57CH1 Q57FR1 Q57BU2 Q57BR1 Q577U2 Q578E6 Q57A58 Q57B99 Q578E0 Q2YQD3 Q2YNW1 Q2YKI9 Q2YP76 Q2YIY2 Q2YJV3 Q2YLB9 Q2YP95 Q2YLW8 Q2YJH4
map00730 Thiamine metabolism	5	12	88	971	4.6	0.00259678	2.59	Q57FG8 Q57FG2 Q57FG6 Q57BC5 Q2YP58
map02024 Quorum sensing	11	60	88	971	2.02	0.0175874	1.75	Q579X1 Q57CK5 Q577D8 Q577U2 Q57A58 Q57B99 Q578E0 Q2YLB9 Q2YJS2 Q2YNM1 Q2YK66
map00052 Galactose metabolism	3	8	88	971	4.14	0.0288176	1.54	Q579F8 Q2YJ20 Q2YNI1
map00362 Benzoate degradation	4	15	88	971	2.94	0.0395504	1.4	Q578D9 Q578D5 Q2YNJ0 Q2YPZ4
map00920 Sulfur metabolism	4	16	88	971	2.76	0.0491733	1.31	Q57CH1 Q57FR1 Q2YNW1 Q2YKB2
