# Supplementary material for: Proteomic and Antibody Profiles Reveal Antigenic Composition and Signatures of Bacterial Ghost Vaccine of Brucella abortus A19
Source: Front Immunol. 2022 Apr 22;13:874871. doi: 10.3389/fimmu.2022.874871 (PMC9074784; doi:10.3389/fimmu.2022.874871)
Supplement: Supplementary Table 7 — Cluster analysis of GO enrichment. [file Table_7.xlsx]

## Sheet: Q1
GO Terms Level 1	GO Terms Description	GO Terms Level	GO Terms ID	Mapping	Background	All Mapping	All Background	Fold Enrichment	Fisher's exact test p value	-log10(p value)	Related proteins
Cellular Component	ribosomal subunit	7	GO:0044391	24	49	111	581	2.56	6.24499e-07	6.2	Q57BA8 Q57CT1 Q57CP5 Q57CS6 Q57DS5 P0C0Z3 Q57CT0 Q57DW2 Q57ER3 Q2YLP6 Q2YRJ1 Q2YM03 Q2YIW0 Q2YM07 Q2YLZ8 Q2YM06 Q2YRA3 Q2YRA8 Q2YLL8 Q2YRA4 Q2YRA1 Q2YR56 Q2YRA5 Q2YLL7
	ribosome	6	GO:0005840	24	50	111	581	2.51	1.01454e-06	5.99	Q57BA8 Q57CT1 Q57CP5 Q57CS6 Q57DS5 P0C0Z3 Q57CT0 Q57DW2 Q57ER3 Q2YLP6 Q2YRJ1 Q2YM03 Q2YIW0 Q2YM07 Q2YLZ8 Q2YM06 Q2YRA3 Q2YRA8 Q2YLL8 Q2YRA4 Q2YRA1 Q2YR56 Q2YRA5 Q2YLL7
	intracellular non-membrane-bounded organelle	5	GO:0043232	25	55	111	581	2.38	2.1297e-06	5.67	Q57BA8 Q57CT1 Q57CP5 Q57CS6 Q57DS5 P0C0Z3 Q57CT0 Q57DW2 Q57ER3 Q2YLP6 Q2YIY7 Q2YRJ1 Q2YM03 Q2YIW0 Q2YM07 Q2YLZ8 Q2YM06 Q2YRA3 Q2YRA8 Q2YLL8 Q2YRA4 Q2YRA1 Q2YR56 Q2YRA5 Q2YLL7
	non-membrane-bounded organelle	4	GO:0043228	25	55	111	581	2.38	2.1297e-06	5.67	Q57BA8 Q57CT1 Q57CP5 Q57CS6 Q57DS5 P0C0Z3 Q57CT0 Q57DW2 Q57ER3 Q2YLP6 Q2YIY7 Q2YRJ1 Q2YM03 Q2YIW0 Q2YM07 Q2YLZ8 Q2YM06 Q2YRA3 Q2YRA8 Q2YLL8 Q2YRA4 Q2YRA1 Q2YR56 Q2YRA5 Q2YLL7
	ribonucleoprotein complex	3	GO:1990904	24	53	111	581	2.37	3.91555e-06	5.41	Q57BA8 Q57CT1 Q57CP5 Q57CS6 Q57DS5 P0C0Z3 Q57CT0 Q57DW2 Q57ER3 Q2YLP6 Q2YRJ1 Q2YM03 Q2YIW0 Q2YM07 Q2YLZ8 Q2YM06 Q2YRA3 Q2YRA8 Q2YLL8 Q2YRA4 Q2YRA1 Q2YR56 Q2YRA5 Q2YLL7
	cytosolic ribosome	7	GO:0022626	22	48	111	581	2.4	8.50404e-06	5.07	Q57BA8 Q57CT1 Q57CP5 Q57CS6 P0C0Z3 Q57CT0 Q57DW2 Q57ER3 Q2YLP6 Q2YRJ1 Q2YM03 Q2YM07 Q2YLZ8 Q2YM06 Q2YRA3 Q2YRA8 Q2YLL8 Q2YRA4 Q2YRA1 Q2YR56 Q2YRA5 Q2YLL7
	intracellular organelle	4	GO:0043229	30	79	111	581	1.99	2.05197e-05	4.69	Q57AW9 Q57DB6 Q57B03 Q57BA8 Q57CT1 Q57CP5 Q57CS6 Q57DS5 P0C0Z3 Q57CT0 Q57DW2 Q57ER3 Q2YLP6 Q2YIY7 Q2YMH7 Q2YNQ5 Q2YRJ1 Q2YM03 Q2YIW0 Q2YM07 Q2YLZ8 Q2YM06 Q2YRA3 Q2YRA8 Q2YLL8 Q2YRA4 Q2YRA1 Q2YR56 Q2YRA5 Q2YLL7
	organelle	3	GO:0043226	30	81	111	581	1.94	4.83857e-05	4.32	Q57AW9 Q57DB6 Q57B03 Q57BA8 Q57CT1 Q57CP5 Q57CS6 Q57DS5 P0C0Z3 Q57CT0 Q57DW2 Q57ER3 Q2YLP6 Q2YIY7 Q2YMH7 Q2YNQ5 Q2YRJ1 Q2YM03 Q2YIW0 Q2YM07 Q2YLZ8 Q2YM06 Q2YRA3 Q2YRA8 Q2YLL8 Q2YRA4 Q2YRA1 Q2YR56 Q2YRA5 Q2YLL7
Molecular Function	structural constituent of ribosome	3	GO:0003735	23	46	113	631	2.79	2.07275e-07	6.68	Q57BA8 Q57CT1 Q57CP5 Q57CS6 Q57DS5 P0C0Z3 Q57CT0 Q57DW2 Q57ER3 Q2YLP6 Q2YRJ1 Q2YM03 Q2YM07 Q2YLZ8 Q2YM06 Q2YRA3 Q2YRA8 Q2YLL8 Q2YRA4 Q2YRA1 Q2YR56 Q2YRA5 Q2YLL7
	structural molecule activity	2	GO:0005198	23	46	113	631	2.79	2.07275e-07	6.68	Q57BA8 Q57CT1 Q57CP5 Q57CS6 Q57DS5 P0C0Z3 Q57CT0 Q57DW2 Q57ER3 Q2YLP6 Q2YRJ1 Q2YM03 Q2YM07 Q2YLZ8 Q2YM06 Q2YRA3 Q2YRA8 Q2YLL8 Q2YRA4 Q2YRA1 Q2YR56 Q2YRA5 Q2YLL7
	protein methyltransferase activity	6	GO:0008276	3	3	113	631	5.58	0.00561822	2.25	Q57B23 Q57FI9 Q57B03
	RNA binding	5	GO:0003723	16	50	113	631	1.79	0.0113882	1.94	Q576Q3 Q57CT1 Q57A98 Q57CP5 Q57DS5 P0C0Z3 Q57DW2 Q2YNV3 Q2YLP6 Q2YQ19 Q2YLZ8 Q2YM06 Q2YRA4 Q2YRA5 Q2YRC4 Q2YJP8
	methyltransferase activity	5	GO:0008168	8	20	113	631	2.23	0.0156121	1.81	Q57FK0 Q57ET0 Q57B23 Q578L1 Q57FI9 Q57B03 Q2YNV3 Q2YP28
	4 iron, 4 sulfur cluster binding	5	GO:0051539	7	17	113	631	2.3	0.0199175	1.7	Q57FK1 Q57AT0 Q576D0 Q57D15 Q577P8 Q2YNV3 Q2YNQ5
	flavin adenine dinucleotide binding	6	GO:0050660	4	7	113	631	3.19	0.0220375	1.66	Q57C59 Q57AJ7 Q2YRP3 Q2YNL7
	metal cluster binding	3	GO:0051540	7	18	113	631	2.17	0.0278387	1.56	Q57FK1 Q57AT0 Q576D0 Q57D15 Q577P8 Q2YNV3 Q2YNQ5
Biological Process	cellular protein-containing complex assembly	7	GO:0034622	21	43	123	649	2.58	3.79069e-06	5.42	Q578Z6 Q577B2 Q57BA8 Q57CT1 Q57B45 Q57CP5 Q57CS6 P0C0Z3 Q2YLP6 Q2YR84 Q2YRJ1 Q2YM03 Q2YM07 Q2YM06 Q2YRA3 Q2YRA8 Q2YLL8 Q2YRA4 Q2YRA1 Q2YR56 Q2YMU7
	organelle assembly	6	GO:0070925	19	38	123	649	2.64	7.61559e-06	5.12	Q578Z6 Q57BA8 Q57CT1 Q57B45 Q57CP5 Q57CS6 P0C0Z3 Q2YLP6 Q2YR84 Q2YRJ1 Q2YM03 Q2YM07 Q2YM06 Q2YRA3 Q2YRA8 Q2YLL8 Q2YRA4 Q2YRA1 Q2YR56
	ribosome assembly	7	GO:0042255	18	36	123	649	2.64	1.37644e-05	4.86	Q578Z6 Q57BA8 Q57CT1 Q57B45 Q57CP5 Q57CS6 P0C0Z3 Q2YLP6 Q2YRJ1 Q2YM03 Q2YM07 Q2YM06 Q2YRA3 Q2YRA8 Q2YLL8 Q2YRA4 Q2YRA1 Q2YR56
	ribosome biogenesis	6	GO:0042254	24	55	123	649	2.3	1.40883e-05	4.85	Q57FK0 Q57ET0 Q578Z6 Q57BA8 Q57CT1 Q57B45 Q57CP5 Q57CS6 P0C0Z3 Q57CT0 Q57DW2 Q2YNV3 Q2YLP6 Q2YRK2 Q2YRJ1 Q2YM03 Q2YM07 Q2YM06 Q2YRA3 Q2YRA8 Q2YLL8 Q2YRA4 Q2YRA1 Q2YR56
	ribonucleoprotein complex subunit organization	6	GO:0071826	18	38	123	649	2.5	3.59192e-05	4.44	Q578Z6 Q57BA8 Q57CT1 Q57B45 Q57CP5 Q57CS6 P0C0Z3 Q2YLP6 Q2YRJ1 Q2YM03 Q2YM07 Q2YM06 Q2YRA3 Q2YRA8 Q2YLL8 Q2YRA4 Q2YRA1 Q2YR56
	cellular protein metabolic process	6	GO:0044267	38	115	123	649	1.74	6.46654e-05	4.19	Q57B23 Q57AW9 Q57FI9 Q57FP3 Q57AG4 Q57B03 Q576Q3 Q57BA8 Q57CT1 Q57D15 Q57CP5 Q57CS6 P0C0Z3 Q57CT0 Q57DW2 Q57ER3 Q57BJ0 Q577Y8 Q2YLP6 Q2YQ19 Q2YRJ1 Q2YM03 Q2YM07 Q2YLZ8 Q2YM06 Q2YRA3 Q2YRA8 Q2YLL8 Q2YRA4 Q2YRA1 Q2YR56 Q2YJZ2 Q2YRA5 Q2YLL7 Q2YMU7 Q2YPX2 Q2YRC4 Q2YJP8
	protein-containing complex assembly	6	GO:0065003	23	58	123	649	2.09	0.000136613	3.86	Q57C59 Q578Z6 Q577B2 Q57C96 Q57BA8 Q57CT1 Q57B45 Q57CP5 Q57CS6 P0C0Z3 Q2YLP6 Q2YR84 Q2YRJ1 Q2YM03 Q2YM07 Q2YM06 Q2YRA3 Q2YRA8 Q2YLL8 Q2YRA4 Q2YRA1 Q2YR56 Q2YMU7
	peptide biosynthetic process	7	GO:0043043	27	75	123	649	1.9	0.000228208	3.64	Q576Q3 Q57BA8 Q57CT1 Q57CP5 Q57CS6 P0C0Z3 Q57CT0 Q57DW2 Q57ER3 Q2YLP6 Q2YQ19 Q2YL95 Q2YRJ1 Q2YM03 Q2YM07 Q2YLZ8 Q2YM06 Q2YRA3 Q2YRA8 Q2YLL8 Q2YRA4 Q2YRA1 Q2YR56 Q2YRA5 Q2YLL7 Q2YRC4 Q2YJP8
	ribosomal large subunit biogenesis	7	GO:0042273	11	20	123	649	2.9	0.000269645	3.57	Q578Z6 Q57BA8 Q57CP5 Q57CS6 P0C0Z3 Q2YLP6 Q2YM03 Q2YM06 Q2YRA3 Q2YLL8 Q2YR56
	peptide metabolic process	6	GO:0006518	27	78	123	649	1.83	0.000552204	3.26	Q576Q3 Q57BA8 Q57CT1 Q57CP5 Q57CS6 P0C0Z3 Q57CT0 Q57DW2 Q57ER3 Q2YLP6 Q2YQ19 Q2YL95 Q2YRJ1 Q2YM03 Q2YM07 Q2YLZ8 Q2YM06 Q2YRA3 Q2YRA8 Q2YLL8 Q2YRA4 Q2YRA1 Q2YR56 Q2YRA5 Q2YLL7 Q2YRC4 Q2YJP8
	amide biosynthetic process	6	GO:0043604	29	89	123	649	1.72	0.00115648	2.94	Q57C59 Q576Q3 Q57BA8 Q57CT1 Q57CP5 Q57CS6 P0C0Z3 Q57CT0 Q57DW2 Q57ER3 Q577P8 Q2YLP6 Q2YQ19 Q2YL95 Q2YRJ1 Q2YM03 Q2YM07 Q2YLZ8 Q2YM06 Q2YRA3 Q2YRA8 Q2YLL8 Q2YRA4 Q2YRA1 Q2YR56 Q2YRA5 Q2YLL7 Q2YRC4 Q2YJP8
	cellular macromolecule biosynthetic process	6	GO:0034645	36	126	123	649	1.51	0.00339597	2.47	Q57AI7 Q57CM4 Q577C8 Q57C96 Q576Q3 Q57DD7 Q57BA8 Q57CT1 Q57BH6 Q57CP5 Q57CS6 P0C0Z3 Q57CT0 Q57DW2 Q57ER3 Q57CY1 Q2YLP6 Q2YQ19 Q2YJP1 Q2YJZ4 Q2YRJ1 Q2YM03 Q2YM07 Q2YLZ8 Q2YM06 Q2YRA3 Q2YRA8 Q2YLL8 Q2YRA4 Q2YMI3 Q2YRA1 Q2YR56 Q2YRA5 Q2YLL7 Q2YRC4 Q2YJP8
	macromolecule methylation	6	GO:0043414	8	19	123	649	2.22	0.0156109	1.81	Q57FK0 Q57ET0 Q57B23 Q57FI9 Q57B03 Q57AJ7 Q2YNV3 Q2YNL7
	ribosomal small subunit biogenesis	7	GO:0042274	7	16	123	649	2.31	0.0187765	1.73	Q57CT1 Q57DW2 Q2YRJ1 Q2YM07 Q2YRA8 Q2YRA4 Q2YRA1

## Sheet: Q2
GO Terms Level 1	GO Terms Description	GO Terms Level	GO Terms ID	Mapping	Background	All Mapping	All Background	Fold Enrichment	Fisher's exact test p value	-log10(p value)	Related proteins
Cellular Component	ribonucleoprotein complex	3	GO:1990904	19	53	60	581	3.47	9.83799e-08	7.01	Q576U1 P0C0Z5 Q57CS3 Q57CR3 Q57CS5 Q57CQ7 Q57AE2 Q57CS0 Q2YM11 Q2YRU1 Q2YND8 Q2YRA9 Q2YMG9 Q2YKM8 Q2YMH2 Q2YQP6 Q2YM04 Q2YRA6 Q2YRT2
	cytosolic ribosome	7	GO:0022626	18	48	60	581	3.63	1.04808e-07	6.98	P0C0Z5 Q57CS3 Q57CR3 Q57CS5 Q57CQ7 Q57AE2 Q57CS0 Q2YM11 Q2YRU1 Q2YND8 Q2YRA9 Q2YMG9 Q2YKM8 Q2YMH2 Q2YQP6 Q2YM04 Q2YRA6 Q2YRT2
	intracellular non-membrane-bounded organelle	5	GO:0043232	19	55	60	581	3.35	1.99277e-07	6.7	Q576U1 P0C0Z5 Q57CS3 Q57CR3 Q57CS5 Q57CQ7 Q57AE2 Q57CS0 Q2YM11 Q2YRU1 Q2YND8 Q2YRA9 Q2YMG9 Q2YKM8 Q2YMH2 Q2YQP6 Q2YM04 Q2YRA6 Q2YRT2
	non-membrane-bounded organelle	4	GO:0043228	19	55	60	581	3.35	1.99277e-07	6.7	Q576U1 P0C0Z5 Q57CS3 Q57CR3 Q57CS5 Q57CQ7 Q57AE2 Q57CS0 Q2YM11 Q2YRU1 Q2YND8 Q2YRA9 Q2YMG9 Q2YKM8 Q2YMH2 Q2YQP6 Q2YM04 Q2YRA6 Q2YRT2
	ribosome	6	GO:0005840	18	50	60	581	3.49	2.22005e-07	6.65	P0C0Z5 Q57CS3 Q57CR3 Q57CS5 Q57CQ7 Q57AE2 Q57CS0 Q2YM11 Q2YRU1 Q2YND8 Q2YRA9 Q2YMG9 Q2YKM8 Q2YMH2 Q2YQP6 Q2YM04 Q2YRA6 Q2YRT2
	ribosomal subunit	7	GO:0044391	17	49	60	581	3.36	1.00185e-06	6	P0C0Z5 Q57CS3 Q57CR3 Q57CS5 Q57CQ7 Q57AE2 Q57CS0 Q2YM11 Q2YRU1 Q2YND8 Q2YRA9 Q2YMG9 Q2YKM8 Q2YMH2 Q2YQP6 Q2YRA6 Q2YRT2
	protein-containing complex	2	GO:0032991	28	133	60	581	2.04	1.58038e-05	4.8	Q57BM6 Q576U1 Q57CS8 P0C0Z5 Q57CP9 Q57CS3 Q57CR3 Q57AX5 Q57CS5 Q57CQ7 Q57AE2 Q57CS0 Q2YM11 Q2YNX7 Q2YJY3 Q2YLQ1 Q2YRU1 Q2YND8 Q2YM15 Q2YRA9 Q2YMG9 Q2YKM8 Q2YMH2 Q2YQP6 Q2YM04 Q2YRA6 Q2YRT2 Q2YLM4
	large ribosomal subunit	8	GO:0015934	11	28	60	581	3.8	3.10819e-05	4.51	Q57CS3 Q57CR3 Q57AE2 Q57CS0 Q2YM11 Q2YRU1 Q2YND8 Q2YKM8 Q2YMH2 Q2YRA6 Q2YRT2
Molecular Function	structural constituent of ribosome	3	GO:0003735	17	46	74	631	3.15	2.96623e-06	5.53	P0C0Z5 Q57CS3 Q57CR3 Q57CS5 Q57CQ7 Q57AE2 Q57CS0 Q2YM11 Q2YRU1 Q2YND8 Q2YRA9 Q2YMG9 Q2YKM8 Q2YQP6 Q2YM04 Q2YRA6 Q2YRT2
	structural molecule activity	2	GO:0005198	17	46	74	631	3.15	2.96623e-06	5.53	P0C0Z5 Q57CS3 Q57CR3 Q57CS5 Q57CQ7 Q57AE2 Q57CS0 Q2YM11 Q2YRU1 Q2YND8 Q2YRA9 Q2YMG9 Q2YKM8 Q2YQP6 Q2YM04 Q2YRA6 Q2YRT2
	rRNA binding	6	GO:0019843	10	20	74	631	4.26	1.92843e-05	4.71	P0C0Z5 Q57CS3 Q57AE2 Q57CS0 Q2YM11 Q2YND8 Q2YRA9 Q2YMG9 Q2YQP6 Q2YRT2
	RNA binding	5	GO:0003723	15	50	74	631	2.56	0.000221	3.66	Q576U1 Q57FS8 P0C0Z5 Q57CS3 Q57AE2 Q57CS0 Q57AA0 Q2YM11 Q2YND8 Q2YRA9 Q2YMG9 Q2YMH2 Q2YQP6 Q2YM04 Q2YRT2
	nucleic acid binding	4	GO:0003676	20	90	74	631	1.89	0.00214565	2.67	Q57BM6 Q577X8 Q578K6 Q576U1 Q57FS8 P0C0Z5 Q57CS3 Q57AE2 Q57CS0 Q57AA0 Q2YM11 Q2YNX7 Q2YLX1 Q2YND8 Q2YRA9 Q2YMG9 Q2YMH2 Q2YQP6 Q2YM04 Q2YRT2
	large ribosomal subunit rRNA binding	7	GO:0070180	3	5	74	631	5.12	0.0130348	1.88	Q57CS3 Q57AE2 Q2YND8
	ornithine decarboxylase regulator activity	4	GO:0042979	2	2	74	631	8.53	0.0135889	1.87	Q2YIP3 Q2YQP6
	ornithine decarboxylase inhibitor activity	5	GO:0008073	2	2	74	631	8.53	0.0135889	1.87	Q2YIP3 Q2YQP6
Biological Process	peptide biosynthetic process	7	GO:0043043	20	75	74	649	2.34	6.77784e-05	4.17	P0C0Z5 Q57CS3 Q57CR3 Q57E65 Q57CS5 Q57CQ7 Q57AE2 Q57CS0 Q576T0 Q57AA0 Q2YM11 Q2YRU1 Q2YND8 Q2YRA9 Q2YKM8 Q2YMH2 Q2YQP6 Q2YM04 Q2YRA6 Q2YRT2
	cellular macromolecule biosynthetic process	6	GO:0034645	28	126	74	649	1.95	7.19998e-05	4.14	Q57BM6 Q57AN1 Q57C81 Q57DJ4 P0C0Z5 Q57CP9 Q57CS3 Q57CR3 Q57E65 Q57CS5 Q57CQ7 Q57AE2 Q57CS0 Q576T0 Q57AA0 Q2YM11 Q2YNX7 Q2YRU1 Q2YND8 Q2YM15 Q2YRA9 Q2YKM8 Q2YMH2 Q2YQP6 Q2YM04 Q2YRA6 Q2YLY7 Q2YRT2
	organelle assembly	6	GO:0070925	13	38	74	649	3	0.00010392	3.98	P0C0Z5 Q57CS3 Q57CR3 Q57CS5 Q57AE2 Q57CS0 Q2YM11 Q2YLQ1 Q2YRU1 Q2YRA9 Q2YKM8 Q2YQP6 Q2YRA6
	amide biosynthetic process	6	GO:0043604	22	89	74	649	2.17	0.000105252	3.98	P0C0Z5 Q57CS3 Q57CR3 Q57E65 Q57CS5 Q57CQ7 Q57AE2 Q57CS0 Q576T0 Q57AA0 Q2YM11 Q2YRU1 Q2YND8 Q2YRA9 Q2YKM8 Q2YMH2 Q2YQP6 Q2YPI2 Q2YM04 Q2YRA6 Q2YPH2 Q2YRT2
	peptide metabolic process	6	GO:0006518	20	78	74	649	2.25	0.000168165	3.77	P0C0Z5 Q57CS3 Q57CR3 Q57E65 Q57CS5 Q57CQ7 Q57AE2 Q57CS0 Q576T0 Q57AA0 Q2YM11 Q2YRU1 Q2YND8 Q2YRA9 Q2YKM8 Q2YMH2 Q2YQP6 Q2YM04 Q2YRA6 Q2YRT2
	ribosome assembly	7	GO:0042255	12	36	74	649	2.92	0.000266712	3.57	P0C0Z5 Q57CS3 Q57CR3 Q57CS5 Q57AE2 Q57CS0 Q2YM11 Q2YRU1 Q2YRA9 Q2YKM8 Q2YQP6 Q2YRA6
	ribonucleoprotein complex subunit organization	6	GO:0071826	12	38	74	649	2.77	0.000476195	3.32	P0C0Z5 Q57CS3 Q57CR3 Q57CS5 Q57AE2 Q57CS0 Q2YM11 Q2YRU1 Q2YRA9 Q2YKM8 Q2YQP6 Q2YRA6
	cellular protein-containing complex assembly	7	GO:0034622	12	43	74	649	2.45	0.00166827	2.78	P0C0Z5 Q57CS3 Q57CR3 Q57CS5 Q57AE2 Q57CS0 Q2YM11 Q2YRU1 Q2YRA9 Q2YKM8 Q2YQP6 Q2YRA6
	cellular respiration	6	GO:0045333	8	22	74	649	3.19	0.00168148	2.77	Q57FS8 Q57DU4 Q57AX5 Q2YJY3 Q2YNT5 Q2YLQ1 Q2YNC7 Q2YLR9
	ribosome biogenesis	6	GO:0042254	14	55	74	649	2.23	0.00272064	2.57	Q57DC9 P0C0Z5 Q57CS3 Q57CR3 Q57CS5 Q57AE2 Q57CS0 Q57E58 Q2YM11 Q2YRU1 Q2YRA9 Q2YKM8 Q2YQP6 Q2YRA6
	ribosomal large subunit biogenesis	7	GO:0042273	7	20	74	649	3.07	0.00432537	2.36	Q57CS3 Q57AE2 Q57CS0 Q2YM11 Q2YRU1 Q2YKM8 Q2YRA6
	anaerobic respiration	7	GO:0009061	3	4	74	649	6.58	0.00524641	2.28	Q57FS8 Q2YJY3 Q2YLQ1
	alditol metabolic process	7	GO:0019400	2	2	74	649	8.77	0.012845	1.89	P0C119 Q2YRR7
	glyceraldehyde-3-phosphate biosynthetic process	7	GO:0046166	2	2	74	649	8.77	0.012845	1.89	P0C119 Q2YRR7

## Sheet: Q3
GO Terms Level 1	GO Terms Description	GO Terms Level	GO Terms ID	Mapping	Background	All Mapping	All Background	Fold Enrichment	Fisher's exact test p value	-log10(p value)	Related proteins
Cellular Component	outer membrane-bounded periplasmic space	5	GO:0030288	6	22	64	581	2.48	0.0254902	1.59	Q578Z9 Q57BI3 Q2YIN7 Q2YMJ4 Q2YKG1 Q2YS27
	envelope	3	GO:0031975	9	40	64	581	2.04	0.0307669	1.51	Q578Z9 F8WJS4 Q57BI3 Q2YPS4 Q2YIN7 Q2YMJ4 Q2YKG1 Q2YS27 Q2YRK5
	chloroplast stroma	8	GO:0009570	2	3	64	581	6.05	0.0333328	1.48	Q57DB7 Q2YPS4
	plastid stroma	7	GO:0009532	2	3	64	581	6.05	0.0333328	1.48	Q57DB7 Q2YPS4
	extracellular region	3	GO:0005576	4	12	64	581	3.03	0.0336281	1.47	Q57BV2 Q2YM20 Q2YPS4 Q2YRK5
	cell envelope	4	GO:0030313	8	35	64	581	2.07	0.0438029	1.36	Q578Z9 F8WJS4 Q57BI3 Q2YIN7 Q2YMJ4 Q2YKG1 Q2YS27 Q2YRK5
Molecular Function	transferase activity, transferring acyl groups	4	GO:0016746	9	24	79	631	3	0.0013111	2.88	Q57AA7 Q57BV2 Q57A94 Q57BW6 Q57AB3 Q57A37 Q2YL65 Q2YR64 Q2YRK5
	protein homodimerization activity	5	GO:0042803	6	15	79	631	3.19	0.00631659	2.2	F8WJS4 Q57BY7 Q576J8 Q2YIR3 Q2YRK5 Q2YS10
	cysteine synthase activity	5	GO:0004124	2	2	79	631	7.99	0.0155007	1.81	Q2YND6 Q2YQ20
	molybdate ion transmembrane transporter activity	7	GO:0015098	2	2	79	631	7.99	0.0155007	1.81	Q2YIN7 Q2YIN5
	N-acyltransferase activity	6	GO:0016410	3	5	79	631	4.79	0.0156957	1.8	Q57AA7 Q57AB3 Q2YR64
	protein dimerization activity	4	GO:0046983	6	18	79	631	2.66	0.0171438	1.77	F8WJS4 Q57BY7 Q576J8 Q2YIR3 Q2YRK5 Q2YS10
	copper ion binding	7	GO:0005507	3	6	79	631	3.99	0.0285735	1.54	Q57BY7 Q57B58 Q57DB7
	magnesium ion binding	6	GO:0000287	9	37	79	631	1.94	0.0371816	1.43	Q57BV2 Q57AD1 Q57FX6 Q57AH2 Q2YIR3 Q2YR72 Q2YIH7 Q2YRK5 Q2YRG4
Biological Process	glutathione metabolic process	7	GO:0006749	3	3	82	649	7.91	0.00195283	2.71	Q57AD1 Q57CM6 Q2YLU8
	carboxylic acid catabolic process	7	GO:0046395	8	22	82	649	2.88	0.00335507	2.47	Q579D0 Q577K0 Q57AZ8 Q579F5 Q2YNK6 Q2YL65 Q2YKS6 Q2YRK5
	antibiotic catabolic process	6	GO:0017001	2	2	82	649	7.91	0.0157935	1.8	Q579D0 Q577K0
	N-acetylneuraminate metabolic process	7	GO:0006054	2	2	82	649	7.91	0.0157935	1.8	Q579D0 Q577K0
	cellular polysaccharide metabolic process	6	GO:0044264	3	5	82	649	4.75	0.0161194	1.79	F8WJS4 Q57FX6 Q2YPS4
	purine-containing compound catabolic process	6	GO:0072523	3	6	82	649	3.96	0.0293152	1.53	Q57A75 Q2YKL9 Q2YNK0
	pyrimidine-containing compound catabolic process	6	GO:0072529	2	3	82	649	5.28	0.0434749	1.36	Q57A75 Q2YRG4
	deoxyribose phosphate catabolic process	7	GO:0046386	2	3	82	649	5.28	0.0434749	1.36	Q2YRG4 Q2YNK0
	polysaccharide biosynthetic process	6	GO:0000271	2	3	82	649	5.28	0.0434749	1.36	Q57FX6 Q2YPS4
	cellular polysaccharide biosynthetic process	7	GO:0033692	2	3	82	649	5.28	0.0434749	1.36	Q57FX6 Q2YPS4
	lipopolysaccharide metabolic process	7	GO:0008653	2	3	82	649	5.28	0.0434749	1.36	F8WJS4 Q57FX6

## Sheet: Q4
GO Terms Level 1	GO Terms Description	GO Terms Level	GO Terms ID	Mapping	Background	All Mapping	All Background	Fold Enrichment	Fisher's exact test p value	-log10(p value)	Related proteins
Cellular Component	cell envelope	4	GO:0030313	15	35	55	581	4.53	5.20742e-08	7.28	P15453 Q576H4 Q57CH1 Q57C87 Q57BR1 Q577U2 Q578E6 Q44664 Q2YKW0 Q2YNH7 Q2YIP8 Q2YNY3 Q2YLW8 Q2YLR6 Q2YMX6
	envelope	3	GO:0031975	15	40	55	581	3.96	4.52861e-07	6.34	P15453 Q576H4 Q57CH1 Q57C87 Q57BR1 Q577U2 Q578E6 Q44664 Q2YKW0 Q2YNH7 Q2YIP8 Q2YNY3 Q2YLW8 Q2YLR6 Q2YMX6
	periplasmic space	3	GO:0042597	11	26	55	581	4.47	5.25684e-06	5.28	P15453 Q576H4 Q57CH1 Q57BR1 Q577U2 Q578E6 Q2YS14 Q2YKW0 Q2YNH7 Q2YLW8 Q2YMX6
	outer membrane-bounded periplasmic space	5	GO:0030288	10	22	55	581	4.8	6.90431e-06	5.16	P15453 Q576H4 Q57CH1 Q57BR1 Q577U2 Q578E6 Q2YKW0 Q2YNH7 Q2YLW8 Q2YMX6
	cell outer membrane	5	GO:0009279	5	14	55	581	3.77	0.00655027	2.18	Q57C87 Q44664 Q2YIP8 Q2YNY3 Q2YLR6
	GroEL-GroES complex	6	GO:1990220	2	2	55	581	10.56	0.00881358	2.05	P0CB35 Q2YIJ2
	host cell cytoplasm part	9	GO:0033655	2	2	55	581	10.56	0.00881358	2.05	P0CB35 Q2YQV2
	host intracellular part	7	GO:0033646	2	2	55	581	10.56	0.00881358	2.05	P0CB35 Q2YQV2
Molecular Function	chaperone binding	4	GO:0051087	4	4	60	631	10.52	7.45291e-05	4.13	Q57CW9 Q577F1 Q2YQV2 Q2YIJ2
	unfolded protein binding	4	GO:0051082	4	4	60	631	10.52	7.45291e-05	4.13	P0CB35 Q2YQV2 Q2YP35 Q2YIJ2
	histidine ammonia-lyase activity	6	GO:0004397	2	2	60	631	10.52	0.00890499	2.05	Q579E8 Q579E7
	ammonia-lyase activity	5	GO:0016841	2	2	60	631	10.52	0.00890499	2.05	Q579E8 Q579E7
	oligopeptide binding	5	GO:1900750	2	3	60	631	7.01	0.0250727	1.6	Q577U2 Q2YLN2
	protein folding chaperone	2	GO:0044183	2	4	60	631	5.26	0.0470845	1.33	P0CB35 Q2YQV2
	carbohydrate kinase activity	6	GO:0019200	2	4	60	631	5.26	0.0470845	1.33	Q2YJ20 Q2YMQ1
	adenyl nucleotide binding	7	GO:0030554	8	42	60	631	2	0.0494368	1.31	Q57D27 Q57B27 P0CB35 Q2YNU7 Q2YQV2 Q2YP35 Q2YJH4 Q2YQZ3
Biological Process	response to unfolded protein	6	GO:0006986	3	3	63	649	10.3	0.000875665	3.06	Q57B27 Q2YQV2 Q2YIJ2
	chaperone cofactor-dependent protein refolding	6	GO:0051085	3	3	63	649	10.3	0.000875665	3.06	P0CB35 Q2YQV2 Q2YIJ2
	response to copper ion	6	GO:0046688	3	3	63	649	10.3	0.000875665	3.06	Q57FL3 Q2YKW0 Q2YIE9
	stress response to copper ion	7	GO:1990169	3	3	63	649	10.3	0.000875665	3.06	Q57FL3 Q2YKW0 Q2YIE9
	anion transport	6	GO:0006820	5	11	63	649	4.68	0.00215508	2.67	Q57CH1 Q578E6 Q2YNH7 Q2YQP2 Q2YP04
	stress response to metal ion	6	GO:0097501	3	4	63	649	7.73	0.00325867	2.49	Q57FL3 Q2YKW0 Q2YIE9
	anion transmembrane transport	7	GO:0098656	4	9	63	649	4.58	0.00701983	2.15	Q578E6 Q2YNH7 Q2YQP2 Q2YP04
	virion assembly	6	GO:0019068	2	2	63	649	10.3	0.00928779	2.03	P0CB35 Q2YIJ2
	inorganic anion transport	7	GO:0015698	3	6	63	649	5.15	0.0141145	1.85	Q57CH1 Q2YQP2 Q2YP04
	pentose metabolic process	6	GO:0019321	3	7	63	649	4.41	0.0229999	1.64	Q576H4 Q57DQ6 Q2YMQ1
	monosaccharide catabolic process	6	GO:0046365	3	8	63	649	3.86	0.0342768	1.46	Q57DQ6 Q2YNI1 Q2YMQ1
	D-xylose metabolic process	7	GO:0042732	2	4	63	649	5.15	0.0489654	1.31	Q576H4 Q2YMQ1
	thiamine-containing compound metabolic process	6	GO:0042723	2	4	63	649	5.15	0.0489654	1.31	Q57FG6 Q2YP58
	thiamine metabolic process	7	GO:0006772	2	4	63	649	5.15	0.0489654	1.31	Q57FG6 Q2YP58
