# Supplementary material for: Proteomic and Antibody Profiles Reveal Antigenic Composition and Signatures of Bacterial Ghost Vaccine of Brucella abortus A19
Source: Front Immunol. 2022 Apr 22;13:874871. doi: 10.3389/fimmu.2022.874871 (PMC9074784; doi:10.3389/fimmu.2022.874871)
Supplement: Supplementary Table 8 — Cluster analysis of protein domain enrichment. [file Table_8.xlsx]

## Sheet: Q1
Domain description	Mapping	Background	All Mapping	All Background	Fold Enrichment	Fisher's exact test p value	-log10(p value)	Related proteins
Radical SAM superfamily	8	12	221	1222	3.69	0.000259257	3.59	Q57FK1 Q57AT0 Q576D0 Q57D15 Q577W6 Q577P8 Q2YNV3 Q2YLV1
Acetyltransferase (GNAT) domain	6	10	221	1222	3.32	0.00361169	2.44	Q57FP3 Q57EN9 Q2YLT8 Q2YNY9 Q2YNP8 Q2YLM0
Putative peptidoglycan binding domain	4	6	221	1222	3.69	0.0115491	1.94	Q57A13 Q57C61 Q2YN97 Q2YIY7
Bacterial regulatory proteins, luxR family	3	4	221	1222	4.15	0.0202594	1.69	Q2YPK3 Q2YIF8 Q2YJ50
Penicillin binding protein transpeptidase domain	3	4	221	1222	4.15	0.0202594	1.69	Q57C72 Q57EF2 Q2YNY5
DEAD/DEAH box helicase	4	7	221	1222	3.16	0.0231562	1.64	Q57DH3 Q2YNX8 Q2YQ21 Q2YIZ1
Elongation factor Tu GTP binding domain	4	7	221	1222	3.16	0.0231562	1.64	Q578Z6 Q576Q3 Q2YP45 Q2YJP8
Transglycosylase SLT domain	4	7	221	1222	3.16	0.0231562	1.64	Q57FY3 Q57A13 Q57C61 Q2YLK2
HemN C-terminal domain	2	2	221	1222	5.53	0.0325858	1.49	Q57FK1 Q576D0
Biotin-lipoyl like	2	2	221	1222	5.53	0.0325858	1.49	Q577M4 Q2YQC8
FtsK/SpoIIIE family	2	2	221	1222	5.53	0.0325858	1.49	Q57B00 Q2YKF1
Ftsk gamma domain	2	2	221	1222	5.53	0.0325858	1.49	Q57B00 Q2YKF1
LysM domain	2	2	221	1222	5.53	0.0325858	1.49	Q57ES6 Q57DL9
TIR domain	2	2	221	1222	5.53	0.0325858	1.49	Q57E10 Q2YPC4
4Fe-4S dicluster domain	3	5	221	1222	3.32	0.0439212	1.36	Q57DU3 Q2YII3 Q2YM86
S4 domain	3	5	221	1222	3.32	0.0439212	1.36	Q57ET0 Q57DS5 Q2YRK2
Transketolase, C-terminal domain	3	5	221	1222	3.32	0.0439212	1.36	Q57A50 Q577S8 Q2YMF0

## Sheet: Q2
Domain description	Mapping	Background	All Mapping	All Background	Fold Enrichment	Fisher's exact test p value	-log10(p value)	Related proteins
Coenzyme A transferase	2	2	99	1222	12.34	0.00650241	2.19	Q578D0 Q2YKQ0
Triosephosphate isomerase	2	2	99	1222	12.34	0.00650241	2.19	P0C119 Q2YRR7
Enolase C-terminal domain-like	2	3	99	1222	8.23	0.0184732	1.73	Q2YQ53 Q2YP88
Molydopterin dinucleotide binding domain	2	3	99	1222	8.23	0.0184732	1.73	Q2YN62 Q2YIU4
Aminotransferase class-III	3	8	99	1222	4.63	0.0214021	1.67	Q579G6 Q2YIL2 Q2YJI5

## Sheet: Q3
Domain description	Mapping	Background	All Mapping	All Background	Fold Enrichment	Fisher's exact test p value	-log10(p value)	Related proteins
Enoyl-(Acyl carrier protein) reductase	8	18	139	1222	3.91	0.000374059	3.43	Q57BQ6 Q57A52 Q57BQ7 Q57AL8 Q2YLG3 Q2YJS1 Q2YMG6 Q2YP90
FCD domain	6	14	139	1222	3.77	0.00269766	2.57	Q57A59 Q577H9 F8WJR1 Q577J9 F8WJU1 F8WJU3
Electron transfer flavoprotein domain	2	2	139	1222	8.79	0.012856	1.89	Q57AT4 Q57AT3
Bacterial regulatory proteins, gntR family	6	20	139	1222	2.64	0.0195031	1.71	Q57A59 Q577H9 F8WJR1 Q577J9 F8WJU1 F8WJU3
Periplasmic binding protein	2	3	139	1222	5.86	0.0356808	1.45	Q2YKT4 Q2YQD1
Redoxin	2	3	139	1222	5.86	0.0356808	1.45	Q2YMI2 Q2YR88
TonB-dependent Receptor Plug Domain	2	3	139	1222	5.86	0.0356808	1.45	Q2YIK8 Q2YJB2

## Sheet: Q4
Domain description	Mapping	Background	All Mapping	All Background	Fold Enrichment	Fisher's exact test p value	-log10(p value)	Related proteins
Bacterial extracellular solute-binding proteins, family 3	4	6	135	1222	6.03	0.00179387	2.75	Q578C7 Q2YPE4 Q2YNH7 Q2YKP4
MarR family	4	7	135	1222	5.17	0.00382791	2.42	Q578P1 Q576G2 Q2YQQ1 Q2YKA7
Amidohydrolase family	5	12	135	1222	3.77	0.00637679	2.2	Q57F06 Q579E7 Q2YIL4 Q2YKP7 Q2YN31
UTRA domain	3	5	135	1222	5.43	0.0111628	1.95	Q2YPX9 Q2YKD7 Q2YIU0
Ferritin-like domain	2	2	135	1222	9.05	0.0121242	1.92	F8WJU0 Q2YQT2
Bacterial regulatory proteins, gntR family	6	20	135	1222	2.72	0.0170186	1.77	Q57B92 Q2YPX9 Q2YJ42 Q2YKD7 Q2YIU0 Q2YLB1
Peptidase S24-like	2	3	135	1222	6.03	0.033729	1.47	Q57E82 Q578S0
Transcription elongation factor, GreA/GreB, C-term	2	3	135	1222	6.03	0.033729	1.47	Q2YMS4 Q2YKN3
