# Supplementary material for: Proteomic and Antibody Profiles Reveal Antigenic Composition and Signatures of Bacterial Ghost Vaccine of Brucella abortus A19
Source: Front Immunol. 2022 Apr 22;13:874871. doi: 10.3389/fimmu.2022.874871 (PMC9074784; doi:10.3389/fimmu.2022.874871)
Supplement: Supplementary Table 9 — Antigenic protein in A19 immunization. [file Table_9.xlsx]

## Sheet: Supplementary Table S9
Antigen	Description	Mean(Pre immunization)	Mean(A19)	Mean.Difference
BMEII0032	VirB8	0.223	3.0394	2.8164
BMEI0135	outer membrane lipoprotein	0.0239	2.4895	2.4657
BMEI0587	COML competence lipoprotein	-0.5929	2.4509	3.0438
BMEI1079	lipoprotein NlpD	1.4958	2.2965	0.8008
BMEI0324	hypothetical protein	0.219	2.251	2.032
BMEI0178	hypothetical protein	-0.4758	2.2287	2.7045
BMEI0340	peptidoglycan-associated lipoprotein	-0.6625	1.9173	2.5798
BMEI0361	ABC transporter ATP-binding protein	0.3927	1.9025	1.5098
BMEI1630	acriflavin resistance protein A	0.6357	1.8861	1.2504
BMEI0845	peptidyl-prolyl cis-trans isomerase D	0.2609	1.8626	1.6016
BMEI0892	membrane fusion protein MTRC	0.1075	1.8079	1.7005
BMEI1236	exported proline-rich protein	0.5283	1.789	1.2608
BMEI0339	translocation protein TolB	0.2255	1.651	1.4255
BMEI0094	vacuolar ATP synthase 16 KD proteolipid subunit	0.3343	1.5131	1.1788
BMEI0855	pyruvate dehydrogenase subunit beta	1.1174	1.484	0.3666
BMEI1536	hypothetical protein	0.2373	1.4839	1.2467
BMEII0735	periplasmic oligopeptide-binding protein precursor	-0.0004	1.4817	1.4821
BMEI0376	hypothetical protein	0.2712	1.428	1.1568
BMEI1440	thiol:disulfide interchange protein DsbA	0.2243	1.3607	1.1364
BMEI0613	protease Do	0.5478	1.2498	0.702
BMEI0532	RNA polymerase sigma factor RpoD	0.7903	1.2411	0.4509
BMEI1334	cytochrome C-type biogenesis protein CYCH	0.6047	1.2076	0.6029
BMEI1330	protease Do	-0.3795	1.1987	1.5781
BMEI1646	acriflavin resistance protein E	0.0437	1.1044	1.0607
BMEI0123	peptidyl-prolyl cis-trans isomerase	0.3078	1.1007	0.7928
BMEI1154	NADH dehydrogenase subunit E	0.3801	1.0891	0.709
BMEII0988	copper-containing nitrite reductase precursor	0.2208	1.0734	0.8526
BMEI0796	hypothetical protein	0.227	1.0569	0.8299
BMEI1521	acyl-CoA dehydrogenase	0.2972	1.0493	0.7522
BMEI0364	biopolymer transport EXBD protein	0.0987	1.0348	0.9361
BMEI1439	chromosome segregation protein SMC2	0.3854	1.028	0.6425
BMEII0338	ABC transporter substrate-binding protein	0.3192	1.0133	0.6941
BMEI0668	calcium binding protein	0.0663	1.0069	0.9406
BMEI1181	glycerol-3-phosphate acyltransferase PlsX	0.7306	0.9825	0.2518
BMEI0622	KUP system potassium uptake protein	0.3645	0.9754	0.6109
BMEII0281	GntR family transcriptional regulator	0.3518	0.9514	0.5996
BMEI1796	methyltransferase	0.1411	0.9056	0.7645
BMEI1048	hypothetical protein	0.3446	0.8987	0.5541
BMEII0231	hypothetical protein	0.3422	0.8926	0.5504
BMEI0093	radical SAM protein	0.3608	0.8908	0.53
BMEI0228	LemA protein	0.1042	0.8889	0.7847
BMEI1789	RNA polymerase factor sigma-54	0.6563	0.887	0.2307
BMEII0042	HEAT shock protein A	0.6063	0.8826	0.2763
BMEI1033	hypothetical protein	0.7913	0.8716	0.0803
BMEII0178	high-affinity zinc uptake system protein ZNUA	0.3611	0.8523	0.4912
BMEI1270	alpha-isopropylmalate/homocitrate synthase family transferase	0.6866	0.8522	0.1656
BMEI0563	hypothetical protein	0.5252	0.8504	0.3252
BMEII0147	integral membrane protein	0.2198	0.8449	0.6251
BMEI0987	methionyl-tRNA synthetase	0.7355	0.8369	0.1014
BMEI1487	colicin V production protein	0.1775	0.835	0.6575
BMEI0673	thiosulfate-binding protein precursor	0.2292	0.8217	0.5925
BMEI0603	hypothetical protein	0.2041	0.8097	0.6056
BMEI0050	CobT protein	0.4721	0.8095	0.3373
BMEI1110	secretion activator protein	0.7077	0.7915	0.0838
BMEII1112	flagellar motor switch protein FLIN	0.2616	0.7092	0.4476
BMEI1849	thiol:disulfide interchange protein CYCY precursor	-0.0517	0.7041	0.7559
BMEI0078	hypothetical protein	0.641	0.7025	0.0616
BMEI0880	single-strand binding protein	0.0872	0.6915	0.6043
BMEI0454	outer membrane protein W	0.4676	0.6843	0.2167
BMEII0109	aliphatic sulfonates-binding lipoprotein	0.2477	0.6802	0.4325
BMEI1559	salicylaldehyde dehydrogenase	0.134	0.6607	0.5267
BMEI0884	DNA gyrase subunit A	0.3109	0.6549	0.344
BMEI1827	hypothetical protein	0.3378	0.6493	0.3115
BMEI1513	molecular chaperone DnaJ	0.5091	0.6417	0.1326
BMEII0295	biphenyl-23-diol 12-dioxygenase III	0.3156	0.6392	0.3237
BMEI1784	small heat shock protein HspA	0.3817	0.6324	0.2508
BMEI0748	50S ribosomal protein L7/L12	0.3009	0.632	0.3311
BMEI1860	transmembrane oxidoreductase	0.2672	0.6298	0.3626
BMEII0103	Leu/Ile/Val-binding protein precursor	-0.0039	0.629	0.6329
BMEI0510	leucine-responsive regulatory protein	0.4033	0.6178	0.2145
BMEI1806	tryptophanyl-tRNA synthetase	0.4289	0.6152	0.1864
BMEI0883	multiple antibiotic resistance protein MARC	0.4895	0.6017	0.1122
BMEI0179	hypothetical protein	0.1626	0.6009	0.4383
BMEI0141	dihydrolipoamide succinyltransferase	0.393	0.6004	0.2073
BMEII0923	spermidine/putrescine-binding periplasmic protein	-0.08	0.6003	0.6802
BMEII0603	hypothetical protein	0.4646	0.5965	0.1318
BMEI0536	immunogenic protein	-0.1296	0.5895	0.7191
BMEI0893_US	acriflavin resistance protein B	0.1827	0.5864	0.4037
BMEI0441	glycine betaine/L-proline-binding protein PROX	0.2268	0.586	0.3591
BMEI1283	hypothetical protein	0.4835	0.5811	0.0976
BMEI1730	copper-transporting ATPase	0.4915	0.5771	0.0856
BMEI1070	hypothetical protein	0.2833	0.5742	0.2909
BMEI0010	chromosome partitioning protein PARB	0.3381	0.5721	0.234
BMEII0495	acyl-CoA dehydrogenase	0.4906	0.5596	0.069
BMEI1629	multidrug resistance protein MEXB	0.4449	0.5591	0.1142
BMEII0858	GntR family transcriptional regulator	0.2214	0.5542	0.3328
BMEII0154	flagellar motor protein MotB	0.2793	0.5369	0.2576
BMEI0198	hypothetical protein	0.336	0.5337	0.1976
BMEI1003	queuine tRNA-ribosyltransferase	0.4348	0.5228	0.088
BMEI1249	hypothetical protein	-0.0756	0.5176	0.5931
BMEI0251	ATP synthase F0F1 subunit beta	-0.2174	0.5147	0.7321
BMEI0205	immunoglobulin-binding protein EIBE	-0.1471	0.5051	0.6522
BMEI1723	NADP-specific glutamate dehydrogenase	0.4732	0.5035	0.0303
BMEI1943	chromosome replication initiator DnaA	0.22	0.4947	0.2747
BMEI0186	hypothetical protein	0.0984	0.493	0.3946
BMEII0637	4-carboxymuconolactone decarboxylase	-0.0976	0.4814	0.579
BMEII0573	RPIR family transcriptional regulator	0.1093	0.4694	0.3601
BMEI1374	magnesium/cobalt transporter CorA	0.3699	0.4692	0.0993
BMEI0651	hypothetical protein	0.3716	0.4692	0.0976
BMEII1132	succinoglycan biosynthesis transport protein exoP	0.1401	0.4667	0.3266
BMEI0415	hypothetical protein	0.1818	0.4653	0.2835
BMEII0769	monovalent cation/H+ antiporter subunit C	0.2706	0.4582	0.1876
BMEI1968	hypothetical protein	0.1363	0.4562	0.3198
BMEI1787	sigma54 modulation protein /30S ribosomal protein S30P	0.2114	0.4555	0.2441
BMEI1912	sugar transporter	0.3514	0.4407	0.0894
BMEI1471	4-amino-4-deoxychorismate lyase	0.2399	0.4398	0.2
BR_A0366	trbL protein	0.3573	0.4369	0.0796
BMEI0289	hypothetical protein	0.2115	0.4324	0.2208
BMEI0282	zinc metalloprotease	0.0595	0.4268	0.3673
BMEI2035	sensor protein CHVG	0.2504	0.4221	0.1717
BMEII0093	replication protein A	0.1285	0.402	0.2736
BMEI0085	hypothetical protein	0.0682	0.3985	0.3302
BMEII0018	ferrochelatase	-0.0209	0.3844	0.4053
BMEI1328	sensory transduction histidine kinase	0.0277	0.3805	0.3528
BMEI1197	delta-aminolevulinic acid dehydratase	0.1033	0.3748	0.2716
BMEII0487	nickel-binding periplasmic protein precursor	0.0379	0.3732	0.3352
BMEII0073	hypothetical protein	-0.1815	0.3701	0.5516
BMEII0734	periplasmic oligopeptide-binding protein precursor	0.2066	0.3605	0.1539
BMEII0020	nodulation protein NFED C-terminal only	0.2077	0.3599	0.1521
BMEI1390	D-ribose-binding periplasmic protein precursor	0.1679	0.3593	0.1914
BMEI0404	hypothetical protein	0.3383	0.3588	0.0206
BMEI0653	periplasmic protein of efflux system	0.2645	0.3547	0.0902
BMEII0978	hypothetical protein	0.0049	0.342	0.3371
BMEI1903	cytochrome c-552	0.1246	0.3388	0.2142
BMEI1625	UDP-galactose-lipid carrier transferase	-0.0091	0.335	0.3442
BMEII0989	hypothetical protein	0.1805	0.3344	0.1539
BMEI0680	preprotein translocase subunit SecD/SecF	0.2123	0.3325	0.1202
BMEII0090	hypothetical protein	0.1778	0.3323	0.1544
BMEII0275	inner membrane protein translocase component YidC	0.3045	0.3323	0.0278
BR_0955	amino acid ABC transporter, periplasmic amino acid-binding protein	-0.186	0.3304	0.5164
BMEI1547	ATP synthase	0.1126	0.32	0.2074
BMEI0856	branched-chain alpha-keto acid dehydrogenase E2 subunit	0.1662	0.3149	0.1487
BMEII1069	adhesin	0.2483	0.3127	0.0645
BMEII0153	hypothetical protein	0.1527	0.3089	0.1562
BMEI1866	hypothetical protein	-0.3373	0.3078	0.6452
BMEI1082	seryl-tRNA synthetase	0.0569	0.2935	0.2366
BMEII0071	GntR family transcriptional regulator	-0.2787	0.2931	0.5717
BMEI1201	hypothetical protein	0.1986	0.2909	0.0923
BMEII1111	hypothetical protein	0.2553	0.288	0.0327
BMEII0152	flagellar M-ring protein FLIF	-0.2233	0.2845	0.5078
BMEI0130	intracellular septation protein A	0.2239	0.2801	0.0562
BMEI2014	hypothetical protein	0.0636	0.2741	0.2105
BMEI1793	protease IV	0.2269	0.2729	0.046
BMEI1551	hypothetical protein	0.1364	0.2723	0.1359
BMEI1107	hypothetical protein	0.2432	0.2692	0.026
BMEI1060	hypothetical protein	-0.2106	0.2684	0.4789
BMEI1104	arginine/ornithine-binding periplasmic protein precursor	-0.1286	0.2486	0.3772
BMEI1073	tRNA (uracil-5-)-methyltransferase Gid	0.0767	0.2439	0.1671
BMEI0789	alanyl-tRNA synthetase	0.1487	0.242	0.0933
BMEI0833	UDP-N-acetylglucosamine acyltransferase	0.0485	0.2408	0.1923
BMEI1864	pterin-4-alpha-carbinolamine dehydratase	-0.0548	0.2387	0.2935
BMEII0917	hypothetical protein	0.1368	0.2387	0.1019
BMEI0128	hypothetical protein	-0.2464	0.2376	0.484
BMEI1890	transporter	-0.2066	0.2304	0.437
BMEI1871	hypothetical protein	0.1398	0.2287	0.0889
BMEI0358	deoxyuridine 5'-triphosphate nucleotidohydrolase	0.0606	0.227	0.1665
BMEI0393	D-ribose-binding periplasmic protein precursor	-0.0418	0.2257	0.2675
BMEI2047	ATP-dependent protease peptidase subunit	0.1625	0.2235	0.061
BMEI1963	tRNA pseudouridine synthase B	0.1965	0.2191	0.0227
BMEI1911	membrane-bound lytic murein transglycosylase B	0.1769	0.217	0.0402
BMEI1716	trehalose/maltose binding protein	0.1011	0.2142	0.1131
BMEII0054	hypothetical protein	0.093	0.2059	0.1129
BMEI0327	elongation factor P	-0.0492	0.2052	0.2544
BMEI0772	50S ribosomal protein L6	-0.0709	0.2038	0.2748
BMEI1320	electron transfer flavoprotein-ubiquinone oxidoreductase	0.1512	0.2003	0.0491
BMEI1752	Crp/Fnr family transcriptional regulator	0.1826	0.2001	0.0174
BMEI1062	acetyl-CoA carboxylase biotin carboxyl carrier protein subunit	0.1411	0.1996	0.0585
BMEI1428	ribonuclease III	0.0953	0.1994	0.1041
BMEII0031	VirB7	-0.1254	0.1958	0.3212
BMEI0278	ferredoxin II	0.124	0.1877	0.0637
BMEI1846	response regulator receiver protein ExsF	0.0747	0.1736	0.0989
BMEI0296	phosphoribosylaminoimidazole carboxylase catalytic subunit	-0.0002	0.1684	0.1686
BMEI1829	hypothetical protein	-0.178	0.1634	0.3414
BMEI0352	transcriptional regulator	0.0569	0.1575	0.1006
BMEI0995	secretion activator protein	0.1075	0.1418	0.0343
BMEI1280	hypothetical protein	0.1306	0.14	0.0095
BMEI1908	DNA polymerase III subunits gamma and tau	-0.3007	0.1374	0.438
BMEI0341	hypothetical protein	-0.0393	0.1336	0.1729
BMEI0947	sensory transduction protein kinase	0.1031	0.1276	0.0246
BR_0592	hypothetical protein	-0.0584	0.1004	0.1588
BMEI1092	hypothetical protein	0.0654	0.0954	0.03
BMEI1121	hypothetical protein	0.0564	0.0873	0.031
BMEII0389	hypothetical protein	0.0392	0.0821	0.0428
BMEII0334	TPR repeat-containing protein	-0.0011	0.0802	0.0813
BMEI1872	cell surface protein	-0.2249	0.0732	0.2982
BMEI1909	hypothetical protein	-0.2527	0.0661	0.3189
BMEI0644	urease accessory protein UREG	-0.1468	0.0605	0.2073
BMEII1086	flagellar basal body rod protein FlgG	-0.4051	0.0557	0.4608
BMEII0578	AHPD	0.04	0.0539	0.0139
BMEI0805	hypothetical protein	-0.0277	0.0512	0.0788
BMEI1702	transposase	-0.0997	0.0507	0.1504
BMEI1444	adenine-specific methyltransferase	-0.4072	0.0412	0.4483
BMEII0589	riboflavin synthase subunit beta	-0.4315	0.0397	0.4712
BMEII0522	hypothetical protein	-0.0096	0.0261	0.0357
