# Supplementary material for: Proteomic and Antibody Profiles Reveal Antigenic Composition and Signatures of Bacterial Ghost Vaccine of Brucella abortus A19
Source: Front Immunol. 2022 Apr 22;13:874871. doi: 10.3389/fimmu.2022.874871 (PMC9074784; doi:10.3389/fimmu.2022.874871)
Supplement: Supplementary Table 10 — Antigenic protein in A19BG immunization. [file Table_10.xlsx]

## Sheet: Supplementary Table S10
Antigen	Description	Mean(Pre immunization )	Mean(A19BG)	Mean.Difference
BMEI0587	COML competence lipoprotein	-0.4587	4.5184	4.9771
BMEII1048	molecular chaperone GroEL	0.584	4.1693	3.5853
BMEI0135	outer membrane lipoprotein	0.0901	2.8326	2.7425
BMEI1184	small protein A	-0.44	2.6597	3.0997
BMEII0334	TPR repeat-containing protein	0.0148	2.4089	2.3941
BMEI0141	dihydrolipoamide succinyltransferase	0.2472	2.2113	1.9641
BMEI0340	peptidoglycan-associated lipoprotein	-0.4663	2.0452	2.5114
BMEI0536	immunogenic protein	0.0413	1.8218	1.7806
BMEI0339	translocation protein TolB	0.281	1.7582	1.4771
BMEI0454	outer membrane protein W	0.5407	1.4616	0.9209
BMEI1513	molecular chaperone DnaJ	0.7889	1.408	0.6192
BMEI0123	peptidyl-prolyl cis-trans isomerase	0.3076	1.3322	1.0246
BMEI0376	hypothetical protein	0.6673	1.1929	0.5256
BMEII0042	HEAT shock protein A	0.4179	1.1858	0.7678
BMEI0613	protease Do	0.5222	1.1703	0.6481
BMEII0032	VirB8	0.3685	1.0552	0.6867
BMEI0855	pyruvate dehydrogenase subunit beta	0.6393	1.0481	0.4087
BMEI1871	hypothetical protein	0.1656	1.0177	0.8521
BMEI1236	exported proline-rich protein	0.7433	1.0123	0.269
BMEI1330	protease Do	-0.1435	1.0084	1.1518
BMEI0653	periplasmic protein of efflux system	0.3892	0.9748	0.5856
BMEI1121	hypothetical protein	0.1331	0.9663	0.8332
BMEII0735	periplasmic oligopeptide-binding protein precursor	0.2755	0.9543	0.6788
BMEI1079	lipoprotein NlpD	0.4034	0.9319	0.5285
BMEI1110	secretion activator protein	0.7446	0.8863	0.1417
BMEI1092	hypothetical protein	0.012	0.8778	0.8658
BMEI0830	hypothetical protein	-0.5638	0.8687	1.4325
BMEI0748	50S ribosomal protein L7/L12	0.1884	0.8677	0.6793
BMEI0847	preprotein translocase subunit SecG	0.6775	0.8291	0.1516
BMEI0532	RNA polymerase sigma factor RpoD	0.5046	0.7853	0.2807
BMEI0673	thiosulfate-binding protein precursor	0.25	0.7787	0.5287
BMEI0796	hypothetical protein	0.398	0.7784	0.3804
BMEI1829	hypothetical protein	0.0837	0.752	0.6682
BMEI0963	toluene tolerance protein TTG2C	0.5197	0.712	0.1923
BMEI1270	alpha-isopropylmalate/homocitrate synthase family transferase	0.5823	0.7046	0.1223
BMEII0020	nodulation protein NFED C-terminal only	0.3839	0.7043	0.3204
BMEII0381	acriflavin resistance protein E	0.4267	0.6969	0.2702
BMEI1789	RNA polymerase factor sigma-54	0.504	0.6958	0.1918
BMEI1630	acriflavin resistance protein A	0.6585	0.6957	0.0372
BMEI1364	transcriptional regulatory protein MUCR	0.2822	0.6911	0.4088
BMEI1249	hypothetical protein	0.1188	0.6872	0.5684
BMEII0236	peptide chain release factor 3	0.5528	0.6806	0.1277
BMEI1320	electron transfer flavoprotein-ubiquinone oxidoreductase	0.2187	0.6799	0.4612
BMEI1567	nitrogen fixation protein FIXG	0.5272	0.6563	0.1291
BMEI1909	hypothetical protein	-0.0319	0.628	0.6598
BMEII0717	hemagglutinin	0.5982	0.6216	0.0234
BMEI0961	kinesin-like protein	0.5157	0.6051	0.0894
BMEI0179	hypothetical protein	0.3	0.6034	0.3033
BMEII0295	biphenyl-23-diol 12-dioxygenase III	0.3244	0.6003	0.2759
BMEI1033	hypothetical protein	0.3058	0.5999	0.2942
BMEI1912	sugar transporter	0.4332	0.5935	0.1603
BMEI1154	NADH dehydrogenase subunit E	0.1509	0.5817	0.4307
BMEI1963	tRNA pseudouridine synthase B	0.14	0.5722	0.4322
BMEI0102	universal stress protein	0.2164	0.5578	0.3414
BMEI1003	queuine tRNA-ribosyltransferase	0.3059	0.5438	0.2379
BMEI1280	hypothetical protein	0.2374	0.5437	0.3063
BMEII0178	high-affinity zinc uptake system protein ZNUA	0.4923	0.5405	0.0481
BMEI1082	seryl-tRNA synthetase	-0.007	0.5375	0.5445
BMEI0987	methionyl-tRNA synthetase	0.5201	0.537	0.0169
BMEI0883	multiple antibiotic resistance protein MARC	0.4727	0.5228	0.0501
BMEI1866	hypothetical protein	-0.0799	0.5214	0.6013
BMEI0651	hypothetical protein	0.408	0.5134	0.1054
BMEI0563	hypothetical protein	0.2741	0.5092	0.2351
BMEI0093	radical SAM protein	0.3913	0.5003	0.109
BMEII0012	oligoendopeptidase F	0.4851	0.4995	0.0144
BMEI0404	hypothetical protein	0.4199	0.4764	0.0566
BMEI2047	ATP-dependent protease peptidase subunit	0.1631	0.4676	0.3045
BMEII0371	beta alanine--pyruvate transaminase	0.4496	0.462	0.0124
BMEI0441	glycine betaine/L-proline-binding protein PROX	0.1767	0.4539	0.2772
BMEI0884	DNA gyrase subunit A	0.2682	0.441	0.1728
BMEI1730	copper-transporting ATPase	0.4023	0.4379	0.0356
BMEI1723	NADP-specific glutamate dehydrogenase	0.3449	0.4368	0.0919
BMEII0275	inner membrane protein translocase component YidC	0.2559	0.4234	0.1675
BMEII0090	hypothetical protein	0.3127	0.4127	0.1
BMEI1088	soluble lytic murein transglycosylase	0.3326	0.4099	0.0773
BMEI1864	pterin-4-alpha-carbinolamine dehydratase	0.3183	0.4093	0.0909
BMEI0670	membrane-associated alkaline phosphatase	0.1389	0.4026	0.2637
BMEII0769	monovalent cation/H+ antiporter subunit C	0.2766	0.4011	0.1245
BMEI0680	preprotein translocase subunit SecD/SecF	0.2968	0.4008	0.1039
BMEII0734	periplasmic oligopeptide-binding protein precursor	0.2051	0.3977	0.1926
BMEI1439	chromosome segregation protein SMC2	0.2941	0.3966	0.1025
BMEI1471	4-amino-4-deoxychorismate lyase	0.3173	0.3919	0.0746
BMEI1283	hypothetical protein	0.3347	0.3908	0.0562
BMEI0880	single-strand binding protein	0.1437	0.3848	0.241
BMEI0772	50S ribosomal protein L6	-0.1171	0.3775	0.4947
BMEI1070	hypothetical protein	0.2624	0.369	0.1065
BMEI1475	acyl carrier protein	-0.059	0.3652	0.4242
BMEII0917	hypothetical protein	0.1776	0.3577	0.1802
BMEII0147	integral membrane protein	0.3033	0.3574	0.0541
BMEI1487	colicin V production protein	0.2765	0.3549	0.0784
BMEI0324	hypothetical protein	0.2649	0.3536	0.0887
BMEI1827	hypothetical protein	0.2275	0.3522	0.1247
BR_0592	hypothetical protein	0.0085	0.35	0.3414
BMEI1062	acetyl-CoA carboxylase biotin carboxyl carrier protein subunit	0.1543	0.3449	0.1906
BMEI1467	hypothetical protein	-0.3512	0.341	0.6922
BMEI1328	sensory transduction histidine kinase	0.2565	0.3386	0.082
BMEI2027	alkaline phosphatase synthesis sensor protein phoR	0.3215	0.3381	0.0166
BMEII0103	Leu/Ile/Val-binding protein precursor	-0.0243	0.3316	0.3559
BMEI0198	hypothetical protein	0.2941	0.326	0.0319
BMEI0333	Holliday junction DNA helicase RuvA	0.2228	0.3234	0.1006
BMEI0856	branched-chain alpha-keto acid dehydrogenase E2 subunit	0.146	0.3191	0.1731
BMEI0130	intracellular septation protein A	0.2868	0.3133	0.0266
BMEI0892	membrane fusion protein MTRC	0.1362	0.3001	0.1638
BMEI1954	ABC transporter substrate-binding protein	0.2774	0.2958	0.0184
BMEI0352	transcriptional regulator	-0.0368	0.2918	0.3287
BMEI1860	transmembrane oxidoreductase	0.248	0.2855	0.0375
BMEI0415	hypothetical protein	0.2457	0.2831	0.0374
BMEI1551	hypothetical protein	0.2154	0.2797	0.0644
BMEI0248	ATP synthase F0F1 subunit delta	0.2597	0.2729	0.0132
BMEI0296	phosphoribosylaminoimidazole carboxylase catalytic subunit	0.0682	0.2712	0.203
BMEI0417	non-motile and phage-resistance protein	0.2439	0.2711	0.0273
BMEI1911	membrane-bound lytic murein transglycosylase B	0.2378	0.2683	0.0305
BMEI0289	hypothetical protein	0.1539	0.2655	0.1116
BMEI0010	chromosome partitioning protein PARB	0.2443	0.2646	0.0203
BMEII0109	aliphatic sulfonates-binding lipoprotein	0.1669	0.2573	0.0903
BMEI1006	hypothetical protein	0.2241	0.2559	0.0318
BMEII0487	nickel-binding periplasmic protein precursor	0.1695	0.2497	0.0802
BMEI1107	hypothetical protein	0.2222	0.2474	0.0252
BMEI1060	hypothetical protein	-0.0109	0.2364	0.2473
BMEI1477	3-ketoacyl-ACP reductase	-0.0209	0.2344	0.2553
BMEII0314	anthranilate synthase component II	0.097	0.2337	0.1367
BMEII0858	GntR family transcriptional regulator	0.1913	0.2306	0.0393
BMEI1752	Crp/Fnr family transcriptional regulator	0.1857	0.2214	0.0357
BMEII1110	flagellar motor switch protein FLIM	0.2033	0.214	0.0107
BMEI1104	arginine/ornithine-binding periplasmic protein precursor	-0.0703	0.2115	0.2818
BMEI1440	thiol:disulfide interchange protein DsbA	0.1924	0.2097	0.0173
BMEII1111	hypothetical protein	0.0868	0.2094	0.1226
BMEI0789	alanyl-tRNA synthetase	0.1233	0.2026	0.0794
BMEI0959	(2Fe-2S)-binding protein	0.0129	0.2016	0.1887
BMEI0833	UDP-N-acetylglucosamine acyltransferase	0.1726	0.2011	0.0286
BMEII0231	hypothetical protein	0.0182	0.1996	0.1814
BMEII0573	RPIR family transcriptional regulator	0.185	0.1955	0.0105
BMEII0084	basic membrane protein A precursor	0.0676	0.1944	0.1269
BMEI1390	D-ribose-binding periplasmic protein precursor	0.1789	0.1936	0.0147
BMEI0603	hypothetical protein	0.1641	0.1902	0.0261
BMEI0995	secretion activator protein	0.021	0.1881	0.1671
BMEII0153	hypothetical protein	0.1629	0.1878	0.0249
BMEI0845	peptidyl-prolyl cis-trans isomerase D	0.168	0.1878	0.0198
BMEI0876	ATP-dependent protease LA	0.1214	0.1827	0.0613
BMEII0589	riboflavin synthase subunit beta	-0.3919	0.1755	0.5674
BMEI0393	D-ribose-binding periplasmic protein precursor	0.1135	0.1686	0.0551
BMEI1428	ribonuclease III	0.1544	0.161	0.0067
BMEI1849	thiol:disulfide interchange protein CYCY precursor	0.0178	0.1608	0.143
BMEI1547	ATP synthase	0.0557	0.157	0.1013
BMEI1796	methyltransferase	-0.0921	0.1506	0.2427
BMEI0228	LemA protein	0.1175	0.148	0.0305
BMEI1968	hypothetical protein	0.1347	0.1467	0.012
BMEII0578	AHPD	0.0054	0.1454	0.14
BMEI0358	deoxyuridine 5'-triphosphate nucleotidohydrolase	0.0115	0.1453	0.1339
BMEII1132	succinoglycan biosynthesis transport protein exoP	0.0447	0.1409	0.0962
BMEI0101	cysteine synthase A	0.1246	0.1321	0.0075
BMEI0364	biopolymer transport EXBD protein	0.1183	0.1282	0.0099
BMEI0085	hypothetical protein	0.0868	0.1279	0.0411
BMEII0746	branched-chain alpha-keto acid dehydrogenase subunit E2	0.0644	0.1278	0.0635
BMEI0178	hypothetical protein	-0.4159	0.1269	0.5428
BMEI1725	glycine betaine-binding protein	0.0785	0.1162	0.0377
BMEI0243	hypothetical protein	-0.1314	0.115	0.2464
BMEI1903	cytochrome c-552	0.0542	0.1139	0.0597
BMEI0278	ferredoxin II	0.0649	0.1121	0.0472
BMEI0668	calcium binding protein	0.0519	0.1002	0.0484
BMEII0002	ribosomal-protein-serine acetyltransferase	-0.224	0.0915	0.3156
BR_A0374	hypothetical protein	-0.1947	0.09	0.2848
BMEII0923	spermidine/putrescine-binding periplasmic protein	0.0447	0.0885	0.0438
BMEI0400	hypothetical protein	0.0615	0.0846	0.0231
BMEII0522	hypothetical protein	0.0124	0.0843	0.0719
BMEII0079	isochorismatase	0.0769	0.0791	0.0022
BMEI1792	hypothetical protein	0.0587	0.0781	0.0194
BMEI1166	O-acetylhomoserine aminocarboxypropyltransferase	-0.0162	0.0762	0.0924
BMEI0863	bifunctional 2-C-methyl-D-erythritol 4-phosphate cytidylyltransferase/2-C-methyl-D-erythritol 24-cyclodiphosphate synthase	0.0578	0.0762	0.0184
BMEI0050	CobT protein	-0.1833	0.069	0.2524
BMEI1890	transporter	0.0535	0.0658	0.0123
BMEI1073	tRNA (uracil-5-)-methyltransferase Gid	-0.025	0.0497	0.0746
BMEII0637	4-carboxymuconolactone decarboxylase	-0.0488	0.0354	0.0842
BMEI0041	hypothetical protein	0.0015	0.0327	0.0312
BMEI1559	salicylaldehyde dehydrogenase	-0.1448	0.032	0.1768
BMEI1908	DNA polymerase III subunits gamma and tau	-0.0638	0.0194	0.0833
BR_0955	amino acid ABC transporter, periplasmic amino acid-binding protein	-0.0097	0.0111	0.0208
